# Supplementary material for: The application of straw returning combined with low-temperature degrading microbial inoculant M44 in cold and arid regions promotes the efficient decomposition of returned straw through the hierarchical interaction mechanism of “key microorganisms—bacterial community structure—extracellular enzyme activity—straw degradation”
Source: Front Microbiol. 2026 Apr 29;17:1765717. doi: 10.3389/fmicb.2026.1765717 (PMC13168190; doi:10.3389/fmicb.2026.1765717)
Supplement: Supplementary file 1 [file Data_Sheet_1.xlsx]

## Sheet: asv_taxon_asv.
domain	kingdom	phylum	class	order	family	genus	species	asv	NTR_M44_SS1_185d	NTR_M44_SS2_185d	NTR_M44_SS3_185d	DPR_CK_SS1_185d	DPR_CK_SS2_185d	DPR_CK_SS3_185d	SSR_CK_SS1_185d	SSR_CK_SS2_185d	SSR_CK_SS3_185d	NTR_CK_SS1_185d	NTR_CK_SS2_185d	NTR_CK_SS3_185d	DPR_M44_SS1_230d	DPR_M44_SS2_230d	DPR_M44_SS3_230d	DPR_CK_SS1_140d	DPR_CK_SS2_140d	DPR_CK_SS3_140d	SSR_M44_SS1_230d	SSR_M44_SS2_230d	SSR_M44_SS3_230d	NTR_M44_SS1_230d	NTR_M44_SS2_230d	NTR_M44_SS3_230d	DPR_CK_SS1_230d	DPR_CK_SS2_230d	DPR_CK_SS3_230d	SSR_CK_SS1_230d	SSR_CK_SS2_230d	SSR_CK_SS3_230d	NTR_CK_SS1_230d	NTR_CK_SS2_230d	NTR_CK_SS3_230d	DPR_M44_SS1_140d	DPR_M44_SS2_140d	DPR_M44_SS3_140d	DPR_M44_SS1_285d	DPR_M44_SS2_285d	DPR_M44_SS3_285d	SSR_M44_SS1_285d	SSR_M44_SS2_285d
d__Bacteria	k__norank_d__Bacteria	p__Actinobacteriota	c__Actinobacteria	o__Micrococcales	f__Micrococcaceae	g__unclassified_f__Micrococcaceae	s__unclassified_f__Micrococcaceae	ASV1433	1722	1680	1564	314	335	341	549	553	595	2806	2339	2148	0	237	253	1020	1093	819	107	69	54	1353	1104	1505	234	146	260	209	215	213	2043	2032	2065	2122	2606	1988	319	306	329	384	341
d__Bacteria	k__norank_d__Bacteria	p__Proteobacteria	c__Alphaproteobacteria	o__Rhizobiales	f__Rhizobiaceae	g__Phyllobacterium	s__unclassified_g__Phyllobacterium	ASV1435	177	165	162	1874	1811	1505	1797	1799	1537	270	230	268	1081	1068	1146	2316	1987	2679	1695	1299	1537	326	325	321	706	693	686	1459	1460	1549	353	294	352	1117	1169	1377	1309	1337	1176	2249	1936
d__Bacteria	k__norank_d__Bacteria	p__Actinobacteriota	c__Actinobacteria	o__Micrococcales	f__Micrococcaceae	g__unclassified_f__Micrococcaceae	s__unclassified_f__Micrococcaceae	ASV29	1397	1358	1506	0	0	0	609	0	0	2186	1990	1727	114	0	0	0	0	0	0	0	0	0	0	0	254	0	0	0	0	226	2111	2034	2186	1405	2257	1584	0	0	266	385	418
d__Bacteria	k__norank_d__Bacteria	p__Actinobacteriota	c__Actinobacteria	o__Micrococcales	f__Promicromonosporaceae	g__Promicromonospora	s__unclassified_g__Promicromonospora	ASV6	612	464	496	971	767	895	613	672	554	716	621	862	155	387	352	880	1106	892	259	177	198	1564	1113	1462	433	273	378	577	446	561	731	883	806	1113	1312	882	362	342	246	370	506
d__Bacteria	k__norank_d__Bacteria	p__Proteobacteria	c__Gammaproteobacteria	o__Xanthomonadales	f__Xanthomonadaceae	g__Stenotrophomonas	s__unclassified_g__Stenotrophomonas	ASV1462	236	202	179	2148	2055	3245	1516	1723	1413	217	165	173	1022	988	904	54	52	55	977	902	966	364	285	249	588	669	609	984	1050	944	71	68	104	49	57	49	277	287	253	509	655
d__Bacteria	k__norank_d__Bacteria	p__Proteobacteria	c__Gammaproteobacteria	o__Pseudomonadales	f__Pseudomonadaceae	g__Pseudomonas	s__unclassified_g__Pseudomonas	ASV399	760	596	356	796	212	689	185	172	214	214	211	165	49	51	62	2436	3067	1807	197	245	222	165	145	133	82	63	101	141	115	146	85	94	98	1478	1646	1831	59	79	85	211	243
d__Bacteria	k__norank_d__Bacteria	p__Proteobacteria	c__Gammaproteobacteria	o__Pseudomonadales	f__Pseudomonadaceae	g__Pseudomonas	s__unclassified_g__Pseudomonas	ASV129	1452	1821	4466	473	617	368	618	649	492	1133	1265	1417	414	346	327	840	985	1105	415	207	334	793	758	886	372	401	417	257	278	312	454	479	435	491	304	477	250	130	177	30	71
d__Bacteria	k__norank_d__Bacteria	p__Bacteroidota	c__Bacteroidia	o__Sphingobacteriales	f__Sphingobacteriaceae	g__Pedobacter	s__unclassified_g__Pedobacter	ASV477	2895	1943	858	205	171	140	205	318	292	415	433	429	211	177	214	392	283	498	185	159	184	347	303	314	106	74	89	210	228	192	315	235	210	843	1478	1016	215	200	333	283	295
d__Bacteria	k__norank_d__Bacteria	p__Firmicutes	c__Bacilli	o__Bacillales	f__Bacillaceae	g__Bacillus	s__unclassified_g__Bacillus	ASV31	59	68	39	33	50	39	55	40	42	100	81	141	3163	3313	3245	61	31	0	88	57	88	63	80	96	2189	1965	1761	556	587	593	237	215	157	427	226	285	330	481	295	24	24
d__Bacteria	k__norank_d__Bacteria	p__Actinobacteriota	c__Actinobacteria	o__Micrococcales	f__Micrococcaceae	g__Paeniglutamicibacter	s__unclassified_g__Paeniglutamicibacter	ASV645	187	297	211	120	0	0	54	47	34	571	455	451	42	72	68	11	36	0	0	0	0	473	387	472	23	0	11	38	34	26	1423	1193	1335	83	144	30	22	20	19	25	30
d__Bacteria	k__norank_d__Bacteria	p__Bacteroidota	c__Bacteroidia	o__Sphingobacteriales	f__Sphingobacteriaceae	g__Olivibacter	s__Olivibacter_soli	ASV7	329	358	318	380	362	347	256	226	227	69	56	41	201	187	164	14	8	706	293	312	299	646	612	565	8	16	12	175	208	197	581	653	453	0	0	2	264	256	289	140	120
d__Bacteria	k__norank_d__Bacteria	p__Proteobacteria	c__Alphaproteobacteria	o__Caulobacterales	f__Caulobacteraceae	g__Brevundimonas	s__unclassified_g__Brevundimonas	ASV20	134	88	144	1931	2395	2242	729	831	759	145	171	112	433	358	340	0	6	0	211	363	317	164	114	106	454	504	484	267	276	231	163	213	181	0	0	0	141	129	92	62	57
d__Bacteria	k__norank_d__Bacteria	p__Actinobacteriota	c__Actinobacteria	o__Streptomycetales	f__Streptomycetaceae	g__Streptomyces	s__unclassified_g__Streptomyces	ASV158	352	527	305	80	102	131	94	81	128	171	162	199	445	415	476	31	27	18	316	289	286	245	283	230	234	236	234	534	508	589	182	125	163	132	164	209	108	88	129	341	368
d__Bacteria	k__norank_d__Bacteria	p__Proteobacteria	c__Gammaproteobacteria	o__Xanthomonadales	f__Xanthomonadaceae	g__Pseudoxanthomonas	s__unclassified_g__Pseudoxanthomonas	ASV1546	12	0	0	100	118	154	248	184	269	9	0	16	629	530	536	8	0	6	911	1064	1026	0	0	0	210	232	213	587	638	603	20	21	31	0	0	0	596	604	536	652	672
d__Bacteria	k__norank_d__Bacteria	p__Bacteroidota	c__Bacteroidia	o__Sphingobacteriales	f__Sphingobacteriaceae	g__Pedobacter	s__unclassified_g__Pedobacter	ASV1473	161	144	182	669	510	623	878	901	829	268	351	310	393	299	332	109	72	158	171	179	173	80	86	75	722	748	807	271	258	233	73	62	74	250	192	290	110	107	107	133	94
d__Bacteria	k__norank_d__Bacteria	p__Proteobacteria	c__Gammaproteobacteria	o__Enterobacterales	f__Erwiniaceae	g__Pantoea	s__unclassified_g__Pantoea	ASV1434	671	740	536	13	9	15	16	0	0	365	319	565	0	0	0	1083	1050	1060	6	0	0	426	412	408	0	0	0	5	0	0	456	427	505	1431	1688	2100	0	0	0	0	0
d__Bacteria	k__norank_d__Bacteria	p__Proteobacteria	c__Gammaproteobacteria	o__Pseudomonadales	f__Pseudomonadaceae	g__Pseudomonas	s__unclassified_g__Pseudomonas	ASV1475	170	222	129	113	163	116	818	915	914	146	174	336	44	77	63	1112	963	1183	40	48	116	243	285	232	0	0	0	13	0	0	31	60	82	1105	961	758	0	0	0	0	0
d__Bacteria	k__norank_d__Bacteria	p__Bacteroidota	c__Bacteroidia	o__Sphingobacteriales	f__Sphingobacteriaceae	g__Pedobacter	s__unclassified_g__Pedobacter	ASV1534	125	148	130	286	258	282	509	487	519	37	48	30	150	179	176	19	23	39	399	512	491	309	260	224	78	71	70	139	168	178	46	30	30	368	417	380	89	141	89	81	85
d__Bacteria	k__norank_d__Bacteria	p__Proteobacteria	c__Alphaproteobacteria	o__Rhizobiales	f__Devosiaceae	g__Devosia	s__unclassified_g__Devosia	ASV412	97	103	120	365	216	222	415	378	435	183	176	177	420	447	368	0	17	21	308	257	290	441	456	368	75	91	102	210	208	189	154	166	121	41	32	25	302	255	255	114	84
d__Bacteria	k__norank_d__Bacteria	p__Firmicutes	c__Bacilli	o__Lactobacillales	f__Carnobacteriaceae	g__Carnobacterium	s__unclassified_g__Carnobacterium	ASV973	62	94	59	0	0	0	0	0	0	463	359	351	0	0	2	0	0	0	0	2	2	1858	2081	1926	0	0	0	0	6	7	2210	2330	2285	0	14	3	0	0	0	0	0
d__Bacteria	k__norank_d__Bacteria	p__Proteobacteria	c__Gammaproteobacteria	o__Pseudomonadales	f__Pseudomonadaceae	g__Pseudomonas	s__unclassified_g__Pseudomonas	ASV2093	445	153	121	68	82	52	76	72	76	83	87	44	24	0	0	840	1256	1490	73	107	98	46	43	52	42	41	52	34	41	42	33	0	50	923	789	989	35	28	38	46	47
d__Bacteria	k__norank_d__Bacteria	p__Actinobacteriota	c__Actinobacteria	o__Micrococcales	f__Microbacteriaceae	g__unclassified_f__Microbacteriaceae	s__unclassified_f__Microbacteriaceae	ASV1447	179	285	174	183	194	161	675	632	417	217	322	210	120	192	194	296	337	415	205	98	109	86	77	103	73	71	103	141	137	179	86	131	98	222	234	141	163	125	141	158	127
d__Bacteria	k__norank_d__Bacteria	p__Proteobacteria	c__Gammaproteobacteria	o__Pseudomonadales	f__Pseudomonadaceae	g__Pseudomonas	s__unclassified_g__Pseudomonas	ASV1442	378	362	285	203	243	409	302	228	205	157	150	116	59	76	42	520	510	628	141	134	128	63	68	84	49	50	75	117	121	128	186	201	199	351	250	251	32	45	53	127	104
d__Bacteria	k__norank_d__Bacteria	p__Bacteroidota	c__Bacteroidia	o__Sphingobacteriales	f__Sphingobacteriaceae	g__Pedobacter	s__unclassified_g__Pedobacter	ASV2086	113	95	97	69	144	225	577	618	486	0	7	0	281	257	273	0	0	0	218	230	220	113	88	119	25	44	36	146	158	148	0	0	18	0	0	0	110	139	116	23	22
d__Bacteria	k__norank_d__Bacteria	p__Firmicutes	c__Bacilli	o__Bacillales	f__Planococcaceae	g__Paenisporosarcina	s__unclassified_g__Paenisporosarcina	ASV150	92	169	116	11	12	6	36	53	38	103	102	101	320	352	295	27	12	16	20	20	11	67	62	80	152	157	118	409	362	409	143	151	132	31	45	34	80	170	110	216	194
d__Bacteria	k__norank_d__Bacteria	p__Bacteroidota	c__Bacteroidia	o__Chitinophagales	f__Chitinophagaceae	g__Chitinophaga	s__unclassified_g__Chitinophaga	ASV12	0	0	0	7	6	0	0	0	5	0	0	0	76	60	75	0	0	0	151	173	203	6	0	10	32	46	33	213	327	253	0	16	14	0	0	0	799	805	690	462	390
d__Bacteria	k__norank_d__Bacteria	p__Proteobacteria	c__Gammaproteobacteria	o__Enterobacterales	f__Erwiniaceae	g__Pantoea	s__unclassified_g__Pantoea	ASV496	319	300	218	0	13	12	0	19	25	314	345	464	0	0	0	581	1064	687	0	0	0	192	162	167	0	0	0	0	0	0	232	313	388	718	820	1067	0	0	0	0	0
d__Bacteria	k__norank_d__Bacteria	p__Bacteroidota	c__Bacteroidia	o__Sphingobacteriales	f__Sphingobacteriaceae	g__Parapedobacter	s__Parapedobacter_pyrenivorans	ASV9	5	0	0	0	0	0	0	0	0	0	0	0	137	122	116	0	0	0	84	101	79	16	16	15	0	0	0	119	164	110	2	5	7	0	0	0	269	323	211	54	53
d__Bacteria	k__norank_d__Bacteria	p__Bacteroidota	c__Bacteroidia	o__Sphingobacteriales	f__Sphingobacteriaceae	g__Pedobacter	s__unclassified_g__Pedobacter	ASV93	45	50	59	292	357	282	413	441	508	245	287	197	151	189	140	0	0	0	174	187	203	53	67	0	121	120	133	166	183	159	59	58	67	67	39	28	94	106	88	138	106
d__Bacteria	k__norank_d__Bacteria	p__Firmicutes	c__Bacilli	o__Bacillales	f__Planococcaceae	g__Sporosarcina	s__unclassified_g__Sporosarcina	ASV1439	0	65	0	60	36	43	76	112	48	21	0	0	212	196	212	0	0	0	0	0	0	0	0	0	136	136	127	373	445	409	192	200	186	0	0	0	142	151	140	111	48
d__Bacteria	k__norank_d__Bacteria	p__Actinobacteriota	c__Actinobacteria	o__Micrococcales	f__Microbacteriaceae	g__unclassified_f__Microbacteriaceae	s__unclassified_f__Microbacteriaceae	ASV1548	15	18	19	296	268	255	246	295	187	0	22	7	105	241	235	49	55	29	273	155	158	0	0	33	111	107	122	188	154	164	9	22	9	50	27	18	244	204	156	243	184
d__Bacteria	k__norank_d__Bacteria	p__Actinobacteriota	c__Actinobacteria	o__Streptosporangiales	f__Streptosporangiaceae	g__Nonomuraea	s__unclassified_g__Nonomuraea	ASV57	21	10	14	21	19	22	45	13	31	18	34	22	76	48	57	30	0	0	79	79	80	157	115	146	32	26	34	104	79	79	66	89	114	0	0	7	296	277	212	350	554
d__Bacteria	k__norank_d__Bacteria	p__Bacteroidota	c__Bacteroidia	o__Sphingobacteriales	f__Sphingobacteriaceae	g__Pedobacter	s__unclassified_g__Pedobacter	ASV1455	274	328	299	0	0	0	0	0	0	316	335	406	186	198	209	113	101	157	0	0	0	142	125	170	173	211	188	0	0	0	79	96	87	354	267	439	0	0	0	0	0
d__Bacteria	k__norank_d__Bacteria	p__Proteobacteria	c__Alphaproteobacteria	o__Rhizobiales	f__Devosiaceae	g__Devosia	s__unclassified_g__Devosia	ASV184	0	0	0	176	248	145	229	351	252	21	17	20	262	216	227	19	0	6	168	145	143	25	18	24	111	120	95	148	122	128	29	22	28	0	0	0	301	413	270	105	90
d__Bacteria	k__norank_d__Bacteria	p__Proteobacteria	c__Gammaproteobacteria	o__Burkholderiales	f__Alcaligenaceae	g__Candidimonas	s__unclassified_g__Candidimonas	ASV1602	0	0	0	192	132	140	33	82	48	0	0	0	155	193	180	0	0	0	39	39	54	0	0	0	33	0	36	69	84	63	0	12	0	23	18	12	297	245	282	63	57
d__Bacteria	k__norank_d__Bacteria	p__Proteobacteria	c__Alphaproteobacteria	o__Caulobacterales	f__Caulobacteraceae	g__Brevundimonas	s__unclassified_g__Brevundimonas	ASV64	80	99	100	68	90	124	106	136	130	137	230	139	125	136	103	7	0	0	95	145	150	164	156	158	37	70	0	170	166	131	127	113	97	28	22	13	51	53	52	92	106
d__Bacteria	k__norank_d__Bacteria	p__Proteobacteria	c__Gammaproteobacteria	o__Burkholderiales	f__Alcaligenaceae	g__Advenella	s__unclassified_g__Advenella	ASV73	157	133	152	219	242	225	590	463	534	0	0	0	76	98	72	9	15	2	10	24	14	189	134	103	13	23	14	41	55	32	107	128	115	35	0	28	60	28	37	11	7
d__Bacteria	k__norank_d__Bacteria	p__Proteobacteria	c__Alphaproteobacteria	o__Rhizobiales	f__Rhizobiaceae	g__unclassified_f__Rhizobiaceae	s__unclassified_f__Rhizobiaceae	ASV53	204	251	250	58	43	0	83	62	91	268	389	341	0	0	0	0	0	0	66	48	0	195	182	222	0	0	0	48	0	49	281	293	284	0	0	0	86	64	49	0	0
d__Bacteria	k__norank_d__Bacteria	p__Actinobacteriota	c__Actinobacteria	o__Corynebacteriales	f__Mycobacteriaceae	g__Mycobacterium	s__unclassified_g__Mycobacterium	ASV336	0	0	0	23	10	22	45	43	47	15	0	0	149	138	128	9	26	15	89	91	100	0	0	9	42	56	46	125	135	140	0	0	0	0	12	0	195	231	254	133	159
d__Bacteria	k__norank_d__Bacteria	p__Proteobacteria	c__Alphaproteobacteria	o__Rhizobiales	f__Rhizobiaceae	g__Allorhizobium-Neorhizobium-Pararhizobium-Rhizobium	s__unclassified_g__Allorhizobium-Neorhizobium-Pararhizobium-Rhizobium	ASV1448	173	168	154	171	178	180	272	266	169	384	374	783	68	52	45	94	57	99	95	103	67	74	35	63	17	21	22	49	38	60	86	143	89	10	0	56	15	94	21	0	12
d__Bacteria	k__norank_d__Bacteria	p__Actinobacteriota	c__Actinobacteria	o__Corynebacteriales	f__Nocardiaceae	g__Rhodococcus	s__unclassified_g__Rhodococcus	ASV469	36	73	80	193	49	55	40	66	37	23	0	18	247	260	209	11	23	24	15	23	89	40	57	38	151	164	128	74	71	95	48	25	36	39	81	32	25	19	26	45	38
d__Bacteria	k__norank_d__Bacteria	p__Proteobacteria	c__Alphaproteobacteria	o__Rhizobiales	f__Devosiaceae	g__Devosia	s__unclassified_g__Devosia	ASV1538	26	14	13	68	45	68	90	70	90	43	27	34	108	121	111	0	12	23	188	181	221	46	43	55	141	144	122	250	216	215	34	26	21	18	27	31	105	96	131	157	130
d__Bacteria	k__norank_d__Bacteria	p__Proteobacteria	c__Alphaproteobacteria	o__Rhizobiales	f__Rhizobiaceae	g__Allorhizobium-Neorhizobium-Pararhizobium-Rhizobium	s__unclassified_g__Allorhizobium-Neorhizobium-Pararhizobium-Rhizobium	ASV173	33	38	49	50	30	47	97	145	125	97	71	55	63	56	58	19	40	55	59	64	48	115	84	138	94	130	73	210	269	208	77	81	91	21	0	18	47	34	57	128	118
d__Bacteria	k__norank_d__Bacteria	p__Proteobacteria	c__Gammaproteobacteria	o__Enterobacterales	f__Yersiniaceae	g__Rahnella1	s__unclassified_g__Rahnella1	ASV1519	0	0	45	0	9	10	26	0	22	0	0	0	0	0	0	359	359	277	0	0	0	0	0	0	0	0	0	0	0	0	65	35	0	1604	938	1008	0	0	0	0	0
d__Bacteria	k__norank_d__Bacteria	p__Proteobacteria	c__Alphaproteobacteria	o__Rhizobiales	f__Rhizobiaceae	g__Allorhizobium-Neorhizobium-Pararhizobium-Rhizobium	s__unclassified_g__Allorhizobium-Neorhizobium-Pararhizobium-Rhizobium	ASV2105	47	54	51	125	123	109	231	292	225	44	44	68	133	119	156	88	80	133	150	119	112	0	0	0	66	66	81	69	101	98	0	0	0	57	39	91	55	50	39	56	37
d__Bacteria	k__norank_d__Bacteria	p__Proteobacteria	c__Gammaproteobacteria	o__Burkholderiales	f__Oxalobacteraceae	g__unclassified_f__Oxalobacteraceae	s__unclassified_f__Oxalobacteraceae	ASV2109	0	7	0	333	245	187	263	302	242	0	0	8	205	207	185	0	2	0	90	88	86	0	0	0	58	71	65	56	50	43	0	0	5	0	2	0	69	55	53	11	21
d__Bacteria	k__norank_d__Bacteria	p__Proteobacteria	c__Alphaproteobacteria	o__Rhizobiales	f__Rhizobiaceae	g__Allorhizobium-Neorhizobium-Pararhizobium-Rhizobium	s__unclassified_g__Allorhizobium-Neorhizobium-Pararhizobium-Rhizobium	ASV3671	0	0	0	0	0	0	37	12	23	0	28	0	0	0	0	12	12	14	12	0	7	0	0	0	78	63	48	19	33	0	0	0	0	0	22	24	0	0	0	23	20
d__Bacteria	k__norank_d__Bacteria	p__Proteobacteria	c__Alphaproteobacteria	o__Caulobacterales	f__Caulobacteraceae	g__Caulobacter	s__unclassified_g__Caulobacter	ASV160	32	40	41	78	59	83	103	133	145	36	39	22	245	238	243	5	0	7	152	169	171	41	19	31	116	170	154	155	161	161	30	40	21	17	29	16	99	121	106	52	82
d__Bacteria	k__norank_d__Bacteria	p__Actinobacteriota	c__Actinobacteria	o__Streptomycetales	f__Streptomycetaceae	g__Streptomyces	s__unclassified_g__Streptomyces	ASV13	27	0	0	0	0	0	0	0	0	0	0	0	0	0	0	0	10	0	0	0	0	0	0	0	0	0	0	0	0	0	0	0	0	0	0	0	0	0	0	0	0
d__Bacteria	k__norank_d__Bacteria	p__Proteobacteria	c__Alphaproteobacteria	o__Rhizobiales	f__Rhizobiaceae	g__Phyllobacterium	s__unclassified_g__Phyllobacterium	ASV22	32	0	0	0	0	0	0	0	0	0	0	0	131	110	120	65	44	81	121	121	141	0	0	0	139	0	0	0	0	231	0	0	0	69	46	63	99	113	121	147	142
d__Bacteria	k__norank_d__Bacteria	p__Proteobacteria	c__Alphaproteobacteria	o__Caulobacterales	f__Caulobacteraceae	g__Brevundimonas	s__unclassified_g__Brevundimonas	ASV1515	30	24	35	86	136	98	159	119	227	41	53	44	200	198	203	0	6	0	67	114	98	49	46	33	101	104	97	128	111	103	30	36	30	0	0	0	80	63	48	71	72
d__Bacteria	k__norank_d__Bacteria	p__Firmicutes	c__Bacilli	o__Bacillales	f__Bacillaceae	g__Bacillus	s__unclassified_g__Bacillus	ASV87	0	26	23	0	12	0	0	20	13	31	45	52	274	258	283	11	24	0	14	14	3	24	49	41	927	946	753	111	165	138	168	104	106	36	0	0	0	0	20	0	0
d__Bacteria	k__norank_d__Bacteria	p__Proteobacteria	c__Gammaproteobacteria	o__Cellvibrionales	f__Cellvibrionaceae	g__Cellvibrio	s__unclassified_g__Cellvibrio	ASV1	0	0	0	0	0	0	0	0	0	0	0	0	18	11	13	0	0	0	28	17	24	0	0	0	0	0	0	0	8	5	0	0	0	0	0	0	84	145	74	0	0
d__Bacteria	k__norank_d__Bacteria	p__Firmicutes	c__Bacilli	o__Bacillales	f__Bacillaceae	g__Bacillus	s__unclassified_g__Bacillus	ASV1466	71	54	60	62	62	55	0	55	59	0	92	79	258	259	263	28	0	21	29	17	25	94	61	90	422	541	449	94	118	125	64	76	0	52	44	0	62	65	71	0	17
d__Bacteria	k__norank_d__Bacteria	p__Proteobacteria	c__Alphaproteobacteria	o__Rhizobiales	f__Devosiaceae	g__Devosia	s__unclassified_g__Devosia	ASV8	81	104	100	35	17	13	20	27	30	80	55	61	0	0	0	0	0	0	0	0	0	104	151	134	0	0	0	33	0	26	108	117	83	0	0	0	46	26	27	0	0
d__Bacteria	k__norank_d__Bacteria	p__Proteobacteria	c__Alphaproteobacteria	o__Rhizobiales	f__Rhizobiaceae	g__Mesorhizobium	s__unclassified_g__Mesorhizobium	ASV39	19	0	18	16	18	33	44	35	52	26	46	0	42	0	36	20	13	0	55	55	38	28	40	43	180	129	108	93	99	124	41	36	19	0	0	0	52	74	0	142	193
d__Bacteria	k__norank_d__Bacteria	p__Firmicutes	c__Bacilli	o__Bacillales	f__Bacillaceae	g__Bacillus	s__unclassified_g__Bacillus	ASV122	0	0	0	0	0	0	55	0	0	105	0	0	311	310	246	0	39	0	0	0	0	0	0	0	865	839	919	128	140	143	0	0	58	0	0	52	0	0	0	0	0
d__Bacteria	k__norank_d__Bacteria	p__Actinobacteriota	c__Actinobacteria	o__Micrococcales	f__Microbacteriaceae	g__Agromyces	s__Agromyces_ramosus	ASV324	38	33	37	66	55	64	76	44	75	41	45	43	51	58	74	84	67	69	51	60	47	39	39	29	119	138	120	72	89	82	0	34	21	72	70	90	66	46	62	89	87
d__Bacteria	k__norank_d__Bacteria	p__Proteobacteria	c__Alphaproteobacteria	o__Rhizobiales	f__Rhizobiaceae	g__unclassified_f__Rhizobiaceae	s__unclassified_f__Rhizobiaceae	ASV312	0	0	0	12	21	34	22	12	28	0	0	0	203	190	179	0	0	0	227	222	202	0	0	20	93	100	78	212	197	224	7	12	3	0	4	4	107	96	129	133	121
d__Bacteria	k__norank_d__Bacteria	p__Proteobacteria	c__Alphaproteobacteria	o__Rhizobiales	f__Beijerinckiaceae	g__Bosea	s__unclassified_g__Bosea	ASV441	23	0	28	86	92	100	222	196	228	0	0	0	0	0	81	0	0	0	0	0	0	0	0	0	126	161	112	180	195	236	53	56	45	0	0	0	52	47	39	165	231
d__Bacteria	k__norank_d__Bacteria	p__Proteobacteria	c__Alphaproteobacteria	o__Sphingomonadales	f__Sphingomonadaceae	g__Sphingopyxis	s__unclassified_g__Sphingopyxis	ASV63	18	0	18	61	72	85	99	97	130	11	0	0	81	89	77	0	3	9	152	177	166	46	42	51	91	106	0	147	147	117	0	33	0	0	0	0	127	93	105	0	0
d__Bacteria	k__norank_d__Bacteria	p__Proteobacteria	c__Alphaproteobacteria	o__Rhizobiales	f__Devosiaceae	g__Devosia	s__unclassified_g__Devosia	ASV130	45	29	0	70	57	46	54	46	38	40	36	28	117	146	138	0	0	5	113	117	131	71	74	66	55	38	37	101	103	104	54	66	72	12	25	16	125	91	83	57	49
d__Bacteria	k__norank_d__Bacteria	p__Proteobacteria	c__Alphaproteobacteria	o__Sphingomonadales	f__Sphingomonadaceae	g__Sphingopyxis	s__unclassified_g__Sphingopyxis	ASV3642	0	16	0	45	62	65	92	131	118	0	28	9	120	116	127	0	0	0	184	259	248	0	0	0	83	97	99	186	163	172	33	0	30	0	0	0	183	185	156	143	184
d__Bacteria	k__norank_d__Bacteria	p__Proteobacteria	c__Alphaproteobacteria	o__Rhizobiales	f__Rhizobiaceae	g__Allorhizobium-Neorhizobium-Pararhizobium-Rhizobium	s__unclassified_g__Allorhizobium-Neorhizobium-Pararhizobium-Rhizobium	ASV1558	19	0	20	500	648	495	165	206	128	122	71	332	63	54	44	11	8	0	75	91	76	0	0	0	19	0	0	62	44	71	0	19	0	0	0	0	14	30	20	40	13
d__Bacteria	k__norank_d__Bacteria	p__Actinobacteriota	c__Actinobacteria	o__Propionibacteriales	f__Nocardioidaceae	g__Aeromicrobium	s__unclassified_g__Aeromicrobium	ASV254	54	33	0	65	55	60	97	145	56	29	28	0	96	195	188	0	18	18	190	123	138	69	31	47	35	19	23	149	107	127	0	0	0	33	38	31	135	89	98	72	127
d__Bacteria	k__norank_d__Bacteria	p__Proteobacteria	c__Alphaproteobacteria	o__Caulobacterales	f__Caulobacteraceae	g__Brevundimonas	s__unclassified_g__Brevundimonas	ASV21	38	42	41	0	21	0	0	0	20	45	61	43	43	50	35	0	0	0	25	47	35	94	73	56	0	22	27	60	59	52	49	74	45	0	0	0	33	43	36	25	23
d__Bacteria	k__norank_d__Bacteria	p__Proteobacteria	c__Gammaproteobacteria	o__Enterobacterales	f__Yersiniaceae	g__Rahnella1	s__unclassified_g__Rahnella1	ASV13806	95	63	85	0	0	0	0	0	0	24	51	40	0	0	0	184	109	145	0	19	0	0	0	0	0	0	0	0	0	0	0	0	25	1208	776	917	0	0	0	0	0
d__Bacteria	k__norank_d__Bacteria	p__Proteobacteria	c__Gammaproteobacteria	o__Xanthomonadales	f__Xanthomonadaceae	g__unclassified_f__Xanthomonadaceae	s__unclassified_f__Xanthomonadaceae	ASV1570	31	30	28	20	52	63	44	39	56	45	36	55	61	57	61	0	0	13	57	65	58	0	12	10	102	100	76	80	109	86	0	18	22	9	0	0	39	48	34	80	97
d__Bacteria	k__norank_d__Bacteria	p__Actinobacteriota	c__Actinobacteria	o__Micrococcales	f__Microbacteriaceae	g__Microbacterium	s__unclassified_g__Microbacterium	ASV413	0	0	19	0	0	0	69	66	68	29	0	36	0	0	22	190	207	220	28	48	0	52	56	74	0	0	0	0	0	0	33	37	43	325	385	421	0	15	26	0	0
d__Bacteria	k__norank_d__Bacteria	p__Proteobacteria	c__Alphaproteobacteria	o__Rhizobiales	f__Rhizobiaceae	g__Allorhizobium-Neorhizobium-Pararhizobium-Rhizobium	s__unclassified_g__Allorhizobium-Neorhizobium-Pararhizobium-Rhizobium	ASV1485	65	91	78	0	51	0	93	109	92	81	93	136	70	52	0	87	77	101	95	79	59	80	105	107	69	51	62	100	101	90	56	51	41	36	50	76	0	0	0	90	71
d__Bacteria	k__norank_d__Bacteria	p__Actinobacteriota	c__Actinobacteria	o__Micrococcales	f__Micrococcaceae	g__Arthrobacter	s__unclassified_g__Arthrobacter	ASV59	156	135	136	16	5	12	27	32	34	287	217	254	11	0	0	11	10	25	0	0	0	173	179	205	8	0	0	0	0	10	267	226	254	14	0	12	0	0	0	0	0
d__Bacteria	k__norank_d__Bacteria	p__Proteobacteria	c__Alphaproteobacteria	o__Rhizobiales	f__Xanthobacteraceae	g__Bradyrhizobium	s__unclassified_g__Bradyrhizobium	ASV1527	17	18	25	62	83	42	54	42	49	22	34	26	23	0	0	50	38	48	42	52	46	24	30	21	63	69	91	38	49	0	35	35	34	22	16	20	46	41	47	104	85
d__Bacteria	k__norank_d__Bacteria	p__Proteobacteria	c__Alphaproteobacteria	o__Rhizobiales	f__Kaistiaceae	g__Kaistia	s__unclassified_g__Kaistia	ASV1702	14	9	7	36	54	45	40	49	64	10	0	5	138	96	123	34	39	41	132	110	144	9	14	14	56	55	44	85	95	104	0	6	9	55	56	35	34	18	45	63	85
d__Bacteria	k__norank_d__Bacteria	p__Proteobacteria	c__Alphaproteobacteria	o__Sphingomonadales	f__Sphingomonadaceae	g__Sphingomonas	s__unclassified_g__Sphingomonas	ASV2087	0	47	0	31	80	73	37	33	41	42	41	36	35	37	43	0	11	14	51	59	56	25	0	0	113	78	121	58	57	57	0	0	0	0	0	0	44	55	31	72	99
d__Bacteria	k__norank_d__Bacteria	p__Actinobacteriota	c__Actinobacteria	o__Streptomycetales	f__Streptomycetaceae	g__Streptomyces	s__unclassified_g__Streptomyces	ASV18	0	0	0	0	0	0	0	0	0	0	0	0	0	0	0	0	0	0	0	0	0	0	0	0	0	0	0	0	0	0	0	0	0	0	0	0	7	0	5	0	0
d__Bacteria	k__norank_d__Bacteria	p__Proteobacteria	c__Gammaproteobacteria	o__Burkholderiales	f__Alcaligenaceae	g__unclassified_f__Alcaligenaceae	s__unclassified_f__Alcaligenaceae	ASV75	77	63	59	57	58	62	43	102	121	40	61	50	78	48	60	0	7	0	78	58	50	124	106	135	0	0	0	50	58	53	54	40	45	17	0	8	135	87	75	63	63
d__Bacteria	k__norank_d__Bacteria	p__Actinobacteriota	c__Actinobacteria	o__Corynebacteriales	f__Mycobacteriaceae	g__Mycobacterium	s__unclassified_g__Mycobacterium	ASV91	15	0	14	21	21	51	54	63	56	0	21	29	89	82	94	37	17	29	50	68	47	67	55	69	114	93	108	148	154	172	0	29	21	0	0	0	59	60	51	68	89
d__Bacteria	k__norank_d__Bacteria	p__Proteobacteria	c__Gammaproteobacteria	o__Burkholderiales	f__Oxalobacteraceae	g__unclassified_f__Oxalobacteraceae	s__unclassified_f__Oxalobacteraceae	ASV1479	76	100	0	47	40	56	99	67	94	83	113	95	86	53	54	27	22	30	49	112	71	75	83	78	42	0	28	89	100	80	64	54	66	21	26	35	75	64	93	79	50
d__Bacteria	k__norank_d__Bacteria	p__Proteobacteria	c__Gammaproteobacteria	o__Enterobacterales	f__unclassified_o__Enterobacterales	g__unclassified_o__Enterobacterales	s__unclassified_o__Enterobacterales	ASV1453	400	394	234	0	0	0	0	0	0	264	315	213	0	0	0	128	160	203	0	0	0	144	138	147	0	0	0	0	0	0	105	107	110	271	201	239	0	0	0	0	0
d__Bacteria	k__norank_d__Bacteria	p__Actinobacteriota	c__Actinobacteria	o__Micrococcales	f__Microbacteriaceae	g__Agromyces	s__Agromyces_fucosus	ASV2091	17	6	21	0	33	15	41	38	28	0	10	0	226	200	238	16	30	39	70	59	46	10	0	0	106	101	83	161	144	161	0	0	5	39	106	41	75	90	88	78	113
d__Bacteria	k__norank_d__Bacteria	p__Firmicutes	c__Bacilli	o__Bacillales	f__Bacillaceae	g__Bacillus	s__unclassified_g__Bacillus	ASV112	21	37	0	52	55	57	46	44	48	46	49	55	31	0	47	85	117	75	26	28	19	0	0	46	25	0	37	42	18	0	48	50	42	19	34	54	47	60	60	31	22
d__Bacteria	k__norank_d__Bacteria	p__Actinobacteriota	c__Actinobacteria	o__Propionibacteriales	f__Nocardioidaceae	g__Kribbella	s__unclassified_g__Kribbella	ASV52	42	0	21	0	18	0	8	0	0	25	0	29	24	33	24	0	18	0	0	30	33	135	124	136	9	0	16	42	48	57	44	76	59	0	0	26	68	80	88	97	112
d__Bacteria	k__norank_d__Bacteria	p__Proteobacteria	c__Gammaproteobacteria	o__Pseudomonadales	f__Pseudomonadaceae	g__Pseudomonas	s__unclassified_g__Pseudomonas	ASV2344	264	0	128	51	83	97	0	0	0	0	0	0	0	27	33	0	265	367	68	91	100	71	73	0	38	28	42	54	69	65	0	0	0	0	0	0	40	31	44	104	36
d__Bacteria	k__norank_d__Bacteria	p__Proteobacteria	c__Alphaproteobacteria	o__Rhizobiales	f__Xanthobacteraceae	g__unclassified_f__Xanthobacteraceae	s__unclassified_f__Xanthobacteraceae	ASV260	0	0	0	0	0	0	28	41	26	0	0	0	79	88	89	0	0	0	109	90	97	0	0	0	98	103	76	83	47	108	0	0	0	0	0	0	88	72	68	138	135
d__Bacteria	k__norank_d__Bacteria	p__Firmicutes	c__Bacilli	o__Bacillales	f__Planococcaceae	g__Planomicrobium	s__unclassified_g__Planomicrobium	ASV1443	47	51	60	0	0	0	0	1	0	160	143	191	0	20	33	0	0	0	0	6	0	715	838	849	0	0	0	0	0	0	156	167	161	15	27	12	0	0	0	0	0
d__Bacteria	k__norank_d__Bacteria	p__Proteobacteria	c__Alphaproteobacteria	o__Rhizobiales	f__Devosiaceae	g__Devosia	s__unclassified_g__Devosia	ASV14	0	0	0	0	7	0	0	0	0	0	0	0	30	28	24	0	0	0	0	19	22	0	15	0	0	0	0	23	20	42	0	0	0	0	0	0	45	58	58	23	7
d__Bacteria	k__norank_d__Bacteria	p__Proteobacteria	c__Alphaproteobacteria	o__Rhizobiales	f__Rhizobiaceae	g__Allorhizobium-Neorhizobium-Pararhizobium-Rhizobium	s__unclassified_g__Allorhizobium-Neorhizobium-Pararhizobium-Rhizobium	ASV14274	0	0	0	0	0	0	26	17	9	0	0	0	0	0	0	0	0	0	5	0	10	0	0	0	31	39	38	24	0	24	0	0	0	0	0	0	0	0	0	10	16
d__Bacteria	k__norank_d__Bacteria	p__Proteobacteria	c__Alphaproteobacteria	o__Rhizobiales	f__Rhizobiaceae	g__Mesorhizobium	s__unclassified_g__Mesorhizobium	ASV1545	0	0	11	24	38	21	51	14	32	19	32	0	78	59	80	5	9	0	58	41	62	46	41	0	61	44	55	90	85	76	22	21	26	0	7	0	120	102	138	121	170
d__Bacteria	k__norank_d__Bacteria	p__Actinobacteriota	c__Actinobacteria	o__Micrococcales	f__Microbacteriaceae	g__Microbacterium	s__unclassified_g__Microbacterium	ASV11450	0	0	0	132	72	85	74	95	92	0	14	0	0	0	0	149	207	201	0	0	0	0	50	0	0	0	0	0	0	28	0	0	0	285	170	193	55	0	36	11	0
d__Bacteria	k__norank_d__Bacteria	p__Firmicutes	c__Bacilli	o__Bacillales	f__Planococcaceae	g__unclassified_f__Planococcaceae	s__unclassified_f__Planococcaceae	ASV683	105	111	117	0	0	0	0	0	0	338	229	248	0	0	0	0	0	0	0	0	0	258	330	357	0	3	0	0	0	0	265	226	273	0	0	0	0	0	0	0	0
d__Bacteria	k__norank_d__Bacteria	p__Actinobacteriota	c__Actinobacteria	o__Propionibacteriales	f__Nocardioidaceae	g__Aeromicrobium	s__unclassified_g__Aeromicrobium	ASV2118	0	25	0	0	0	0	0	0	0	0	0	0	84	162	165	0	0	0	142	135	120	0	0	57	37	29	22	113	83	122	30	0	0	0	0	0	279	227	181	94	96
d__Bacteria	k__norank_d__Bacteria	p__Bacteroidota	c__Bacteroidia	o__Chitinophagales	f__Chitinophagaceae	g__Chitinophaga	s__unclassified_g__Chitinophaga	ASV1681	0	0	0	12	9	0	10	18	12	0	0	0	30	25	29	0	0	0	463	376	407	0	0	0	259	257	323	109	118	87	17	6	12	0	1	4	32	40	41	21	21
d__Bacteria	k__norank_d__Bacteria	p__Proteobacteria	c__Gammaproteobacteria	o__Pseudomonadales	f__Pseudomonadaceae	g__Pseudomonas	s__unclassified_g__Pseudomonas	ASV407	96	157	0	0	0	0	170	255	189	81	151	99	34	0	0	89	197	104	11	21	0	79	76	132	0	0	0	0	0	0	56	64	70	208	156	221	0	0	0	0	0
d__Bacteria	k__norank_d__Bacteria	p__Firmicutes	c__Bacilli	o__Bacillales	f__Planococcaceae	g__unclassified_f__Planococcaceae	s__unclassified_f__Planococcaceae	ASV360	114	135	94	0	0	0	0	0	0	153	119	143	0	14	0	0	0	0	0	0	0	549	710	625	0	0	0	0	11	0	202	223	207	0	0	0	0	0	0	0	0
d__Bacteria	k__norank_d__Bacteria	p__Actinobacteriota	c__Actinobacteria	o__Streptosporangiales	f__Streptosporangiaceae	g__Streptosporangium	s__unclassified_g__Streptosporangium	ASV501	0	0	0	20	35	14	32	36	23	5	0	0	68	53	39	19	9	7	101	111	113	33	0	6	27	24	15	70	67	90	0	5	4	0	0	0	74	88	98	155	275
d__Bacteria	k__norank_d__Bacteria	p__Proteobacteria	c__Gammaproteobacteria	o__Pseudomonadales	f__Pseudomonadaceae	g__Pseudomonas	s__unclassified_g__Pseudomonas	ASV7396	0	0	26	229	278	933	392	195	101	0	0	19	8	0	12	248	306	212	63	51	59	0	0	0	0	0	0	0	0	0	0	0	0	12	0	0	19	45	8	23	26
d__Bacteria	k__norank_d__Bacteria	p__Firmicutes	c__Bacilli	o__Bacillales	f__Planococcaceae	g__unclassified_f__Planococcaceae	s__unclassified_f__Planococcaceae	ASV364	119	112	125	3	0	0	0	0	0	179	143	176	0	0	0	0	1	0	0	0	0	257	284	278	0	0	0	0	0	0	239	244	283	0	20	23	0	0	3	0	0
d__Bacteria	k__norank_d__Bacteria	p__Actinobacteriota	c__Actinobacteria	o__Micrococcales	f__Microbacteriaceae	g__unclassified_f__Microbacteriaceae	s__unclassified_f__Microbacteriaceae	ASV2239	0	0	31	60	62	39	71	91	62	0	77	0	116	98	137	26	21	15	63	102	104	0	0	0	138	153	109	94	73	82	0	0	27	26	15	31	27	32	35	34	55
d__Bacteria	k__norank_d__Bacteria	p__Proteobacteria	c__Alphaproteobacteria	o__Dongiales	f__Dongiaceae	g__Dongia	s__unclassified_g__Dongia	ASV1581	14	8	0	19	48	26	35	23	37	13	15	15	31	21	15	27	12	24	36	51	56	15	10	0	0	38	29	37	38	43	14	14	19	0	4	0	57	74	50	90	70
d__Bacteria	k__norank_d__Bacteria	p__Proteobacteria	c__Gammaproteobacteria	o__Burkholderiales	f__Alcaligenaceae	g__unclassified_f__Alcaligenaceae	s__unclassified_f__Alcaligenaceae	ASV2100	0	0	0	206	183	106	63	59	59	0	0	0	65	53	54	2	0	0	38	19	25	0	0	0	0	30	0	45	46	36	0	0	0	0	0	0	119	103	106	24	21
d__Bacteria	k__norank_d__Bacteria	p__Firmicutes	c__Bacilli	o__Bacillales	f__Planococcaceae	g__Sporosarcina	s__unclassified_g__Sporosarcina	ASV326	0	0	7	0	0	0	0	26	0	0	0	0	47	42	54	0	0	0	0	0	0	0	0	0	0	0	0	136	154	148	134	148	110	0	0	0	49	36	55	48	34
d__Bacteria	k__norank_d__Bacteria	p__Proteobacteria	c__Alphaproteobacteria	o__Sphingomonadales	f__Sphingomonadaceae	g__Sphingobium	s__unclassified_g__Sphingobium	ASV1604	12	31	24	200	198	170	91	96	87	30	43	42	56	33	54	11	14	57	90	110	99	21	28	23	43	57	32	33	56	39	9	11	0	8	7	11	29	33	20	18	13
d__Bacteria	k__norank_d__Bacteria	p__Bacteroidota	c__Bacteroidia	o__Flavobacteriales	f__Flavobacteriaceae	g__Confluentibacter	s__uncultured_bacterium_g__Confluentibacter	ASV71	0	0	0	0	0	0	0	0	0	0	0	0	46	28	40	0	0	0	4	0	8	0	0	0	0	0	0	25	24	20	0	0	0	0	0	0	109	119	82	0	0
d__Bacteria	k__norank_d__Bacteria	p__Proteobacteria	c__Gammaproteobacteria	o__Diplorickettsiales	f__Diplorickettsiaceae	g__Rickettsiella	s__uncultured_Rickettsiella_sp._g__Rickettsiella	ASV27	0	0	0	0	0	0	0	0	0	0	0	0	0	0	0	0	0	0	0	0	0	0	0	0	0	0	0	0	0	0	0	0	0	0	0	0	0	0	0	2	0
d__Bacteria	k__norank_d__Bacteria	p__Bacteroidota	c__Bacteroidia	o__Sphingobacteriales	f__Sphingobacteriaceae	g__Sphingobacterium	s__unclassified_g__Sphingobacterium	ASV5236	0	0	0	152	258	254	559	468	475	0	0	0	19	24	17	0	0	0	0	0	0	0	0	0	0	0	2	0	0	4	0	0	0	19	7	13	3	0	0	0	0
d__Bacteria	k__norank_d__Bacteria	p__Proteobacteria	c__Alphaproteobacteria	o__Azospirillales	f__Azospirillaceae	g__Skermanella	s__unclassified_g__Skermanella	ASV68	46	48	60	25	23	19	30	30	34	23	35	28	18	6	16	32	34	38	17	0	13	87	79	121	58	50	36	28	10	15	53	34	33	9	17	9	9	10	0	24	8
d__Bacteria	k__norank_d__Bacteria	p__Actinobacteriota	c__Actinobacteria	o__Micrococcales	f__Micrococcaceae	g__Pseudarthrobacter	s__unclassified_g__Pseudarthrobacter	ASV1441	36	50	51	17	0	0	35	37	25	126	119	0	0	0	0	0	16	0	0	0	0	73	60	81	18	0	24	19	0	0	179	199	199	33	47	20	16	20	0	0	0
d__Bacteria	k__norank_d__Bacteria	p__Firmicutes	c__Bacilli	o__Bacillales	f__Bacillaceae	g__Bacillus	s__unclassified_g__Bacillus	ASV218	11	0	0	0	0	19	14	0	0	21	18	27	151	172	162	0	0	13	0	0	0	0	0	0	581	553	495	70	86	66	72	67	60	30	15	21	27	0	0	9	6
d__Bacteria	k__norank_d__Bacteria	p__Actinobacteriota	c__Actinobacteria	o__Streptosporangiales	f__Streptosporangiaceae	g__unclassified_f__Streptosporangiaceae	s__unclassified_f__Streptosporangiaceae	ASV1640	0	0	0	0	0	0	8	0	0	0	0	0	54	27	42	0	0	5	87	113	95	0	19	14	34	48	35	101	79	100	12	8	11	0	0	0	154	156	137	119	221
d__Bacteria	k__norank_d__Bacteria	p__Proteobacteria	c__Gammaproteobacteria	o__Pseudomonadales	f__Pseudomonadaceae	g__Pseudomonas	s__unclassified_g__Pseudomonas	ASV2426	55	0	0	0	0	66	48	30	57	0	0	0	12	0	13	134	233	339	33	35	96	25	0	0	18	0	0	16	16	0	0	0	0	68	0	94	19	10	9	0	15
d__Bacteria	k__norank_d__Bacteria	p__Proteobacteria	c__Gammaproteobacteria	o__Xanthomonadales	f__Xanthomonadaceae	g__Lysobacter	s__unclassified_g__Lysobacter	ASV25	0	0	0	10	15	15	5	14	8	0	0	0	10	10	15	0	0	0	0	0	11	5	0	0	20	49	23	87	155	99	0	0	0	0	0	0	147	106	103	57	32
d__Bacteria	k__norank_d__Bacteria	p__Proteobacteria	c__Alphaproteobacteria	o__Rhizobiales	f__Devosiaceae	g__Pelagibacterium	s__unclassified_g__Pelagibacterium	ASV3	0	0	0	0	0	0	0	0	0	0	0	0	0	0	0	0	0	0	0	0	0	0	0	0	0	0	0	0	0	0	0	0	0	0	0	0	0	0	0	0	0
d__Bacteria	k__norank_d__Bacteria	p__Proteobacteria	c__Alphaproteobacteria	o__Rhizobiales	f__Xanthobacteraceae	g__unclassified_f__Xanthobacteraceae	s__unclassified_f__Xanthobacteraceae	ASV1625	0	0	0	26	18	31	14	24	29	0	0	0	52	71	49	0	0	0	153	157	128	0	0	10	57	51	41	76	68	85	0	12	0	0	0	0	110	108	92	124	110
d__Bacteria	k__norank_d__Bacteria	p__Bacteroidota	c__Bacteroidia	o__Chitinophagales	f__Chitinophagaceae	g__Chitinophaga	s__unclassified_g__Chitinophaga	ASV11	0	0	0	0	0	0	0	0	0	0	0	0	0	0	0	0	0	0	0	0	0	0	25	6	0	0	0	0	0	0	0	0	15	0	0	0	0	0	0	0	0
d__Bacteria	k__norank_d__Bacteria	p__Bacteroidota	c__Bacteroidia	o__Sphingobacteriales	f__Sphingobacteriaceae	g__Pedobacter	s__unclassified_g__Pedobacter	ASV1561	0	0	0	1161	572	407	0	0	0	0	0	0	0	0	0	7	0	0	0	0	0	0	0	0	46	53	43	181	194	200	0	22	0	0	0	0	0	0	0	0	0
d__Bacteria	k__norank_d__Bacteria	p__Proteobacteria	c__Alphaproteobacteria	o__Rhizobiales	f__Rhizobiaceae	g__Allorhizobium-Neorhizobium-Pararhizobium-Rhizobium	s__unclassified_g__Allorhizobium-Neorhizobium-Pararhizobium-Rhizobium	ASV5	0	11	3	0	0	0	0	0	0	0	0	0	0	0	0	0	0	0	0	0	0	0	8	0	0	0	0	0	0	0	14	14	8	0	0	0	0	0	0	0	0
d__Bacteria	k__norank_d__Bacteria	p__Actinobacteriota	c__Actinobacteria	o__Streptomycetales	f__Streptomycetaceae	g__Streptomyces	s__unclassified_g__Streptomyces	ASV17	0	44	39	0	0	0	0	0	0	10	17	23	0	0	0	0	0	0	0	0	6	123	220	151	0	0	0	0	0	0	66	73	104	0	0	0	0	0	0	0	0
d__Bacteria	k__norank_d__Bacteria	p__Proteobacteria	c__Gammaproteobacteria	o__Enterobacterales	f__Erwiniaceae	g__Pantoea	s__unclassified_g__Pantoea	ASV1458	85	89	73	0	0	0	0	0	0	85	79	94	0	0	0	161	179	198	0	0	0	27	27	28	0	0	0	0	0	0	82	83	92	255	306	446	0	0	0	0	0
d__Bacteria	k__norank_d__Bacteria	p__Proteobacteria	c__Alphaproteobacteria	o__Sphingomonadales	f__Sphingomonadaceae	g__Sphingomonas	s__unclassified_g__Sphingomonas	ASV1488	100	79	86	42	30	37	31	40	18	125	76	76	31	27	0	22	0	13	41	48	33	49	65	71	0	0	52	40	50	0	79	50	80	17	0	31	33	35	21	28	35
d__Bacteria	k__norank_d__Bacteria	p__Actinobacteriota	c__Actinobacteria	o__Pseudonocardiales	f__Pseudonocardiaceae	g__Pseudonocardia	s__unclassified_g__Pseudonocardia	ASV19	8	0	0	0	0	0	0	0	0	0	0	0	0	0	0	0	0	0	0	0	0	11	0	0	0	3	0	0	0	0	22	22	22	0	0	0	14	13	21	7	30
d__Bacteria	k__norank_d__Bacteria	p__Firmicutes	c__Bacilli	o__Bacillales	f__Planococcaceae	g__Psychrobacillus	s__unclassified_g__Psychrobacillus	ASV165	156	203	148	0	13	0	0	22	19	73	68	96	102	155	115	0	0	0	20	0	0	132	100	107	0	0	0	0	94	67	97	128	132	0	0	0	34	0	9	0	21
d__Bacteria	k__norank_d__Bacteria	p__Chloroflexi	c__Chloroflexia	o__Thermomicrobiales	f__JG30-KF-CM45	g__norank_f__JG30-KF-CM45	s__uncultured_bacterium_f__JG30-KF-CM45	ASV94	0	0	3	0	0	8	0	0	0	0	0	0	40	30	43	0	0	0	27	27	30	0	10	0	19	8	16	22	47	36	4	0	0	0	0	0	160	193	231	57	52
d__Bacteria	k__norank_d__Bacteria	p__Proteobacteria	c__Gammaproteobacteria	o__Xanthomonadales	f__Xanthomonadaceae	g__Luteimonas	s__unclassified_g__Luteimonas	ASV192	0	0	0	13	21	29	8	9	9	0	0	0	18	17	21	0	0	0	18	33	17	0	0	0	28	53	41	121	110	82	0	0	0	0	0	0	133	78	64	62	43
d__Bacteria	k__norank_d__Bacteria	p__Proteobacteria	c__Gammaproteobacteria	o__Xanthomonadales	f__Xanthomonadaceae	g__Pseudoxanthomonas	s__unclassified_g__Pseudoxanthomonas	ASV1662	0	16	0	27	24	20	38	27	50	0	0	0	29	42	54	4	15	0	92	117	84	0	20	17	63	58	77	76	57	69	0	7	0	0	0	6	25	37	21	81	61
d__Bacteria	k__norank_d__Bacteria	p__Actinobacteriota	c__Actinobacteria	o__Micrococcales	f__Microbacteriaceae	g__Agromyces	s__unclassified_g__Agromyces	ASV1593	17	0	0	30	33	30	54	38	51	11	11	11	79	70	76	39	33	17	39	29	26	16	23	17	82	115	85	103	102	68	13	15	13	22	126	39	17	26	27	38	71
d__Bacteria	k__norank_d__Bacteria	p__Firmicutes	c__Bacilli	o__Bacillales	f__Planococcaceae	g__Psychrobacillus	s__unclassified_g__Psychrobacillus	ASV1454	0	90	0	0	0	0	0	0	0	0	0	0	148	228	181	0	0	0	0	0	0	0	65	50	0	93	43	196	183	161	106	105	103	0	0	0	0	32	0	50	0
d__Bacteria	k__norank_d__Bacteria	p__Proteobacteria	c__Alphaproteobacteria	o__Rhizobiales	f__D05-2	g__norank_f__D05-2	s__unclassified_g__norank_f__D05-2	ASV311	0	0	3	37	14	32	68	73	62	3	7	7	64	85	77	0	0	0	40	58	57	5	0	0	65	63	78	57	58	75	0	8	16	0	6	0	73	64	63	77	55
d__Bacteria	k__norank_d__Bacteria	p__Proteobacteria	c__Alphaproteobacteria	o__Rhizobiales	f__Xanthobacteraceae	g__norank_f__Xanthobacteraceae	s__unclassified_g__norank_f__Xanthobacteraceae	ASV307	8	10	6	22	31	33	14	2	24	14	18	20	31	35	28	18	14	15	40	29	60	0	34	17	39	66	37	28	39	33	7	8	13	0	0	10	48	28	41	87	73
d__Bacteria	k__norank_d__Bacteria	p__Proteobacteria	c__Alphaproteobacteria	o__Sphingomonadales	f__Sphingomonadaceae	g__unclassified_f__Sphingomonadaceae	s__unclassified_f__Sphingomonadaceae	ASV2	11	10	0	0	0	0	0	0	0	0	0	0	0	0	0	0	0	0	0	0	0	0	0	0	0	0	0	0	0	0	0	0	0	0	0	0	0	0	0	0	0
d__Bacteria	k__norank_d__Bacteria	p__Actinobacteriota	c__Actinobacteria	o__Frankiales	f__Geodermatophilaceae	g__Blastococcus	s__unclassified_g__Blastococcus	ASV1469	0	71	0	0	66	0	0	0	50	72	100	79	0	0	0	65	49	36	0	0	17	65	0	0	41	0	0	0	0	0	49	69	74	0	26	41	0	0	0	22	37
d__Bacteria	k__norank_d__Bacteria	p__Firmicutes	c__Bacilli	o__Bacillales	f__Bacillaceae	g__Bacillus	s__Bacillus_thermoamylovorans	ASV5219	0	0	0	0	0	0	0	0	0	0	0	0	43	38	56	0	0	0	31	0	34	0	0	0	0	0	0	0	0	0	0	0	0	45	64	0	40	0	50	0	0
d__Bacteria	k__norank_d__Bacteria	p__Bacteroidota	c__Bacteroidia	o__Chitinophagales	f__Chitinophagaceae	g__Taibaiella	s__unclassified_g__Taibaiella	ASV2242	0	0	0	0	0	0	0	0	0	0	0	0	81	66	70	0	0	0	23	32	41	0	0	0	0	0	0	37	48	32	0	0	0	0	0	0	300	249	265	65	69
d__Bacteria	k__norank_d__Bacteria	p__Bacteroidota	c__Bacteroidia	o__Flavobacteriales	f__Flavobacteriaceae	g__Flavobacterium	s__arsenic-oxidizing_bacterium_B02	ASV2579	0	0	0	18	15	12	46	43	56	0	0	0	8	7	20	0	0	0	327	332	333	15	14	0	32	25	22	43	60	43	0	0	0	0	0	0	28	19	22	15	13
d__Bacteria	k__norank_d__Bacteria	p__Proteobacteria	c__Alphaproteobacteria	o__Rhizobiales	f__Xanthobacteraceae	g__Pseudorhodoplanes	s__unclassified_g__Pseudorhodoplanes	ASV178	0	0	0	16	18	16	32	22	29	0	0	0	48	51	55	5	0	0	68	63	72	0	0	20	54	50	57	46	55	43	0	9	6	0	0	0	29	31	37	94	91
d__Bacteria	k__norank_d__Bacteria	p__Bacteroidota	c__Bacteroidia	o__Sphingobacteriales	f__Sphingobacteriaceae	g__Pedobacter	s__unclassified_g__Pedobacter	ASV65	0	0	0	0	0	0	0	0	0	0	0	0	86	54	61	0	0	0	18	24	28	8	14	10	0	0	0	17	24	25	0	0	0	0	0	0	141	128	96	23	19
d__Bacteria	k__norank_d__Bacteria	p__Myxococcota	c__bacteriap25	o__norank_c__bacteriap25	f__norank_c__bacteriap25	g__norank_c__bacteriap25	s__unclassified_g__norank_c__bacteriap25	ASV504	17	10	0	39	49	42	18	39	32	17	20	18	9	0	12	64	33	24	25	25	8	0	8	11	24	16	0	20	15	0	0	20	10	18	10	8	47	52	49	51	59
d__Bacteria	k__norank_d__Bacteria	p__Actinobacteriota	c__Actinobacteria	o__Micrococcales	f__Microbacteriaceae	g__Microbacterium	s__unclassified_g__Microbacterium	ASV2319	0	0	0	36	31	26	53	96	74	0	0	0	29	29	18	91	152	115	16	20	30	0	0	0	0	0	0	0	0	0	0	0	0	146	86	126	0	20	14	0	0
d__Bacteria	k__norank_d__Bacteria	p__Proteobacteria	c__Alphaproteobacteria	o__Rhizobiales	f__Devosiaceae	g__Devosia	s__unclassified_g__Devosia	ASV2090	0	0	0	19	24	30	56	18	59	0	0	0	115	88	88	0	0	0	140	110	155	0	0	0	23	22	22	75	60	67	11	0	0	0	0	0	95	80	80	46	33
d__Bacteria	k__norank_d__Bacteria	p__Chloroflexi	c__Chloroflexia	o__Thermomicrobiales	f__JG30-KF-CM45	g__norank_f__JG30-KF-CM45	s__uncultured_Chloroflexi_bacterium_f__JG30-KF-CM45	ASV2117	16	0	0	0	20	23	5	15	13	14	0	18	11	0	0	132	123	109	0	0	0	0	0	0	0	0	9	11	10	0	0	0	6	17	29	53	14	16	0	19	18
d__Bacteria	k__norank_d__Bacteria	p__Proteobacteria	c__Alphaproteobacteria	o__Rhizobiales	f__Rhizobiaceae	g__Phyllobacterium	s__unclassified_g__Phyllobacterium	ASV1667	0	0	5	26	28	16	67	68	31	0	11	0	36	40	52	64	41	72	84	54	63	16	17	17	32	16	23	59	76	64	0	6	17	16	19	44	35	49	47	60	51
d__Bacteria	k__norank_d__Bacteria	p__Proteobacteria	c__Alphaproteobacteria	o__Rhizobiales	f__Devosiaceae	g__Devosia	s__unclassified_g__Devosia	ASV1591	0	11	10	13	22	17	33	28	40	26	25	14	29	34	32	0	0	0	38	38	49	0	21	0	63	77	63	89	92	89	14	16	13	0	0	0	21	23	36	49	65
d__Bacteria	k__norank_d__Bacteria	p__Actinobacteriota	c__Actinobacteria	o__Frankiales	f__Geodermatophilaceae	g__Blastococcus	s__unclassified_g__Blastococcus	ASV109	90	0	78	40	0	58	27	50	0	0	0	0	13	0	0	48	38	53	11	22	0	0	87	0	0	34	0	0	14	18	0	0	0	23	0	0	33	21	38	0	0
d__Bacteria	k__norank_d__Bacteria	p__Proteobacteria	c__Gammaproteobacteria	o__Burkholderiales	f__Oxalobacteraceae	g__Massilia	s__unclassified_g__Massilia	ASV1437	155	147	117	0	0	0	0	0	0	180	154	194	0	0	0	0	0	0	0	0	0	211	189	158	0	0	0	0	0	0	180	257	185	0	0	0	0	0	0	0	0
d__Bacteria	k__norank_d__Bacteria	p__Proteobacteria	c__Gammaproteobacteria	o__Xanthomonadales	f__Xanthomonadaceae	g__Pseudoxanthomonas	s__unclassified_g__Pseudoxanthomonas	ASV2092	0	0	0	30	46	16	24	17	30	0	8	0	58	39	63	0	0	0	127	113	151	0	0	0	37	50	38	115	103	123	0	0	0	0	0	0	49	46	38	89	78
d__Bacteria	k__norank_d__Bacteria	p__Proteobacteria	c__Gammaproteobacteria	o__Xanthomonadales	f__Xanthomonadaceae	g__unclassified_f__Xanthomonadaceae	s__unclassified_f__Xanthomonadaceae	ASV535	9	14	21	0	0	17	22	0	26	25	0	19	0	28	30	0	0	0	29	36	27	34	20	25	33	30	26	63	111	50	15	9	0	0	0	0	38	63	55	70	129
d__Bacteria	k__norank_d__Bacteria	p__Bacteroidota	c__Bacteroidia	o__Sphingobacteriales	f__Sphingobacteriaceae	g__Pedobacter	s__unclassified_g__Pedobacter	ASV1451	112	111	99	13	13	18	21	18	17	149	116	138	8	0	14	0	6	8	0	0	0	114	93	96	0	0	0	12	0	6	121	123	126	15	14	16	0	11	38	12	12
d__Bacteria	k__norank_d__Bacteria	p__Patescibacteria	c__Saccharimonadia	o__Saccharimonadales	f__LWQ8	g__norank_f__LWQ8	s__unclassified_g__norank_f__LWQ8	ASV4	0	0	0	0	0	0	0	0	0	0	0	0	0	0	0	0	0	0	0	0	0	0	0	0	0	0	0	0	0	0	0	0	0	0	0	0	0	0	0	6	0
d__Bacteria	k__norank_d__Bacteria	p__Proteobacteria	c__Alphaproteobacteria	o__Sphingomonadales	f__Sphingomonadaceae	g__Altererythrobacter	s__unclassified_g__Altererythrobacter	ASV2191	0	0	0	14	15	0	20	22	55	0	0	0	0	13	32	0	0	11	29	59	37	39	0	0	61	75	60	80	73	75	0	0	0	0	0	0	57	56	32	0	42
d__Bacteria	k__norank_d__Bacteria	p__Chloroflexi	c__KD4-96	o__norank_c__KD4-96	f__norank_c__KD4-96	g__norank_c__KD4-96	s__unclassified_g__norank_c__KD4-96	ASV2107	18	0	0	29	0	0	0	44	40	0	24	0	0	16	0	56	72	51	0	0	18	0	0	13	31	0	41	0	0	0	16	0	0	18	0	0	61	34	62	50	0
d__Bacteria	k__norank_d__Bacteria	p__Proteobacteria	c__Gammaproteobacteria	o__Steroidobacterales	f__Steroidobacteraceae	g__Steroidobacter	s__unclassified_g__Steroidobacter	ASV5226	0	0	0	0	16	0	19	0	0	0	0	0	52	28	34	0	0	0	69	74	54	0	0	0	0	0	0	0	0	0	0	0	0	0	0	0	186	200	212	36	51
d__Bacteria	k__norank_d__Bacteria	p__Proteobacteria	c__Gammaproteobacteria	o__Pseudomonadales	f__Pseudomonadaceae	g__Pseudomonas	s__unclassified_g__Pseudomonas	ASV2168	0	0	0	0	0	0	0	0	0	0	0	0	0	0	0	337	0	59	17	0	0	0	0	0	22	20	0	27	31	0	0	0	0	0	0	144	0	0	0	46	32
d__Bacteria	k__norank_d__Bacteria	p__Firmicutes	c__Bacilli	o__Bacillales	f__Bacillaceae	g__Bacillus	s__unclassified_g__Bacillus	ASV161	0	3	5	10	9	13	13	14	13	7	7	0	39	49	33	14	6	0	29	11	21	0	0	0	47	54	59	28	34	43	0	0	0	42	32	29	8	12	14	2	0
d__Bacteria	k__norank_d__Bacteria	p__Proteobacteria	c__Alphaproteobacteria	o__Rhizobiales	f__Beijerinckiaceae	g__Bosea	s__unclassified_g__Bosea	ASV2104	0	39	0	0	0	0	0	0	0	32	51	36	101	109	84	35	29	36	151	153	142	34	21	24	0	0	0	0	0	0	0	0	0	35	49	53	0	0	0	0	0
d__Bacteria	k__norank_d__Bacteria	p__Bacteroidota	c__Bacteroidia	o__Sphingobacteriales	f__Sphingobacteriaceae	g__Pedobacter	s__unclassified_g__Pedobacter	ASV1583	0	99	71	0	99	73	0	0	0	109	168	85	56	65	80	27	15	0	0	0	0	46	45	0	66	78	95	61	80	71	0	15	12	63	58	110	24	0	29	18	6
d__Bacteria	k__norank_d__Bacteria	p__Firmicutes	c__Bacilli	o__Bacillales	f__Bacillaceae	g__Bacillus	s__unclassified_g__Bacillus	ASV2192	32	22	27	0	0	0	0	0	0	0	0	0	37	0	0	0	0	0	42	0	0	0	21	55	0	0	0	0	0	0	0	0	0	49	62	18	0	42	0	6	6
d__Bacteria	k__norank_d__Bacteria	p__Actinobacteriota	c__Actinobacteria	o__Streptosporangiales	f__Streptosporangiaceae	g__unclassified_f__Streptosporangiaceae	s__unclassified_f__Streptosporangiaceae	ASV3643	0	0	0	10	9	0	9	12	0	0	5	0	40	35	41	0	0	0	197	141	147	0	0	0	38	48	55	111	117	99	0	0	0	0	0	0	48	55	43	55	76
d__Bacteria	k__norank_d__Bacteria	p__Actinobacteriota	c__Actinobacteria	o__Micrococcales	f__Microbacteriaceae	g__unclassified_f__Microbacteriaceae	s__unclassified_f__Microbacteriaceae	ASV1500	105	341	0	0	0	0	23	12	0	45	28	25	0	0	0	0	12	8	0	0	0	0	0	0	0	0	0	0	0	11	80	42	60	0	21	0	0	0	0	16	0
d__Bacteria	k__norank_d__Bacteria	p__Proteobacteria	c__Alphaproteobacteria	o__Rhizobiales	f__Rhizobiales_Incertae_Sedis	g__Nordella	s__unclassified_g__Nordella	ASV656	8	11	0	32	54	33	31	41	39	20	19	16	0	12	0	31	29	32	11	14	13	17	6	0	10	18	11	9	20	15	0	12	0	14	14	11	20	21	33	36	26
d__Bacteria	k__norank_d__Bacteria	p__Proteobacteria	c__Alphaproteobacteria	o__Rhizobiales	f__Devosiaceae	g__unclassified_f__Devosiaceae	s__unclassified_f__Devosiaceae	ASV98	14	11	12	26	0	21	13	19	23	18	0	19	27	30	16	0	0	0	26	26	20	20	0	27	43	37	57	57	55	78	13	20	14	0	0	0	54	54	47	17	26
d__Bacteria	k__norank_d__Bacteria	p__Proteobacteria	c__Alphaproteobacteria	o__Rhizobiales	f__Devosiaceae	g__Devosia	s__unclassified_g__Devosia	ASV194	0	11	0	35	30	20	35	39	66	26	18	13	35	14	0	0	0	0	31	32	42	0	0	0	48	81	48	41	39	48	0	0	20	0	0	0	0	0	0	23	22
d__Bacteria	k__norank_d__Bacteria	p__Actinobacteriota	c__Actinobacteria	o__Propionibacteriales	f__Propionibacteriaceae	g__Jiangella	s__unclassified_g__Jiangella	ASV70	0	0	0	3	0	0	0	0	0	0	0	0	7	6	11	0	3	0	0	0	0	7	10	10	0	8	5	13	17	8	0	0	12	3	0	0	76	64	78	61	59
d__Bacteria	k__norank_d__Bacteria	p__Proteobacteria	c__Alphaproteobacteria	o__Caulobacterales	f__Caulobacteraceae	g__Brevundimonas	s__unclassified_g__Brevundimonas	ASV1477	85	77	143	41	35	66	38	43	18	200	241	272	13	6	5	0	0	0	0	0	0	24	32	22	0	0	0	0	0	0	36	57	41	0	0	0	0	0	0	0	0
d__Bacteria	k__norank_d__Bacteria	p__Actinobacteriota	c__Actinobacteria	o__Corynebacteriales	f__Mycobacteriaceae	g__Mycobacterium	s__unclassified_g__Mycobacterium	ASV1608	0	0	0	31	32	28	88	45	64	0	0	0	28	0	30	0	0	0	42	46	43	0	0	0	55	32	48	0	59	67	0	13	0	0	0	0	0	0	25	21	0
d__Bacteria	k__norank_d__Bacteria	p__Proteobacteria	c__Alphaproteobacteria	o__Sphingomonadales	f__Sphingomonadaceae	g__unclassified_f__Sphingomonadaceae	s__unclassified_f__Sphingomonadaceae	ASV2384	0	0	0	24	31	25	36	24	69	0	0	0	80	75	62	0	0	0	70	102	70	10	12	13	11	11	14	36	39	30	11	0	7	0	0	0	34	47	38	25	22
d__Bacteria	k__norank_d__Bacteria	p__Proteobacteria	c__Gammaproteobacteria	o__CCD24	f__norank_o__CCD24	g__norank_o__CCD24	s__unclassified_g__norank_o__CCD24	ASV2108	0	0	0	13	0	20	26	27	0	8	12	0	0	0	0	16	15	12	28	48	49	12	0	0	22	0	23	31	22	25	0	0	0	0	5	0	44	46	55	45	25
d__Bacteria	k__norank_d__Bacteria	p__Proteobacteria	c__Gammaproteobacteria	o__Burkholderiales	f__Alcaligenaceae	g__Achromobacter	s__unclassified_g__Achromobacter	ASV190	0	13	16	59	70	117	0	0	0	16	0	0	59	43	34	0	0	0	77	78	122	35	42	40	26	0	0	29	45	51	11	15	16	0	0	0	0	41	12	0	7
d__Bacteria	k__norank_d__Bacteria	p__Proteobacteria	c__Alphaproteobacteria	o__Rhizobiales	f__Devosiaceae	g__Devosia	s__unclassified_g__Devosia	ASV3649	0	0	0	0	15	0	0	0	0	0	0	0	0	0	0	18	0	23	0	0	0	0	0	0	47	48	70	0	63	96	0	0	0	0	0	0	0	0	0	72	56
d__Bacteria	k__norank_d__Bacteria	p__Proteobacteria	c__Alphaproteobacteria	o__Rhizobiales	f__Xanthobacteraceae	g__Ancylobacter	s__unclassified_g__Ancylobacter	ASV2271	0	0	0	39	40	34	54	60	71	0	0	4	50	56	47	0	5	0	78	136	96	0	0	0	57	72	71	88	81	81	0	0	0	0	7	0	0	0	0	24	12
d__Bacteria	k__norank_d__Bacteria	p__Actinobacteriota	c__Actinobacteria	o__Propionibacteriales	f__Nocardioidaceae	g__Nocardioides	s__unclassified_g__Nocardioides	ASV1553	28	32	43	18	31	32	21	19	20	46	30	45	16	0	0	40	33	35	0	13	0	39	52	13	12	0	0	18	12	17	24	21	28	45	42	73	14	9	11	20	21
d__Bacteria	k__norank_d__Bacteria	p__Myxococcota	c__Polyangia	o__Polyangiales	f__BIrii41	g__norank_f__BIrii41	s__unclassified_g__norank_f__BIrii41	ASV3693	0	0	0	0	0	0	0	0	0	0	0	0	0	0	0	0	0	0	112	43	56	0	0	0	0	0	0	23	22	18	0	0	0	0	0	0	74	65	103	9	5
d__Bacteria	k__norank_d__Bacteria	p__Proteobacteria	c__Alphaproteobacteria	o__Azospirillales	f__norank_o__Azospirillales	g__norank_o__Azospirillales	s__uncultured_bacterium_o__Azospirillales	ASV1638	11	7	9	12	39	22	4	19	22	13	7	11	11	0	5	32	37	39	7	18	8	0	0	5	9	16	9	11	7	9	7	10	5	14	8	18	20	24	22	34	22
d__Bacteria	k__norank_d__Bacteria	p__Proteobacteria	c__Alphaproteobacteria	o__Rhizobiales	f__Devosiaceae	g__Devosia	s__unclassified_g__Devosia	ASV1491	0	38	0	24	9	30	52	24	138	77	68	51	31	0	0	0	0	0	57	69	65	0	46	53	31	35	26	76	55	71	0	49	54	0	0	0	33	30	0	34	20
d__Bacteria	k__norank_d__Bacteria	p__Proteobacteria	c__Gammaproteobacteria	o__Enterobacterales	f__Yersiniaceae	g__Rahnella1	s__unclassified_g__Rahnella1	ASV13816	79	55	46	0	0	0	0	14	0	0	0	0	0	0	0	70	51	56	0	0	0	0	0	0	0	0	0	0	0	0	0	0	0	605	286	374	0	0	0	0	0
d__Bacteria	k__norank_d__Bacteria	p__Proteobacteria	c__Gammaproteobacteria	o__Burkholderiales	f__Comamonadaceae	g__Variovorax	s__unclassified_g__Variovorax	ASV1606	14	24	33	57	45	56	46	27	44	16	16	0	39	24	29	7	0	77	160	135	142	14	0	9	19	19	19	50	43	47	0	12	9	0	4	0	14	21	18	15	16
d__Bacteria	k__norank_d__Bacteria	p__Firmicutes	c__Bacilli	o__Bacillales	f__Bacillaceae	g__Bacillus	s__unclassified_g__Bacillus	ASV5255	18	5	3	0	0	0	0	0	0	0	0	0	0	15	0	0	0	0	22	9	14	10	0	0	0	0	0	0	0	0	0	0	0	3	0	20	6	4	0	0	0
d__Bacteria	k__norank_d__Bacteria	p__Proteobacteria	c__Alphaproteobacteria	o__Sphingomonadales	f__Sphingomonadaceae	g__Sphingomonas	s__unclassified_g__Sphingomonas	ASV1560	0	0	0	20	0	0	31	23	37	0	0	0	0	19	0	10	0	0	0	11	0	0	0	0	0	0	0	0	36	0	0	18	0	0	0	0	26	46	34	39	32
d__Bacteria	k__norank_d__Bacteria	p__Actinobacteriota	c__Actinobacteria	o__Micrococcales	f__Microbacteriaceae	g__Curtobacterium	s__unclassified_g__Curtobacterium	ASV1438	118	119	109	0	0	0	0	0	0	134	117	106	0	0	0	29	34	24	0	0	0	121	89	140	0	0	0	0	0	0	177	236	251	0	0	0	0	0	0	0	0
d__Bacteria	k__norank_d__Bacteria	p__Proteobacteria	c__Alphaproteobacteria	o__Rhizobiales	f__Beijerinckiaceae	g__Microvirga	s__unclassified_g__Microvirga	ASV69	60	49	44	19	18	0	0	14	15	41	31	25	11	0	0	14	10	14	0	0	0	54	75	58	0	0	0	0	0	0	45	45	50	0	0	0	0	5	4	5	9
d__Bacteria	k__norank_d__Bacteria	p__Proteobacteria	c__Alphaproteobacteria	o__Sphingomonadales	f__Sphingomonadaceae	g__Sphingomonas	s__unclassified_g__Sphingomonas	ASV3761	31	0	37	0	15	0	26	37	16	26	41	62	14	0	0	0	0	0	25	19	37	37	50	46	51	83	76	17	14	25	25	0	0	0	0	0	0	16	0	15	18
d__Bacteria	k__norank_d__Bacteria	p__Proteobacteria	c__Gammaproteobacteria	o__Burkholderiales	f__Alcaligenaceae	g__unclassified_f__Alcaligenaceae	s__unclassified_f__Alcaligenaceae	ASV47	0	0	0	0	0	12	0	0	0	0	0	0	65	52	38	0	0	0	0	0	0	0	0	0	0	0	0	42	35	30	0	0	0	0	0	0	48	52	55	0	0
d__Bacteria	k__norank_d__Bacteria	p__Gemmatimonadota	c__Gemmatimonadetes	o__Gemmatimonadales	f__Gemmatimonadaceae	g__norank_f__Gemmatimonadaceae	s__unclassified_g__norank_f__Gemmatimonadaceae	ASV365	0	0	0	21	0	23	26	0	28	12	0	19	0	0	0	38	27	39	15	29	29	13	0	0	0	26	0	0	15	25	0	0	0	0	0	23	0	34	40	0	50
d__Bacteria	k__norank_d__Bacteria	p__Nitrospirota	c__Nitrospiria	o__Nitrospirales	f__Nitrospiraceae	g__Nitrospira	s__unclassified_g__Nitrospira	ASV1627	0	8	6	38	36	24	15	35	44	14	9	0	6	5	2	29	21	16	16	12	8	9	12	7	3	11	0	7	0	0	0	9	8	0	10	9	19	19	43	40	21
d__Bacteria	k__norank_d__Bacteria	p__Bacteroidota	c__Bacteroidia	o__Cytophagales	f__Microscillaceae	g__norank_f__Microscillaceae	s__unclassified_g__norank_f__Microscillaceae	ASV221	0	0	7	0	12	11	0	7	22	28	0	14	39	19	27	0	0	0	33	35	30	0	38	7	20	25	17	37	53	28	0	26	14	0	0	0	43	35	53	34	41
d__Bacteria	k__norank_d__Bacteria	p__Proteobacteria	c__Alphaproteobacteria	o__Rhizobiales	f__Xanthobacteraceae	g__unclassified_f__Xanthobacteraceae	s__unclassified_f__Xanthobacteraceae	ASV180	0	0	0	0	0	0	0	0	14	0	0	0	44	27	40	0	0	0	43	47	32	21	0	0	39	0	39	40	59	47	12	0	0	19	0	0	57	51	62	49	60
d__Bacteria	k__norank_d__Bacteria	p__Proteobacteria	c__Alphaproteobacteria	o__Sphingomonadales	f__Sphingomonadaceae	g__Sphingomonas	s__unclassified_g__Sphingomonas	ASV2296	0	0	0	37	43	36	36	35	50	0	0	0	70	70	55	0	0	0	33	68	41	18	0	8	52	52	62	29	43	41	8	0	0	0	0	0	61	56	53	31	31
d__Bacteria	k__norank_d__Bacteria	p__Actinobacteriota	c__Actinobacteria	o__Micrococcales	f__Intrasporangiaceae	g__unclassified_f__Intrasporangiaceae	s__unclassified_f__Intrasporangiaceae	ASV1489	79	74	60	27	23	21	28	32	16	78	82	78	12	24	29	0	11	0	0	0	0	80	49	77	0	0	20	20	0	11	42	49	49	0	16	20	0	27	20	0	23
d__Bacteria	k__norank_d__Bacteria	p__Proteobacteria	c__Gammaproteobacteria	o__Xanthomonadales	f__Xanthomonadaceae	g__Pseudoxanthomonas	s__unclassified_g__Pseudoxanthomonas	ASV2145	0	0	0	0	0	0	0	0	0	0	0	0	48	50	72	0	0	0	79	92	92	0	0	0	0	0	0	36	48	0	0	0	0	0	0	0	111	75	77	52	52
d__Bacteria	k__norank_d__Bacteria	p__Proteobacteria	c__Gammaproteobacteria	o__Xanthomonadales	f__Xanthomonadaceae	g__Stenotrophomonas	s__Stenotrophomonas_chelatiphaga	ASV1526	44	80	55	31	50	67	61	33	21	22	28	29	36	37	48	8	0	0	5	0	3	59	55	35	0	0	0	0	0	0	22	30	28	3	4	5	0	0	0	0	0
d__Bacteria	k__norank_d__Bacteria	p__Firmicutes	c__Bacilli	o__Bacillales	f__Bacillaceae	g__Bacillus	s__unclassified_g__Bacillus	ASV2106	0	0	27	28	41	39	33	33	0	0	0	0	0	25	0	54	58	46	15	0	24	42	0	0	56	75	57	0	17	0	0	0	0	26	0	0	0	0	48	23	18
d__Bacteria	k__norank_d__Bacteria	p__Proteobacteria	c__Alphaproteobacteria	o__Sphingomonadales	f__Sphingomonadaceae	g__unclassified_f__Sphingomonadaceae	s__unclassified_f__Sphingomonadaceae	ASV30	0	0	0	0	0	0	0	0	0	0	0	0	0	0	0	0	0	0	0	0	0	0	0	0	0	0	0	0	0	0	0	0	0	0	0	0	0	0	0	0	0
d__Bacteria	k__norank_d__Bacteria	p__Proteobacteria	c__Gammaproteobacteria	o__Burkholderiales	f__Alcaligenaceae	g__unclassified_f__Alcaligenaceae	s__unclassified_f__Alcaligenaceae	ASV5217	0	0	0	0	0	0	0	0	0	0	0	0	92	50	59	0	0	0	0	0	0	0	0	0	0	0	0	0	0	0	0	0	0	0	0	0	80	114	76	0	0
d__Bacteria	k__norank_d__Bacteria	p__Proteobacteria	c__Gammaproteobacteria	o__Xanthomonadales	f__Xanthomonadaceae	g__Lysobacter	s__unclassified_g__Lysobacter	ASV2208	0	0	0	0	0	0	12	4	22	0	0	0	0	12	10	0	0	0	38	23	53	0	0	0	43	29	0	26	45	38	0	0	0	0	0	0	30	43	28	64	86
d__Bacteria	k__norank_d__Bacteria	p__Proteobacteria	c__Alphaproteobacteria	o__Rhizobiales	f__Hyphomicrobiaceae	g__Pedomicrobium	s__uncultured_Hyphomicrobium_sp._g__Pedomicrobium	ASV2231	7	9	0	0	7	0	0	10	13	0	0	0	9	11	13	0	0	0	20	20	21	0	9	0	0	22	33	25	17	30	0	0	0	0	0	0	60	45	50	65	53
d__Bacteria	k__norank_d__Bacteria	p__Proteobacteria	c__Alphaproteobacteria	o__Rhizobiales	f__Rhizobiaceae	g__Mesorhizobium	s__unclassified_g__Mesorhizobium	ASV2103	0	0	0	18	17	0	14	12	16	13	0	45	27	41	37	0	12	0	44	28	43	0	0	0	0	30	30	41	46	47	0	0	0	24	0	0	39	39	79	41	35
d__Bacteria	k__norank_d__Bacteria	p__Proteobacteria	c__Alphaproteobacteria	o__Sphingomonadales	f__Sphingomonadaceae	g__unclassified_f__Sphingomonadaceae	s__unclassified_f__Sphingomonadaceae	ASV88	0	0	0	0	0	75	0	0	0	62	0	0	0	0	0	0	0	0	40	0	61	0	0	0	47	33	0	44	72	57	0	0	0	0	0	0	0	69	37	78	66
d__Bacteria	k__norank_d__Bacteria	p__Proteobacteria	c__Alphaproteobacteria	o__Rhizobiales	f__Rhizobiaceae	g__Allorhizobium-Neorhizobium-Pararhizobium-Rhizobium	s__unclassified_g__Allorhizobium-Neorhizobium-Pararhizobium-Rhizobium	ASV236	52	45	39	30	14	0	81	49	43	81	85	68	0	0	0	0	0	0	0	4	8	27	19	37	0	0	0	0	0	0	49	41	33	0	0	0	0	0	0	0	0
d__Bacteria	k__norank_d__Bacteria	p__Proteobacteria	c__Alphaproteobacteria	o__Rhizobiales	f__Rhizobiaceae	g__unclassified_f__Rhizobiaceae	s__unclassified_f__Rhizobiaceae	ASV2364	0	0	0	0	0	0	17	15	16	0	13	0	30	14	24	0	5	0	14	18	18	0	23	18	21	16	12	49	46	28	0	0	14	0	0	6	55	70	57	69	77
d__Bacteria	k__norank_d__Bacteria	p__Proteobacteria	c__Gammaproteobacteria	o__Burkholderiales	f__Oxalobacteraceae	g__Massilia	s__unclassified_g__Massilia	ASV1446	93	101	540	0	0	0	0	0	0	105	100	89	0	0	0	25	23	0	0	0	0	112	143	105	0	0	0	0	0	0	0	146	121	0	0	0	0	0	0	0	0
d__Bacteria	k__norank_d__Bacteria	p__Bacteroidota	c__Bacteroidia	o__Sphingobacteriales	f__Sphingobacteriaceae	g__Pedobacter	s__unclassified_g__Pedobacter	ASV1440	89	94	81	0	0	0	0	0	0	90	63	0	0	0	0	0	0	0	0	0	0	266	244	202	0	0	0	0	0	0	179	212	180	0	0	0	0	0	0	0	0
d__Bacteria	k__norank_d__Bacteria	p__Proteobacteria	c__Alphaproteobacteria	o__Rhizobiales	f__Devosiaceae	g__Devosia	s__unclassified_g__Devosia	ASV11500	0	0	0	11	0	0	0	0	0	0	0	0	0	0	0	0	0	0	0	0	0	0	0	0	0	0	10	0	0	8	0	0	0	0	0	0	0	0	0	0	0
d__Bacteria	k__norank_d__Bacteria	p__Proteobacteria	c__Gammaproteobacteria	o__Xanthomonadales	f__Xanthomonadaceae	g__Lysobacter	s__unclassified_g__Lysobacter	ASV719	14	10	13	21	16	20	16	12	25	23	31	21	33	26	18	0	0	0	17	19	30	26	22	29	60	60	47	55	53	50	19	25	16	0	0	0	6	15	7	29	47
d__Bacteria	k__norank_d__Bacteria	p__Actinobacteriota	c__Actinobacteria	o__Micrococcales	f__Microbacteriaceae	g__Agromyces	s__unclassified_g__Agromyces	ASV2121	0	0	11	12	0	0	23	18	12	0	0	0	77	68	75	24	23	23	25	30	32	0	0	0	39	41	40	56	36	49	19	0	0	36	98	56	23	22	15	25	40
d__Bacteria	k__norank_d__Bacteria	p__Proteobacteria	c__Alphaproteobacteria	o__Rhizobiales	f__Xanthobacteraceae	g__unclassified_f__Xanthobacteraceae	s__unclassified_f__Xanthobacteraceae	ASV243	0	5	0	0	0	0	0	0	18	0	0	0	18	23	13	0	0	0	28	28	36	0	0	0	16	12	14	55	38	74	0	0	0	0	0	0	90	79	72	47	75
d__Bacteria	k__norank_d__Bacteria	p__Actinobacteriota	c__Actinobacteria	o__Micrococcales	f__Microbacteriaceae	g__unclassified_f__Microbacteriaceae	s__unclassified_f__Microbacteriaceae	ASV19698	0	0	0	0	38	56	0	0	0	0	0	0	0	0	0	0	0	0	0	0	0	0	0	0	0	0	0	0	0	0	0	0	0	0	0	0	0	0	0	0	0
d__Bacteria	k__norank_d__Bacteria	p__Proteobacteria	c__Gammaproteobacteria	o__Xanthomonadales	f__Xanthomonadaceae	g__Luteimonas	s__unclassified_g__Luteimonas	ASV2422	0	0	0	0	11	0	0	0	0	0	0	0	0	19	13	0	0	0	21	37	30	0	0	0	28	41	35	62	96	63	0	0	0	0	0	0	42	44	45	134	135
d__Bacteria	k__norank_d__Bacteria	p__Proteobacteria	c__Alphaproteobacteria	o__Caulobacterales	f__Caulobacteraceae	g__Caulobacter	s__unclassified_g__Caulobacter	ASV3661	15	0	0	23	18	34	28	27	26	0	35	9	36	43	22	0	4	0	37	54	31	14	12	0	117	132	131	42	36	44	0	0	0	0	0	0	0	0	0	0	14
d__Bacteria	k__norank_d__Bacteria	p__Proteobacteria	c__Alphaproteobacteria	o__Sphingomonadales	f__Sphingomonadaceae	g__Altererythrobacter	s__unclassified_g__Altererythrobacter	ASV66	21	12	0	0	0	0	12	0	5	0	28	14	21	13	21	0	0	0	32	52	41	0	17	0	21	21	19	39	48	49	15	30	12	0	0	0	41	23	24	34	37
d__Bacteria	k__norank_d__Bacteria	p__Proteobacteria	c__Alphaproteobacteria	o__Sphingomonadales	f__Sphingomonadaceae	g__Sphingomonas	s__unclassified_g__Sphingomonas	ASV78	0	15	0	23	12	14	12	0	18	0	20	0	24	27	36	0	0	0	16	16	30	28	17	12	31	28	44	29	37	32	25	37	34	0	0	0	16	11	15	18	25
d__Bacteria	k__norank_d__Bacteria	p__Proteobacteria	c__Alphaproteobacteria	o__Sphingomonadales	f__Sphingomonadaceae	g__Sphingomonas	s__unclassified_g__Sphingomonas	ASV14284	0	0	0	0	0	0	0	7	0	0	13	0	0	0	0	0	0	0	0	16	0	0	0	0	23	23	0	0	0	0	0	0	0	0	0	0	0	0	0	14	0
d__Bacteria	k__norank_d__Bacteria	p__Proteobacteria	c__Gammaproteobacteria	o__Pseudomonadales	f__Pseudomonadaceae	g__Pseudomonas	s__unclassified_g__Pseudomonas	ASV1449	54	42	0	41	44	53	90	155	57	83	106	58	27	38	25	51	39	63	0	0	0	0	0	0	0	0	0	26	0	11	96	129	108	40	35	39	0	0	0	0	0
d__Bacteria	k__norank_d__Bacteria	p__Proteobacteria	c__Alphaproteobacteria	o__Rhizobiales	f__Rhizobiaceae	g__unclassified_f__Rhizobiaceae	s__unclassified_f__Rhizobiaceae	ASV2138	0	0	0	69	29	0	0	0	0	0	0	0	69	60	55	0	0	0	94	88	75	0	0	0	121	113	107	0	0	0	37	0	0	0	0	0	47	43	0	0	0
d__Bacteria	k__norank_d__Bacteria	p__Proteobacteria	c__Gammaproteobacteria	o__Oceanospirillales	f__Pseudohongiellaceae	g__BIyi10	s__uncultured_soil_bacterium_g__BIyi10	ASV2265	0	0	0	13	12	6	7	9	15	6	10	8	25	0	15	0	0	0	43	60	55	18	20	14	35	40	32	67	73	72	7	0	7	0	0	0	49	45	51	35	0
d__Bacteria	k__norank_d__Bacteria	p__Proteobacteria	c__Gammaproteobacteria	o__Burkholderiales	f__Oxalobacteraceae	g__unclassified_f__Oxalobacteraceae	s__unclassified_f__Oxalobacteraceae	ASV115	23	28	61	61	29	41	17	21	28	0	0	0	18	11	0	0	0	0	0	10	0	59	61	49	0	28	0	21	41	38	35	31	26	0	0	0	29	16	20	0	0
d__Bacteria	k__norank_d__Bacteria	p__Proteobacteria	c__Gammaproteobacteria	o__Xanthomonadales	f__Xanthomonadaceae	g__unclassified_f__Xanthomonadaceae	s__unclassified_f__Xanthomonadaceae	ASV464	0	9	0	12	0	0	0	0	17	0	13	0	15	22	23	0	0	0	13	24	15	0	0	0	54	59	51	84	65	64	0	13	14	0	0	0	29	30	42	59	73
d__Bacteria	k__norank_d__Bacteria	p__Proteobacteria	c__Gammaproteobacteria	o__Burkholderiales	f__Alcaligenaceae	g__unclassified_f__Alcaligenaceae	s__unclassified_f__Alcaligenaceae	ASV102	7	16	6	0	0	0	0	0	0	0	0	0	0	0	0	0	0	0	0	0	0	25	19	11	0	0	0	0	0	0	0	0	0	0	0	0	7	13	16	0	0
d__Bacteria	k__norank_d__Bacteria	p__Proteobacteria	c__Alphaproteobacteria	o__Sphingomonadales	f__Sphingomonadaceae	g__Sphingobium	s__unclassified_g__Sphingobium	ASV89	0	0	0	0	0	0	0	0	0	0	0	0	23	14	14	0	0	0	0	0	0	0	0	0	0	0	0	22	0	10	0	0	0	0	0	0	85	109	87	22	14
d__Bacteria	k__norank_d__Bacteria	p__Bacteroidota	c__Bacteroidia	o__unclassified_c__Bacteroidia	f__unclassified_c__Bacteroidia	g__unclassified_c__Bacteroidia	s__unclassified_c__Bacteroidia	ASV3676	0	0	0	0	0	0	0	0	0	0	0	0	0	0	0	0	0	0	7	6	14	0	0	0	9	7	7	7	31	12	0	0	2	0	0	0	4	0	0	9	7
d__Bacteria	k__norank_d__Bacteria	p__Actinobacteriota	c__Actinobacteria	o__Micrococcales	f__Microbacteriaceae	g__unclassified_f__Microbacteriaceae	s__unclassified_f__Microbacteriaceae	ASV2089	0	0	0	0	0	0	31	37	37	0	0	0	74	87	87	0	0	0	38	58	0	0	0	0	0	0	0	0	28	0	0	0	0	0	0	0	74	73	102	0	0
d__Bacteria	k__norank_d__Bacteria	p__Firmicutes	c__Bacilli	o__Bacillales	f__Planococcaceae	g__unclassified_f__Planococcaceae	s__unclassified_f__Planococcaceae	ASV199	55	60	68	0	0	0	0	0	0	118	110	168	0	7	0	0	0	0	0	0	0	136	129	142	0	0	0	0	0	0	105	118	0	0	0	0	0	0	0	0	0
d__Bacteria	k__norank_d__Bacteria	p__Actinobacteriota	c__Actinobacteria	o__Streptosporangiales	f__Nocardiopsaceae	g__Nocardiopsis	s__unclassified_g__Nocardiopsis	ASV61	0	0	0	0	0	0	0	0	0	0	0	0	0	0	0	0	0	0	0	0	0	0	0	10	0	0	0	0	0	0	0	0	2	0	0	0	0	0	0	0	0
d__Bacteria	k__norank_d__Bacteria	p__Proteobacteria	c__Alphaproteobacteria	o__Rhizobiales	f__Rhizobiaceae	g__unclassified_f__Rhizobiaceae	s__unclassified_f__Rhizobiaceae	ASV2277	0	0	0	0	0	0	0	0	0	0	0	0	76	55	84	41	0	0	0	0	64	0	0	0	93	92	96	0	49	0	0	0	0	21	0	21	0	0	0	27	25
d__Bacteria	k__norank_d__Bacteria	p__Firmicutes	c__Bacilli	o__Bacillales	f__Planococcaceae	g__Psychrobacillus	s__unclassified_g__Psychrobacillus	ASV1472	15	69	0	18	0	0	41	0	0	0	0	23	165	179	146	0	0	0	0	0	0	39	0	32	66	0	19	131	122	130	49	70	57	0	23	0	0	0	34	0	0
d__Bacteria	k__norank_d__Bacteria	p__Acidobacteriota	c__Blastocatellia	o__Blastocatellales	f__Blastocatellaceae	g__unclassified_f__Blastocatellaceae	s__unclassified_f__Blastocatellaceae	ASV2140	0	0	4	25	12	12	0	22	0	10	0	0	0	13	0	0	0	20	42	15	28	0	0	0	28	21	27	45	0	0	15	0	0	0	0	0	25	32	37	41	26
d__Bacteria	k__norank_d__Bacteria	p__Chloroflexi	c__Dehalococcoidia	o__S085	f__norank_o__S085	g__norank_o__S085	s__metagenome_o__S085	ASV592	0	0	0	0	20	14	12	10	6	0	11	0	0	5	9	15	11	10	13	7	10	10	6	0	11	8	11	7	15	13	0	0	6	0	0	8	29	31	45	58	61
d__Bacteria	k__norank_d__Bacteria	p__Proteobacteria	c__Gammaproteobacteria	o__Xanthomonadales	f__Xanthomonadaceae	g__Luteimonas	s__unclassified_g__Luteimonas	ASV111	0	0	0	5	0	6	9	14	9	0	0	0	18	21	22	0	0	0	0	0	0	0	17	11	29	0	28	63	71	53	0	0	0	0	0	0	26	24	19	21	29
d__Bacteria	k__norank_d__Bacteria	p__Actinobacteriota	c__Actinobacteria	o__Propionibacteriales	f__Nocardioidaceae	g__Nocardioides	s__unclassified_g__Nocardioides	ASV149	6	6	5	0	0	0	0	0	0	0	3	0	0	0	0	0	0	0	0	0	0	37	33	9	0	0	0	0	0	0	9	9	6	0	0	0	0	0	0	3	0
d__Bacteria	k__norank_d__Bacteria	p__Firmicutes	c__Bacilli	o__Bacillales	f__Planococcaceae	g__unclassified_f__Planococcaceae	s__unclassified_f__Planococcaceae	ASV1436	0	0	15	0	0	0	0	0	0	69	41	52	0	0	0	0	0	0	0	0	0	188	179	189	0	0	0	0	0	0	255	283	265	0	0	0	0	0	0	0	0
d__Bacteria	k__norank_d__Bacteria	p__Actinobacteriota	c__Actinobacteria	o__Streptomycetales	f__Streptomycetaceae	g__Streptomyces	s__unclassified_g__Streptomyces	ASV82	0	3	0	0	0	0	0	0	0	0	0	0	0	0	0	0	0	0	0	0	0	19	20	21	0	0	0	0	0	0	16	13	16	0	0	0	0	0	0	24	16
d__Bacteria	k__norank_d__Bacteria	p__Proteobacteria	c__Alphaproteobacteria	o__Sphingomonadales	f__Sphingomonadaceae	g__Sphingopyxis	s__unclassified_g__Sphingopyxis	ASV3645	0	0	0	22	36	32	33	28	29	0	0	0	69	60	58	0	0	0	79	94	88	0	0	0	24	17	25	80	89	73	0	0	0	0	0	0	0	78	72	30	26
d__Bacteria	k__norank_d__Bacteria	p__Proteobacteria	c__Alphaproteobacteria	o__Rhizobiales	f__Devosiaceae	g__Devosia	s__unclassified_g__Devosia	ASV167	0	0	0	0	0	0	0	0	0	0	0	0	0	0	31	0	0	0	0	0	14	0	0	0	0	0	0	26	16	29	0	0	0	0	0	0	70	77	65	25	25
d__Bacteria	k__norank_d__Bacteria	p__Proteobacteria	c__Alphaproteobacteria	o__Rhizobiales	f__Kaistiaceae	g__Kaistia	s__uncultured_bacterium_g__Kaistia	ASV2176	0	0	0	0	0	13	0	23	25	0	5	0	70	0	0	0	0	8	43	44	49	0	0	0	41	59	62	84	72	88	0	0	0	0	0	0	54	0	52	0	24
d__Bacteria	k__norank_d__Bacteria	p__Proteobacteria	c__Alphaproteobacteria	o__Rhizobiales	f__Rhizobiaceae	g__Allorhizobium-Neorhizobium-Pararhizobium-Rhizobium	s__unclassified_g__Allorhizobium-Neorhizobium-Pararhizobium-Rhizobium	ASV1600	15	10	0	0	0	0	0	0	0	0	0	0	0	0	0	0	0	6	0	0	0	22	18	0	0	0	0	0	0	0	0	15	0	0	0	0	0	0	0	0	0
d__Bacteria	k__norank_d__Bacteria	p__Proteobacteria	c__Alphaproteobacteria	o__Rhizobiales	f__Rhizobiaceae	g__Allorhizobium-Neorhizobium-Pararhizobium-Rhizobium	s__unclassified_g__Allorhizobium-Neorhizobium-Pararhizobium-Rhizobium	ASV1482	125	122	227	0	0	0	0	0	0	158	334	200	0	0	0	86	80	0	0	0	0	0	0	0	0	0	0	0	0	0	0	47	0	39	67	0	0	0	0	0	0
d__Bacteria	k__norank_d__Bacteria	p__Proteobacteria	c__Alphaproteobacteria	o__Sphingomonadales	f__Sphingomonadaceae	g__unclassified_f__Sphingomonadaceae	s__unclassified_f__Sphingomonadaceae	ASV278	2	0	0	19	15	8	0	0	6	0	0	0	27	25	26	0	0	0	34	47	47	34	36	24	12	15	0	22	33	23	0	6	4	0	0	0	23	21	18	29	15
d__Bacteria	k__norank_d__Bacteria	p__Firmicutes	c__Bacilli	o__Bacillales	f__Bacillaceae	g__Bacillus	s__unclassified_g__Bacillus	ASV429	15	18	15	0	0	10	0	6	7	37	28	31	48	76	68	0	0	0	0	0	0	32	58	32	156	191	163	43	42	57	51	35	62	8	0	11	0	0	0	0	0
d__Bacteria	k__norank_d__Bacteria	p__Bacteroidota	c__Bacteroidia	o__Cytophagales	f__Microscillaceae	g__Chryseolinea	s__unclassified_g__Chryseolinea	ASV3728	0	0	0	0	0	0	16	0	8	0	0	0	0	0	0	0	0	0	0	0	0	2	0	0	23	22	24	18	17	16	0	0	0	0	0	0	48	24	24	31	34
d__Bacteria	k__norank_d__Bacteria	p__Actinobacteriota	c__Thermoleophilia	o__Solirubrobacterales	f__Solirubrobacteraceae	g__Patulibacter	s__uncultured_Patulibacter_sp.	ASV268	0	0	0	22	12	8	0	0	0	0	0	0	31	28	32	0	0	0	35	33	27	0	0	0	16	13	20	49	56	55	0	0	0	0	0	0	73	75	61	23	22
d__Bacteria	k__norank_d__Bacteria	p__Proteobacteria	c__Alphaproteobacteria	o__Rhizobiales	f__Hyphomicrobiaceae	g__Hyphomicrobium	s__unclassified_g__Hyphomicrobium	ASV2180	0	0	0	13	11	15	21	17	18	0	11	8	13	9	0	19	9	13	24	23	0	0	0	5	33	38	29	25	11	18	0	0	0	0	5	0	34	24	27	33	45
d__Bacteria	k__norank_d__Bacteria	p__Proteobacteria	c__Gammaproteobacteria	o__Burkholderiales	f__Alcaligenaceae	g__unclassified_f__Alcaligenaceae	s__unclassified_f__Alcaligenaceae	ASV50	0	0	0	0	0	0	5	0	0	0	0	0	0	0	0	0	0	0	20	18	20	0	0	0	8	0	0	0	0	0	0	0	0	0	0	0	41	66	34	22	15
d__Bacteria	k__norank_d__Bacteria	p__Firmicutes	c__Bacilli	o__Bacillales	f__Planococcaceae	g__Sporosarcina	s__unclassified_g__Sporosarcina	ASV3745	0	0	0	0	0	0	0	0	0	0	0	0	0	0	0	0	0	0	0	0	0	0	0	0	27	18	0	0	17	26	0	0	0	0	0	0	64	34	32	0	0
d__Bacteria	k__norank_d__Bacteria	p__Actinobacteriota	c__Actinobacteria	o__Propionibacteriales	f__Nocardioidaceae	g__Kribbella	s__unclassified_g__Kribbella	ASV2119	0	0	0	17	0	17	0	0	15	0	30	0	23	0	18	14	0	0	52	0	0	49	18	0	0	16	0	17	0	0	0	0	0	14	37	23	27	27	24	55	59
d__Bacteria	k__norank_d__Bacteria	p__Proteobacteria	c__Gammaproteobacteria	o__Xanthomonadales	f__Rhodanobacteraceae	g__Dokdonella	s__unclassified_g__Dokdonella	ASV2212	0	0	0	0	0	12	0	0	16	0	0	0	22	18	26	0	0	0	37	43	33	0	0	0	40	29	39	90	82	53	5	0	0	0	0	0	46	48	53	63	74
d__Bacteria	k__norank_d__Bacteria	p__Actinobacteriota	c__Actinobacteria	o__Streptomycetales	f__Streptomycetaceae	g__Streptomyces	s__unclassified_g__Streptomyces	ASV1521	31	22	26	0	0	0	0	0	0	36	64	44	39	32	37	0	0	0	0	0	22	43	0	50	18	30	21	36	28	0	0	32	25	0	26	34	0	0	0	62	60
d__Bacteria	k__norank_d__Bacteria	p__Actinobacteriota	c__Actinobacteria	o__Streptosporangiales	f__Streptosporangiaceae	g__Nonomuraea	s__unclassified_g__Nonomuraea	ASV3656	0	0	0	0	0	0	0	0	0	0	0	0	0	0	0	0	0	0	59	61	65	57	50	0	0	0	0	44	38	37	0	0	0	8	0	0	0	39	0	53	74
d__Bacteria	k__norank_d__Bacteria	p__Proteobacteria	c__Alphaproteobacteria	o__Rhizobiales	f__Devosiaceae	g__Devosia	s__unclassified_g__Devosia	ASV3666	0	0	0	0	0	0	0	0	0	0	0	0	36	25	23	0	0	0	21	18	36	0	0	0	0	0	0	25	34	0	0	0	0	0	0	0	70	125	121	52	50
d__Bacteria	k__norank_d__Bacteria	p__Myxococcota	c__Polyangia	o__Polyangiales	f__Phaselicystidaceae	g__Phaselicystis	s__unclassified_g__Phaselicystis	ASV3652	0	0	0	0	0	0	4	0	0	0	0	0	9	5	18	0	0	0	32	31	17	0	0	0	15	17	13	49	50	66	0	0	0	0	0	0	172	168	156	63	41
d__Bacteria	k__norank_d__Bacteria	p__Proteobacteria	c__Alphaproteobacteria	o__Rhizobiales	f__Hyphomicrobiaceae	g__Pedomicrobium	s__unclassified_g__Pedomicrobium	ASV3669	0	0	0	0	0	0	19	0	13	0	0	0	14	0	16	0	0	0	20	31	19	0	10	0	56	78	50	32	32	34	0	0	11	3	0	0	41	34	41	89	111
d__Bacteria	k__norank_d__Bacteria	p__Bacteroidota	c__Bacteroidia	o__Cytophagales	f__Microscillaceae	g__unclassified_f__Microscillaceae	s__unclassified_f__Microscillaceae	ASV141	0	0	0	0	0	0	0	0	0	0	0	0	8	0	0	0	0	0	30	33	26	5	5	0	0	19	12	61	52	42	11	9	15	0	0	0	12	21	14	44	0
d__Bacteria	k__norank_d__Bacteria	p__Proteobacteria	c__Gammaproteobacteria	o__Burkholderiales	f__Oxalobacteraceae	g__Massilia	s__unclassified_g__Massilia	ASV1444	0	60	73	0	0	0	0	0	0	120	113	109	0	0	0	0	0	0	0	0	0	155	177	134	0	0	0	0	0	0	120	165	171	0	0	0	0	0	0	0	0
d__Bacteria	k__norank_d__Bacteria	p__Bacteroidota	c__Bacteroidia	o__Sphingobacteriales	f__Sphingobacteriaceae	g__Anseongella	s__Anseongella_ginsenosidimutans	ASV10	0	0	0	0	0	0	0	0	0	0	0	0	0	0	0	0	0	0	0	0	0	0	0	0	0	0	0	0	0	0	0	0	0	0	0	0	0	13	0	0	0
d__Bacteria	k__norank_d__Bacteria	p__Firmicutes	c__Bacilli	o__Bacillales	f__Bacillaceae	g__Bacillus	s__Bacillus_asahii	ASV495	0	0	0	0	21	0	0	0	6	0	0	0	92	65	74	0	0	0	0	0	0	0	0	32	212	259	214	23	35	28	20	0	0	0	0	0	0	0	0	16	0
d__Bacteria	k__norank_d__Bacteria	p__Actinobacteriota	c__Rubrobacteria	o__Rubrobacterales	f__Rubrobacteriaceae	g__Rubrobacter	s__uncultured_bacterium_g__Rubrobacter	ASV323	0	14	0	35	40	0	0	19	37	0	0	21	0	9	0	0	57	67	13	0	9	0	0	8	28	6	0	0	0	0	0	0	10	0	0	13	26	29	23	0	12
d__Bacteria	k__norank_d__Bacteria	p__Bacteroidota	c__Bacteroidia	o__Cytophagales	f__Spirosomaceae	g__Dyadobacter	s__unclassified_g__Dyadobacter	ASV2273	0	0	0	58	79	75	48	37	36	0	0	0	0	0	0	0	0	0	120	116	117	0	0	17	0	0	0	34	28	38	0	0	12	7	0	0	42	41	27	22	24
d__Bacteria	k__norank_d__Bacteria	p__Proteobacteria	c__Alphaproteobacteria	o__Sphingomonadales	f__Sphingomonadaceae	g__unclassified_f__Sphingomonadaceae	s__unclassified_f__Sphingomonadaceae	ASV14273	0	0	0	0	0	0	0	0	0	0	0	0	0	0	0	0	0	0	0	0	0	0	0	0	45	57	78	0	0	0	0	0	0	0	0	0	0	0	0	0	0
d__Bacteria	k__norank_d__Bacteria	p__Proteobacteria	c__Gammaproteobacteria	o__Burkholderiales	f__Oxalobacteraceae	g__Massilia	s__unclassified_g__Massilia	ASV1492	84	119	57	8	27	18	50	34	34	68	96	70	0	0	0	54	64	52	0	0	0	0	0	0	0	0	0	0	0	0	0	50	0	0	49	28	0	0	0	0	0
d__Bacteria	k__norank_d__Bacteria	p__Actinobacteriota	c__Actinobacteria	o__Micrococcales	f__Micrococcaceae	g__unclassified_f__Micrococcaceae	s__unclassified_f__Micrococcaceae	ASV108	33	26	30	0	0	0	0	10	15	75	67	71	0	14	23	0	0	0	0	0	0	0	40	62	22	0	22	0	0	14	65	43	44	0	10	11	0	0	0	0	0
d__Bacteria	k__norank_d__Bacteria	p__Actinobacteriota	c__Actinobacteria	o__Streptomycetales	f__Streptomycetaceae	g__Streptomyces	s__unclassified_g__Streptomyces	ASV90	15	0	20	0	0	0	0	0	0	0	0	0	0	0	0	0	0	0	0	0	0	95	127	111	0	0	0	0	0	0	33	41	17	0	0	0	0	0	0	0	0
d__Bacteria	k__norank_d__Bacteria	p__Proteobacteria	c__Alphaproteobacteria	o__Reyranellales	f__Reyranellaceae	g__Reyranella	s__unclassified_g__Reyranella	ASV3658	0	0	0	0	0	0	0	0	0	0	0	0	21	11	20	0	0	0	45	48	55	0	0	0	32	43	38	25	35	31	0	0	0	0	0	0	0	0	0	54	41
d__Bacteria	k__norank_d__Bacteria	p__Proteobacteria	c__Gammaproteobacteria	o__Xanthomonadales	f__Xanthomonadaceae	g__Luteimonas	s__unclassified_g__Luteimonas	ASV121	0	0	0	0	0	0	0	0	0	0	0	0	0	0	0	0	0	0	0	0	9	0	0	0	0	27	0	0	0	0	0	0	0	0	0	0	0	0	0	0	0
d__Bacteria	k__norank_d__Bacteria	p__Actinobacteriota	c__Actinobacteria	o__Micrococcales	f__Microbacteriaceae	g__Microbacterium	s__unclassified_g__Microbacterium	ASV2264	0	0	0	9	0	14	20	31	18	0	0	0	32	0	0	38	62	63	23	28	16	0	0	0	0	0	0	0	6	0	0	0	0	51	54	42	12	20	30	0	0
d__Bacteria	k__norank_d__Bacteria	p__Actinobacteriota	c__Actinobacteria	o__Micrococcales	f__Microbacteriaceae	g__unclassified_f__Microbacteriaceae	s__unclassified_f__Microbacteriaceae	ASV3647	0	0	0	49	0	0	57	91	34	0	0	0	61	46	55	0	0	0	83	55	51	0	0	0	95	61	83	105	68	79	0	0	0	0	0	0	0	0	0	42	0
d__Bacteria	k__norank_d__Bacteria	p__Actinobacteriota	c__Actinobacteria	o__Streptomycetales	f__Streptomycetaceae	g__Streptomyces	s__unclassified_g__Streptomyces	ASV4313	52	0	0	32	29	18	0	29	24	40	38	0	0	0	0	31	54	46	0	0	0	0	0	0	82	68	69	0	0	0	0	0	0	0	0	0	0	0	0	0	0
d__Bacteria	k__norank_d__Bacteria	p__Bacteroidota	c__Bacteroidia	o__Chitinophagales	f__Chitinophagaceae	g__Chitinophaga	s__unclassified_g__Chitinophaga	ASV35	0	0	0	0	0	0	0	0	0	0	0	0	0	19	0	0	0	0	0	0	0	0	0	0	0	0	0	0	0	0	0	0	0	0	0	0	0	0	0	18	18
d__Bacteria	k__norank_d__Bacteria	p__Bacteroidota	c__Bacteroidia	o__Cytophagales	f__Hymenobacteraceae	g__Pontibacter	s__Pontibacter_populi	ASV292	44	49	48	12	0	0	0	0	9	107	80	74	0	0	4	6	3	0	6	0	0	104	105	86	0	0	4	0	0	0	87	87	101	3	0	0	0	6	0	0	0
d__Bacteria	k__norank_d__Bacteria	p__Proteobacteria	c__Alphaproteobacteria	o__Dongiales	f__Dongiaceae	g__Dongia	s__unclassified_g__Dongia	ASV541	0	0	0	0	0	0	0	7	11	0	0	0	0	0	8	0	3	0	23	39	34	0	0	0	0	16	18	0	29	13	0	0	0	0	0	0	26	33	31	41	33
d__Bacteria	k__norank_d__Bacteria	p__Actinobacteriota	c__Actinobacteria	o__Propionibacteriales	f__Nocardioidaceae	g__Nocardioides	s__unclassified_g__Nocardioides	ASV340	56	33	44	12	0	0	0	15	12	43	61	41	0	0	0	11	20	15	0	0	0	31	54	39	0	0	0	0	0	0	36	44	58	15	0	26	0	0	0	0	0
d__Bacteria	k__norank_d__Bacteria	p__Proteobacteria	c__Alphaproteobacteria	o__Rhizobiales	f__Rhizobiaceae	g__unclassified_f__Rhizobiaceae	s__unclassified_f__Rhizobiaceae	ASV33	0	0	0	0	0	0	0	0	0	0	0	0	0	0	0	0	0	0	0	0	0	0	0	0	0	0	0	0	0	0	0	0	0	0	0	0	0	0	0	0	0
d__Bacteria	k__norank_d__Bacteria	p__Proteobacteria	c__Alphaproteobacteria	o__Rhizobiales	f__Rhizobiaceae	g__unclassified_f__Rhizobiaceae	s__unclassified_f__Rhizobiaceae	ASV3664	0	0	0	0	0	20	0	0	0	0	0	0	84	72	79	0	0	0	59	52	55	0	0	0	35	53	32	46	33	76	0	0	0	0	0	0	49	44	28	27	0
d__Bacteria	k__norank_d__Bacteria	p__Proteobacteria	c__Alphaproteobacteria	o__Sphingomonadales	f__Sphingomonadaceae	g__Sphingobium	s__unclassified_g__Sphingobium	ASV202	13	15	17	10	0	11	0	0	4	17	24	27	15	0	11	0	0	0	14	29	25	13	25	26	17	25	24	0	0	0	12	19	16	0	0	0	0	0	0	11	13
d__Bacteria	k__norank_d__Bacteria	p__Proteobacteria	c__Gammaproteobacteria	o__Cellvibrionales	f__Cellvibrionaceae	g__Cellvibrio	s__unclassified_g__Cellvibrio	ASV2437	50	33	56	0	0	0	0	0	0	0	0	0	4	5	5	0	0	0	39	42	39	57	60	80	0	0	0	13	10	0	2	0	6	0	0	0	0	0	4	41	25
d__Bacteria	k__norank_d__Bacteria	p__Proteobacteria	c__Gammaproteobacteria	o__Pseudomonadales	f__Pseudomonadaceae	g__Pseudomonas	s__unclassified_g__Pseudomonas	ASV7338	0	0	0	0	0	0	0	0	0	0	0	0	50	0	0	589	0	0	0	0	0	0	0	0	0	0	0	0	0	0	0	0	0	0	184	0	0	0	0	0	0
d__Bacteria	k__norank_d__Bacteria	p__Acidobacteriota	c__Blastocatellia	o__Blastocatellales	f__Blastocatellaceae	g__unclassified_f__Blastocatellaceae	s__unclassified_f__Blastocatellaceae	ASV2279	0	0	0	0	0	0	20	0	38	0	0	0	8	0	0	0	17	0	0	0	0	0	0	0	62	53	99	0	35	38	0	0	0	0	0	0	0	0	0	25	29
d__Bacteria	k__norank_d__Bacteria	p__Actinobacteriota	c__Actinobacteria	o__Streptomycetales	f__Streptomycetaceae	g__Streptomyces	s__unclassified_g__Streptomyces	ASV4314	90	108	79	0	0	0	0	0	0	0	0	0	89	125	99	0	0	0	0	0	0	0	119	162	0	0	0	64	0	63	0	0	0	0	0	0	0	0	0	0	0
d__Bacteria	k__norank_d__Bacteria	p__Bacteroidota	c__Bacteroidia	o__Flavobacteriales	f__Flavobacteriaceae	g__Flavobacterium	s__unclassified_g__Flavobacterium	ASV3651	30	0	8	0	0	0	0	0	0	0	0	0	0	19	9	0	0	0	75	103	95	0	29	21	0	13	16	58	55	36	0	0	0	0	0	0	0	18	20	35	42
d__Bacteria	k__norank_d__Bacteria	p__Proteobacteria	c__Alphaproteobacteria	o__Rhizobiales	f__Rhizobiaceae	g__Allorhizobium-Neorhizobium-Pararhizobium-Rhizobium	s__unclassified_g__Allorhizobium-Neorhizobium-Pararhizobium-Rhizobium	ASV1577	0	0	23	258	81	73	25	46	0	0	0	0	34	27	31	0	0	0	0	0	0	38	25	0	20	28	30	0	0	0	0	19	0	0	0	0	0	9	0	0	0
d__Bacteria	k__norank_d__Bacteria	p__Proteobacteria	c__Gammaproteobacteria	o__Pseudomonadales	f__Pseudomonadaceae	g__Pseudomonas	s__unclassified_g__Pseudomonas	ASV5740	120	160	85	0	0	0	0	0	0	106	127	92	0	0	0	0	42	37	0	0	0	47	76	63	0	0	0	0	0	0	0	0	0	76	43	43	0	0	0	0	0
d__Bacteria	k__norank_d__Bacteria	p__Actinobacteriota	c__Actinobacteria	o__Propionibacteriales	f__Nocardioidaceae	g__unclassified_f__Nocardioidaceae	s__unclassified_f__Nocardioidaceae	ASV228	0	22	0	10	0	27	9	0	19	39	0	32	18	0	0	24	41	37	0	0	0	47	43	0	0	0	0	0	0	0	0	0	24	0	0	37	0	0	0	0	0
d__Bacteria	k__norank_d__Bacteria	p__Bacteroidota	c__Bacteroidia	o__Sphingobacteriales	f__Sphingobacteriaceae	g__Anseongella	s__Anseongella_ginsenosidimutans	ASV23343	0	0	0	0	0	0	0	0	0	0	0	0	0	0	0	0	0	0	0	0	0	0	0	0	0	0	0	0	0	0	0	0	0	0	0	0	0	0	0	0	0
d__Bacteria	k__norank_d__Bacteria	p__Proteobacteria	c__Gammaproteobacteria	o__Burkholderiales	f__Comamonadaceae	g__Hydrogenophaga	s__unclassified_g__Hydrogenophaga	ASV3648	0	0	0	18	19	0	33	0	46	0	0	0	0	0	35	0	0	0	95	86	77	0	0	0	47	51	0	44	66	58	0	0	0	0	0	0	0	29	0	27	0
d__Bacteria	k__norank_d__Bacteria	p__Proteobacteria	c__Gammaproteobacteria	o__Burkholderiales	f__Oxalobacteraceae	g__Massilia	s__unclassified_g__Massilia	ASV1457	52	53	81	0	0	0	0	0	0	80	171	89	0	0	0	48	36	38	0	0	0	48	59	50	0	0	0	0	0	0	102	75	114	14	0	0	0	0	0	0	0
d__Bacteria	k__norank_d__Bacteria	p__Proteobacteria	c__Gammaproteobacteria	o__Steroidobacterales	f__Steroidobacteraceae	g__Steroidobacter	s__unclassified_g__Steroidobacter	ASV3744	0	8	0	18	0	9	12	16	8	6	0	0	0	0	0	0	0	0	39	29	21	32	28	20	29	45	23	11	16	45	19	0	9	0	0	0	11	22	16	37	34
d__Bacteria	k__norank_d__Bacteria	p__Bacteroidota	c__Bacteroidia	o__Chitinophagales	f__Chitinophagaceae	g__Edaphobaculum	s__uncultured_Sphingobacterium_sp._g__Edaphobaculum	ASV131	0	0	0	0	0	0	0	0	0	0	0	0	21	23	19	0	0	0	74	88	100	0	0	0	0	0	0	32	29	27	0	0	0	0	0	0	47	53	63	22	21
d__Bacteria	k__norank_d__Bacteria	p__Proteobacteria	c__Gammaproteobacteria	o__Enterobacterales	f__Yersiniaceae	g__Serratia	s__unclassified_g__Serratia	ASV1738	51	15	11	0	0	0	3	0	0	0	0	0	0	0	0	68	48	147	0	0	0	24	0	0	0	0	0	0	0	0	0	5	0	401	209	219	0	0	0	0	0
d__Bacteria	k__norank_d__Bacteria	p__Proteobacteria	c__Alphaproteobacteria	o__Sphingomonadales	f__Sphingomonadaceae	g__unclassified_f__Sphingomonadaceae	s__unclassified_f__Sphingomonadaceae	ASV220	44	0	0	0	0	0	0	0	0	0	0	0	0	0	0	0	0	0	0	0	0	0	0	0	0	0	0	0	0	0	0	0	0	0	0	0	0	0	0	0	0
d__Bacteria	k__norank_d__Bacteria	p__Actinobacteriota	c__Actinobacteria	o__Micrococcales	f__Dermabacteraceae	g__Brachybacterium	s__unclassified_g__Brachybacterium	ASV48	11	9	17	0	0	0	0	0	0	0	0	0	0	0	0	0	0	0	0	0	0	16	15	13	0	0	0	0	0	0	0	0	0	0	0	0	0	0	0	0	0
d__Bacteria	k__norank_d__Bacteria	p__Actinobacteriota	c__Actinobacteria	o__Micrococcales	f__Promicromonosporaceae	g__Cellulosimicrobium	s__unclassified_g__Cellulosimicrobium	ASV2633	0	0	0	0	0	5	0	3	0	0	0	0	29	67	82	0	0	0	28	17	12	0	0	0	0	30	0	26	33	36	0	0	0	0	0	0	108	56	60	23	46
d__Bacteria	k__norank_d__Bacteria	p__Proteobacteria	c__Gammaproteobacteria	o__Burkholderiales	f__Oxalobacteraceae	g__Massilia	s__unclassified_g__Massilia	ASV1452	109	101	94	0	0	0	0	0	0	101	89	80	0	0	0	0	0	19	0	0	0	72	90	92	0	0	0	0	0	0	109	126	141	14	0	0	0	0	0	0	0
d__Bacteria	k__norank_d__Bacteria	p__Proteobacteria	c__Gammaproteobacteria	o__Burkholderiales	f__Comamonadaceae	g__unclassified_f__Comamonadaceae	s__unclassified_f__Comamonadaceae	ASV3650	0	0	0	0	0	0	46	38	58	10	0	0	58	51	66	0	0	0	70	37	52	11	0	0	20	0	23	24	59	32	0	0	0	0	0	0	33	54	39	0	16
d__Bacteria	k__norank_d__Bacteria	p__Proteobacteria	c__Alphaproteobacteria	o__Rhizobiales	f__Devosiaceae	g__Devosia	s__unclassified_g__Devosia	ASV152	29	37	32	0	0	0	0	0	0	45	66	52	0	0	0	0	0	0	0	0	0	30	29	32	0	0	0	0	0	0	50	48	36	0	0	0	0	0	0	0	0
d__Bacteria	k__norank_d__Bacteria	p__Gemmatimonadota	c__Gemmatimonadetes	o__Gemmatimonadales	f__Gemmatimonadaceae	g__norank_f__Gemmatimonadaceae	s__unclassified_g__norank_f__Gemmatimonadaceae	ASV395	0	0	0	26	49	49	0	40	0	0	0	25	0	0	26	43	35	0	0	20	0	12	0	0	22	0	27	0	0	18	27	25	0	0	0	15	0	0	0	0	0
d__Bacteria	k__norank_d__Bacteria	p__Bacteroidota	c__Bacteroidia	o__Flavobacteriales	f__Weeksellaceae	g__Chryseobacterium	s__unclassified_g__Chryseobacterium	ASV446	40	48	15	37	18	8	308	206	231	0	4	0	0	0	0	0	0	0	0	0	0	0	0	0	0	0	0	0	0	0	0	5	0	0	0	0	0	0	0	0	0
d__Bacteria	k__norank_d__Bacteria	p__Actinobacteriota	c__MB-A2-108	o__norank_c__MB-A2-108	f__norank_c__MB-A2-108	g__norank_c__MB-A2-108	s__unclassified_g__norank_c__MB-A2-108	ASV2143	19	0	0	0	39	37	0	33	0	0	0	0	0	0	5	27	77	59	0	0	0	0	0	0	26	9	24	16	0	0	0	0	0	9	13	9	20	0	0	25	14
d__Bacteria	k__norank_d__Bacteria	p__Proteobacteria	c__Alphaproteobacteria	o__Rhizobiales	f__Kaistiaceae	g__Kaistia	s__uncultured_bacterium_g__Kaistia	ASV627	0	0	0	20	0	0	25	13	0	0	0	0	51	53	52	0	0	0	27	34	35	0	0	0	0	0	0	46	39	61	0	0	0	0	8	0	53	42	44	26	19
d__Bacteria	k__norank_d__Bacteria	p__Actinobacteriota	c__Actinobacteria	o__Micrococcales	f__Microbacteriaceae	g__unclassified_f__Microbacteriaceae	s__unclassified_f__Microbacteriaceae	ASV2229	0	0	0	0	0	0	15	19	16	0	0	0	9	28	33	0	9	0	48	39	41	0	0	0	20	23	38	30	46	36	0	0	0	0	0	0	88	44	47	24	26
d__Bacteria	k__norank_d__Bacteria	p__Proteobacteria	c__Alphaproteobacteria	o__Rhizobiales	f__Hyphomicrobiaceae	g__Hyphomicrobium	s__unclassified_g__Hyphomicrobium	ASV3673	0	0	0	13	10	0	17	19	18	0	0	0	0	12	20	8	0	5	15	0	22	0	0	3	50	54	65	32	30	25	0	0	0	0	0	0	19	12	0	42	52
d__Bacteria	k__norank_d__Bacteria	p__Gemmatimonadota	c__Gemmatimonadetes	o__Gemmatimonadales	f__Gemmatimonadaceae	g__norank_f__Gemmatimonadaceae	s__unclassified_g__norank_f__Gemmatimonadaceae	ASV402	0	0	0	0	0	0	0	0	0	0	0	0	13	23	9	0	0	0	25	49	28	0	0	0	27	35	27	74	89	62	0	0	0	0	0	0	51	47	45	16	12
d__Bacteria	k__norank_d__Bacteria	p__Actinobacteriota	c__Actinobacteria	o__Micromonosporales	f__Micromonosporaceae	g__Catellatospora	s__unclassified_g__Catellatospora	ASV3674	0	0	0	0	19	0	0	10	9	0	24	0	15	0	19	36	8	0	32	31	24	0	0	0	39	29	32	18	30	26	0	0	21	0	0	0	20	18	23	26	47
d__Bacteria	k__norank_d__Bacteria	p__Proteobacteria	c__Gammaproteobacteria	o__Pseudomonadales	f__Pseudomonadaceae	g__Pseudomonas	s__unclassified_g__Pseudomonas	ASV1504	80	23	0	0	0	0	0	0	0	0	0	0	0	0	0	22	56	20	0	0	0	0	0	0	0	0	0	0	0	0	43	44	23	88	186	103	0	0	0	0	0
d__Bacteria	k__norank_d__Bacteria	p__Actinobacteriota	c__Actinobacteria	o__Pseudonocardiales	f__Pseudonocardiaceae	g__Lechevalieria	s__unclassified_g__Lechevalieria	ASV8669	0	0	0	0	0	0	0	0	0	0	0	0	13	0	17	0	0	0	0	0	15	45	42	36	0	0	12	0	0	0	0	0	0	0	0	16	26	22	28	54	39
d__Bacteria	k__norank_d__Bacteria	p__Bacteroidota	c__Bacteroidia	o__Chitinophagales	f__Chitinophagaceae	g__Taibaiella	s__uncultured_bacterium_g__Taibaiella	ASV100	0	0	0	0	0	0	0	0	0	0	0	0	0	0	0	0	0	0	0	0	0	0	0	0	0	0	0	0	0	0	0	0	0	0	0	0	4	6	5	0	0
d__Bacteria	k__norank_d__Bacteria	p__Bacteroidota	c__Bacteroidia	o__Flavobacteriales	f__Flavobacteriaceae	g__Confluentibacter	s__uncultured_bacterium_g__Confluentibacter	ASV3663	0	0	0	0	0	0	0	0	0	0	0	0	8	5	11	0	0	0	126	139	161	0	0	0	5	0	2	40	36	33	0	0	0	0	0	0	26	21	19	23	50
d__Bacteria	k__norank_d__Bacteria	p__Proteobacteria	c__Alphaproteobacteria	o__Rhizobiales	f__Rhizobiaceae	g__unclassified_f__Rhizobiaceae	s__unclassified_f__Rhizobiaceae	ASV140	0	0	0	0	0	0	0	0	0	0	0	0	0	0	0	0	0	0	0	0	0	0	0	0	0	0	0	0	0	0	0	0	0	0	0	0	65	0	77	0	0
d__Bacteria	k__norank_d__Bacteria	p__Proteobacteria	c__Alphaproteobacteria	o__Sphingomonadales	f__Sphingomonadaceae	g__Sphingomonas	s__unclassified_g__Sphingomonas	ASV92	0	0	0	0	0	0	0	0	11	0	22	0	0	0	0	0	0	0	0	0	0	0	0	32	0	63	25	0	0	34	0	0	0	0	0	0	0	0	0	23	0
d__Bacteria	k__norank_d__Bacteria	p__Bacteroidota	c__Bacteroidia	o__Cytophagales	f__Spirosomaceae	g__Dyadobacter	s__Dyadobacter_fermentans	ASV597	0	0	11	16	0	0	41	17	13	0	16	0	0	9	27	0	0	0	37	39	40	0	0	17	23	0	28	60	39	47	19	11	16	0	0	0	43	51	42	50	55
d__Bacteria	k__norank_d__Bacteria	p__Bacteroidota	c__Bacteroidia	o__Chitinophagales	f__Chitinophagaceae	g__Terrimonas	s__unclassified_g__Terrimonas	ASV2240	0	0	0	0	12	12	18	11	21	0	0	0	0	0	0	0	0	0	13	23	22	0	0	0	46	49	44	49	52	32	0	0	0	0	0	0	33	31	41	37	22
d__Bacteria	k__norank_d__Bacteria	p__Proteobacteria	c__Gammaproteobacteria	o__Enterobacterales	f__Yersiniaceae	g__Serratia	s__unclassified_g__Serratia	ASV7340	151	107	94	49	12	16	85	115	75	0	0	0	19	0	7	0	0	30	0	0	0	10	10	0	0	0	0	0	0	0	8	0	0	80	0	0	0	0	0	0	0
d__Bacteria	k__norank_d__Bacteria	p__Actinobacteriota	c__Actinobacteria	o__Micrococcales	f__Microbacteriaceae	g__unclassified_f__Microbacteriaceae	s__unclassified_f__Microbacteriaceae	ASV96	0	0	0	0	0	0	0	0	4	0	0	0	0	18	0	0	0	0	37	50	0	0	0	0	36	57	0	45	31	68	0	0	0	0	0	0	15	14	0	0	15
d__Bacteria	k__norank_d__Bacteria	p__Firmicutes	c__Bacilli	o__Bacillales	f__Planococcaceae	g__Sporosarcina	s__unclassified_g__Sporosarcina	ASV2088	0	0	0	0	0	0	0	0	0	0	0	0	0	0	0	0	0	0	0	0	0	0	0	0	0	0	12	0	0	28	0	0	0	0	0	0	66	80	36	19	0
d__Bacteria	k__norank_d__Bacteria	p__Actinobacteriota	c__Actinobacteria	o__Micrococcales	f__unclassified_o__Micrococcales	g__unclassified_o__Micrococcales	s__unclassified_o__Micrococcales	ASV252	0	0	0	17	22	26	10	0	0	0	0	0	21	36	27	0	0	0	12	11	0	0	0	0	37	16	19	32	35	24	0	0	0	0	0	0	47	38	19	27	32
d__Bacteria	k__norank_d__Bacteria	p__Proteobacteria	c__Alphaproteobacteria	o__Rhizobiales	f__Devosiaceae	g__Devosia	s__unclassified_g__Devosia	ASV4324	29	0	36	0	15	0	0	0	0	0	0	0	70	73	83	0	0	0	0	0	0	52	0	0	0	0	0	0	0	0	43	0	0	0	0	0	0	0	35	0	0
d__Bacteria	k__norank_d__Bacteria	p__Bacteroidota	c__Bacteroidia	o__Chitinophagales	f__Chitinophagaceae	g__Pseudoflavitalea	s__unclassified_g__Pseudoflavitalea	ASV3659	0	0	0	0	0	0	6	5	0	0	0	0	0	0	6	0	0	0	79	65	63	0	0	0	31	35	41	31	38	23	0	0	0	0	0	0	2	0	0	27	30
d__Bacteria	k__norank_d__Bacteria	p__Bacteroidota	c__Bacteroidia	o__Flavobacteriales	f__Flavobacteriaceae	g__Flavobacterium	s__unclassified_g__Flavobacterium	ASV4311	0	0	0	0	0	0	0	0	0	0	0	0	0	0	0	0	0	0	0	0	0	0	0	0	0	0	0	0	0	0	0	0	0	0	0	0	0	0	0	0	0
d__Bacteria	k__norank_d__Bacteria	p__Proteobacteria	c__Gammaproteobacteria	o__Burkholderiales	f__Oxalobacteraceae	g__unclassified_f__Oxalobacteraceae	s__unclassified_f__Oxalobacteraceae	ASV2099	60	81	67	0	0	0	42	48	60	78	89	65	0	0	0	0	0	0	34	0	0	0	0	0	0	0	0	0	0	0	0	0	0	0	0	0	42	0	53	0	0
d__Bacteria	k__norank_d__Bacteria	p__Proteobacteria	c__Alphaproteobacteria	o__Sphingomonadales	f__Sphingomonadaceae	g__Sphingobium	s__unclassified_g__Sphingobium	ASV3644	7	0	0	94	88	76	29	23	21	0	0	0	0	0	36	0	0	0	40	61	67	0	0	0	68	69	65	98	94	84	0	0	12	0	0	0	22	0	0	14	0
d__Bacteria	k__norank_d__Bacteria	p__Proteobacteria	c__Alphaproteobacteria	o__Rhizobiales	f__Rhizobiaceae	g__unclassified_f__Rhizobiaceae	s__unclassified_f__Rhizobiaceae	ASV97	0	0	0	0	0	0	0	0	0	0	0	0	0	0	0	0	0	0	0	0	0	0	0	0	0	0	0	0	0	0	0	0	0	0	0	0	0	0	0	0	0
d__Bacteria	k__norank_d__Bacteria	p__Proteobacteria	c__Gammaproteobacteria	o__Burkholderiales	f__Comamonadaceae	g__Hydrogenophaga	s__unclassified_g__Hydrogenophaga	ASV114	0	0	0	0	0	0	0	0	2	0	0	0	0	0	0	0	0	0	14	12	3	0	7	0	14	41	24	7	17	14	0	0	6	0	0	0	0	6	0	0	10
d__Bacteria	k__norank_d__Bacteria	p__Bacteroidota	c__Bacteroidia	o__Sphingobacteriales	f__Sphingobacteriaceae	g__Parapedobacter	s__uncultured_Bacteroidetes_bacterium_g__Parapedobacter	ASV107	0	0	0	0	0	0	0	0	0	0	0	0	0	0	0	0	0	0	0	0	0	0	0	0	0	0	0	0	0	0	0	0	0	0	0	0	0	0	0	0	0
d__Bacteria	k__norank_d__Bacteria	p__Bacteroidota	c__Bacteroidia	o__Cytophagales	f__Microscillaceae	g__norank_f__Microscillaceae	s__uncultured_Flexibacteraceae_bacterium_f__Microscillaceae	ASV14277	0	0	0	0	0	0	0	0	0	0	0	0	4	0	0	0	0	0	23	9	7	0	0	0	20	28	17	7	0	7	0	0	0	0	0	0	2	0	0	0	0
d__Bacteria	k__norank_d__Bacteria	p__Bacteroidota	c__Bacteroidia	o__Cytophagales	f__Microscillaceae	g__norank_f__Microscillaceae	s__unclassified_g__norank_f__Microscillaceae	ASV424	8	8	0	0	2	4	0	0	4	0	16	9	21	3	18	0	0	0	22	32	17	22	23	7	9	21	16	30	28	23	36	22	15	0	0	0	10	14	24	31	19
d__Bacteria	k__norank_d__Bacteria	p__Proteobacteria	c__Gammaproteobacteria	o__Oceanospirillales	f__Pseudohongiellaceae	g__Pseudohongiella	s__unclassified_g__Pseudohongiella	ASV80	0	4	0	0	0	0	0	0	0	0	0	0	47	34	37	0	0	0	11	30	22	0	0	0	0	0	0	18	22	21	0	0	0	0	0	0	39	33	35	6	19
d__Bacteria	k__norank_d__Bacteria	p__Proteobacteria	c__Gammaproteobacteria	o__Burkholderiales	f__Alcaligenaceae	g__Verticiella	s__unclassified_g__Verticiella	ASV7339	29	45	15	84	73	50	43	38	44	11	7	0	15	0	19	43	40	26	0	12	14	17	14	7	0	0	0	0	0	0	6	0	7	26	22	28	0	0	0	0	0
d__Bacteria	k__norank_d__Bacteria	p__Firmicutes	c__Bacilli	o__Bacillales	f__Bacillaceae	g__Fictibacillus	s__unclassified_g__Fictibacillus	ASV630	8	0	9	4	0	0	16	16	13	19	17	28	46	48	33	0	0	0	0	0	0	51	26	34	163	137	141	20	16	30	21	18	25	11	0	9	0	5	0	2	0
d__Bacteria	k__norank_d__Bacteria	p__Actinobacteriota	c__Actinobacteria	o__Micromonosporales	f__Micromonosporaceae	g__Dactylosporangium	s__unclassified_g__Dactylosporangium	ASV9327	0	0	0	0	1	5	6	6	0	0	0	0	0	0	0	9	3	0	15	7	10	0	0	0	33	22	25	12	0	13	0	0	0	0	0	0	15	4	14	10	22
d__Bacteria	k__norank_d__Bacteria	p__Proteobacteria	c__Gammaproteobacteria	o__Burkholderiales	f__Alcaligenaceae	g__Advenella	s__unclassified_g__Advenella	ASV7341	0	28	32	33	26	0	60	45	48	0	0	0	28	0	0	0	0	0	0	0	0	63	74	42	0	0	0	0	0	0	0	0	0	65	100	47	0	21	0	0	0
d__Bacteria	k__norank_d__Bacteria	p__Firmicutes	c__Bacilli	o__Bacillales	f__Planococcaceae	g__Sporosarcina	s__unclassified_g__Sporosarcina	ASV2301	0	0	0	0	0	0	22	0	0	0	0	0	0	0	17	3	13	4	0	0	0	0	0	0	0	0	0	0	0	0	0	0	12	0	0	0	0	0	0	0	0
d__Bacteria	k__norank_d__Bacteria	p__Chloroflexi	c__Chloroflexia	o__Thermomicrobiales	f__JG30-KF-CM45	g__norank_f__JG30-KF-CM45	s__uncultured_bacterium_f__JG30-KF-CM45	ASV117	0	7	0	0	0	0	0	0	0	0	0	0	6	0	0	0	3	0	0	11	0	0	0	0	10	8	0	15	0	8	13	0	9	0	0	0	15	24	32	61	26
d__Bacteria	k__norank_d__Bacteria	p__Actinobacteriota	c__Actinobacteria	o__Micrococcales	f__Microbacteriaceae	g__unclassified_f__Microbacteriaceae	s__unclassified_f__Microbacteriaceae	ASV1532	0	0	0	0	0	0	0	0	0	0	0	17	0	0	0	19	22	0	0	0	0	24	40	46	0	0	0	0	0	0	0	28	40	27	0	36	0	0	0	0	0
d__Bacteria	k__norank_d__Bacteria	p__Bacteroidota	c__Bacteroidia	o__Cytophagales	f__Microscillaceae	g__norank_f__Microscillaceae	s__uncultured_Ohtaekwangia_sp.	ASV251	0	0	0	0	4	0	0	0	6	3	0	0	13	6	6	0	0	0	29	0	15	7	6	0	16	20	19	31	39	54	0	0	4	0	0	0	34	23	39	44	39
d__Bacteria	k__norank_d__Bacteria	p__Chloroflexi	c__Anaerolineae	o__SBR1031	f__A4b	g__OLB13	s__uncultured_Chloroflexi_bacterium_g__OLB13	ASV418	0	0	0	0	1	0	0	3	0	0	0	0	0	3	0	0	0	2	6	1	5	0	0	0	33	31	67	14	33	21	0	0	3	0	0	0	11	16	27	34	49
d__Bacteria	k__norank_d__Bacteria	p__Firmicutes	c__Bacilli	o__Bacillales	f__Bacillaceae	g__Terribacillus	s__unclassified_g__Terribacillus	ASV385	30	20	19	0	0	0	0	0	0	102	78	94	0	0	0	0	0	0	0	0	0	84	97	72	0	0	0	0	0	0	149	125	119	0	0	0	0	0	0	0	0
d__Bacteria	k__norank_d__Bacteria	p__Proteobacteria	c__Alphaproteobacteria	o__unclassified_c__Alphaproteobacteria	f__unclassified_c__Alphaproteobacteria	g__unclassified_c__Alphaproteobacteria	s__unclassified_c__Alphaproteobacteria	ASV46	0	0	0	0	0	0	0	0	0	0	0	0	0	4	0	0	0	4	5	0	0	0	0	0	0	0	0	0	0	7	0	0	0	0	0	0	45	47	33	19	24
d__Bacteria	k__norank_d__Bacteria	p__Proteobacteria	c__Alphaproteobacteria	o__Reyranellales	f__Reyranellaceae	g__Reyranella	s__unclassified_g__Reyranella	ASV294	0	0	0	0	0	0	0	0	0	0	0	0	0	12	0	0	0	0	29	41	42	0	0	4	28	17	0	10	0	23	2	0	0	0	0	0	0	0	0	40	21
d__Bacteria	k__norank_d__Bacteria	p__Proteobacteria	c__Gammaproteobacteria	o__Burkholderiales	f__Comamonadaceae	g__unclassified_f__Comamonadaceae	s__unclassified_f__Comamonadaceae	ASV1578	0	0	0	7	20	19	11	28	32	0	18	0	13	15	10	0	0	0	28	30	22	0	26	10	0	8	0	14	16	21	0	16	4	0	0	0	32	32	29	35	31
d__Bacteria	k__norank_d__Bacteria	p__Bacteroidota	c__Bacteroidia	o__Cytophagales	f__Cyclobacteriaceae	g__Algoriphagus	s__unclassified_g__Algoriphagus	ASV5385	3	0	0	0	0	0	0	0	0	0	0	0	0	5	8	0	0	0	0	0	0	0	0	0	0	0	0	0	0	0	0	0	0	0	0	0	53	35	0	0	0
d__Bacteria	k__norank_d__Bacteria	p__Firmicutes	c__Bacilli	o__Lactobacillales	f__Lactobacillaceae	g__Pediococcus	s__unclassified_g__Pediococcus	ASV2537	29	0	0	0	0	0	0	0	0	0	0	0	4	6	0	0	0	0	4	0	0	0	0	0	0	0	0	0	0	0	0	0	0	21	426	53	0	0	0	0	0
d__Bacteria	k__norank_d__Bacteria	p__Actinobacteriota	c__Actinobacteria	o__Micrococcales	f__Microbacteriaceae	g__unclassified_f__Microbacteriaceae	s__unclassified_f__Microbacteriaceae	ASV142	0	0	0	0	0	0	0	0	0	0	0	0	0	55	99	0	0	0	0	0	0	0	0	0	0	0	0	0	0	0	0	0	0	0	0	0	127	113	63	47	48
d__Bacteria	k__norank_d__Bacteria	p__Proteobacteria	c__Alphaproteobacteria	o__Caulobacterales	f__Caulobacteraceae	g__Phenylobacterium	s__unclassified_g__Phenylobacterium	ASV2171	0	0	0	0	11	0	15	9	24	0	0	0	9	0	0	0	5	0	17	23	17	0	0	0	43	68	52	28	21	19	0	0	0	0	0	0	0	0	0	23	17
d__Bacteria	k__norank_d__Bacteria	p__Proteobacteria	c__Alphaproteobacteria	o__Rhizobiales	f__Rhizobiaceae	g__Allorhizobium-Neorhizobium-Pararhizobium-Rhizobium	s__unclassified_g__Allorhizobium-Neorhizobium-Pararhizobium-Rhizobium	ASV457	23	28	23	0	0	0	7	0	5	21	13	14	9	38	21	0	0	3	3	11	12	44	55	41	0	0	0	24	13	12	11	12	6	0	0	2	35	39	45	0	0
d__Bacteria	k__norank_d__Bacteria	p__Actinobacteriota	c__Actinobacteria	o__Micromonosporales	f__Micromonosporaceae	g__Luedemannella	s__metagenome_g__Luedemannella	ASV3685	0	0	0	0	5	0	0	0	13	0	0	0	28	13	0	0	0	0	12	13	21	0	0	0	41	37	38	19	23	0	0	0	0	0	0	0	0	0	25	38	71
d__Bacteria	k__norank_d__Bacteria	p__Proteobacteria	c__Gammaproteobacteria	o__Gammaproteobacteria_Incertae_Sedis	f__unclassified_o__Gammaproteobacteria_Incertae_Sedis	g__Acidibacter	s__uncultured_proteobacterium_g__Acidibacter	ASV2414	0	0	0	0	0	0	0	0	0	0	0	0	0	0	0	0	0	0	0	0	20	0	0	0	0	0	0	0	0	0	0	0	0	0	0	8	0	11	0	9	0
d__Bacteria	k__norank_d__Bacteria	p__Proteobacteria	c__Alphaproteobacteria	o__Rhizobiales	f__Methyloligellaceae	g__norank_f__Methyloligellaceae	s__unclassified_g__norank_f__Methyloligellaceae	ASV394	0	0	6	16	0	0	20	27	29	11	0	12	5	0	7	24	35	0	8	14	0	0	6	6	14	13	13	0	12	0	0	0	0	0	0	13	0	16	27	34	21
d__Bacteria	k__norank_d__Bacteria	p__Proteobacteria	c__Gammaproteobacteria	o__Steroidobacterales	f__Steroidobacteraceae	g__Steroidobacter	s__unclassified_g__Steroidobacter	ASV3690	0	0	0	0	3	0	7	7	9	0	0	0	12	26	14	0	0	0	52	51	51	0	0	0	11	6	16	16	25	23	0	0	0	0	0	0	82	44	47	36	34
d__Bacteria	k__norank_d__Bacteria	p__Firmicutes	c__Bacilli	o__Bacillales	f__Bacillaceae	g__Bacillus	s__unclassified_g__Bacillus	ASV582	0	0	10	36	26	19	17	17	23	0	0	0	0	0	0	40	26	29	15	0	10	0	0	14	0	0	0	0	17	0	0	0	15	0	0	0	7	16	26	14	0
d__Bacteria	k__norank_d__Bacteria	p__Proteobacteria	c__Gammaproteobacteria	o__Pseudomonadales	f__Pseudomonadaceae	g__Pseudomonas	s__unclassified_g__Pseudomonas	ASV1505	0	47	44	0	0	0	57	29	35	0	0	25	0	0	0	98	47	71	0	0	0	0	0	0	0	0	0	0	0	0	40	50	56	0	0	0	0	0	0	0	0
d__Bacteria	k__norank_d__Bacteria	p__Firmicutes	c__Bacilli	o__Bacillales	f__Bacillaceae	g__Bacillus	s__unclassified_g__Bacillus	ASV724	7	0	4	0	13	0	6	5	9	0	15	10	20	17	24	13	18	5	11	0	3	0	7	8	108	98	90	14	17	0	0	11	0	0	4	0	0	6	11	16	11
d__Bacteria	k__norank_d__Bacteria	p__Proteobacteria	c__Gammaproteobacteria	o__Gammaproteobacteria_Incertae_Sedis	f__unclassified_o__Gammaproteobacteria_Incertae_Sedis	g__Acidibacter	s__uncultured_proteobacterium_g__Acidibacter	ASV5746	0	0	0	0	0	0	11	0	0	0	0	0	0	0	0	16	0	0	27	19	0	0	0	0	22	0	33	22	0	0	8	0	0	0	0	0	0	14	10	14	25
d__Bacteria	k__norank_d__Bacteria	p__Proteobacteria	c__Gammaproteobacteria	o__Gammaproteobacteria_Incertae_Sedis	f__unclassified_o__Gammaproteobacteria_Incertae_Sedis	g__Acidibacter	s__uncultured_proteobacterium_g__Acidibacter	ASV3870	0	0	0	15	0	10	39	19	51	0	0	0	0	0	5	0	14	0	0	14	0	0	0	0	29	37	31	0	6	0	0	0	0	0	4	0	0	0	0	0	0
d__Bacteria	k__norank_d__Bacteria	p__Actinobacteriota	c__Actinobacteria	o__Micrococcales	f__Micrococcaceae	g__Paenarthrobacter	s__unclassified_g__Paenarthrobacter	ASV725	34	48	28	0	0	0	0	0	0	68	50	87	17	18	18	11	10	10	0	0	0	56	66	67	0	0	0	0	0	0	63	73	49	29	21	14	0	0	0	0	0
d__Bacteria	k__norank_d__Bacteria	p__Proteobacteria	c__Alphaproteobacteria	o__Rhizobiales	f__Rhizobiaceae	g__Ensifer	s__unclassified_g__Ensifer	ASV85	21	11	17	0	0	0	0	0	4	11	10	25	0	0	0	0	0	0	0	0	0	47	65	44	9	0	12	9	0	11	22	14	20	0	0	0	0	0	0	0	0
d__Bacteria	k__norank_d__Bacteria	p__Chloroflexi	c__Gitt-GS-136	o__norank_c__Gitt-GS-136	f__norank_c__Gitt-GS-136	g__norank_c__Gitt-GS-136	s__unclassified_g__norank_c__Gitt-GS-136	ASV1639	0	7	0	0	13	11	0	10	0	0	0	10	0	0	12	17	32	35	0	0	0	0	0	9	23	8	12	0	11	0	10	11	0	3	0	8	17	9	17	13	10
d__Bacteria	k__norank_d__Bacteria	p__Bacteroidota	c__Bacteroidia	o__Sphingobacteriales	f__Sphingobacteriaceae	g__Mucilaginibacter	s__unclassified_g__Mucilaginibacter	ASV3677	0	13	0	38	33	13	6	0	8	0	0	0	12	30	31	0	0	0	94	102	91	0	0	0	18	19	22	17	32	22	5	0	0	0	0	0	29	46	30	18	10
d__Bacteria	k__norank_d__Bacteria	p__Bacteroidota	c__Bacteroidia	o__Sphingobacteriales	f__Sphingobacteriaceae	g__Pedobacter	s__unclassified_g__Pedobacter	ASV1530	29	51	27	15	11	14	41	34	17	35	46	32	3	0	0	0	3	2	6	9	9	21	26	34	0	0	0	11	10	8	25	30	23	5	6	0	9	12	7	4	10
d__Bacteria	k__norank_d__Bacteria	p__Proteobacteria	c__Alphaproteobacteria	o__Sphingomonadales	f__Sphingomonadaceae	g__Sphingobium	s__unclassified_g__Sphingobium	ASV3698	0	0	0	14	25	13	16	18	21	0	0	0	69	59	45	0	0	0	48	55	31	0	0	0	0	21	28	21	20	24	0	0	0	0	0	0	49	57	42	10	0
d__Bacteria	k__norank_d__Bacteria	p__Actinobacteriota	c__Actinobacteria	o__Micrococcales	f__Promicromonosporaceae	g__Promicromonospora	s__unclassified_g__Promicromonospora	ASV45	0	0	0	0	0	0	0	0	0	0	0	0	0	0	0	0	0	0	0	0	0	0	0	0	0	0	0	0	0	0	0	0	0	0	0	0	0	0	0	0	0
d__Bacteria	k__norank_d__Bacteria	p__Actinobacteriota	c__Thermoleophilia	o__Solirubrobacterales	f__Solirubrobacteraceae	g__Solirubrobacter	s__unclassified_g__Solirubrobacter	ASV348	0	0	0	0	15	0	0	0	21	0	0	0	12	18	0	0	0	0	14	0	0	30	15	0	40	38	65	32	31	0	0	0	0	0	0	0	17	0	32	38	64
d__Bacteria	k__norank_d__Bacteria	p__Proteobacteria	c__Alphaproteobacteria	o__Caulobacterales	f__Caulobacteraceae	g__Brevundimonas	s__unclassified_g__Brevundimonas	ASV1522	34	52	37	0	0	0	21	26	0	42	51	40	0	0	26	0	0	0	27	36	38	33	35	0	36	0	40	46	39	32	0	33	34	0	0	0	0	0	0	18	0
d__Bacteria	k__norank_d__Bacteria	p__Actinobacteriota	c__Actinobacteria	o__Micromonosporales	f__Micromonosporaceae	g__Micromonospora	s__unclassified_g__Micromonospora	ASV3660	0	0	0	20	0	0	0	0	0	0	0	0	20	22	0	24	0	0	21	0	26	0	0	0	0	0	0	28	37	33	0	0	0	0	0	0	0	32	20	41	59
d__Bacteria	k__norank_d__Bacteria	p__Proteobacteria	c__Alphaproteobacteria	o__Rhizobiales	f__Rhizobiaceae	g__unclassified_f__Rhizobiaceae	s__unclassified_f__Rhizobiaceae	ASV4405	0	0	0	0	7	0	13	0	0	16	0	0	22	28	20	0	0	22	0	0	0	0	0	0	13	19	16	0	0	15	0	0	0	0	0	0	13	7	11	0	0
d__Bacteria	k__norank_d__Bacteria	p__Proteobacteria	c__Alphaproteobacteria	o__Rhizobiales	f__Rhodomicrobiaceae	g__Rhodomicrobium	s__uncultured_bacterium_g__Rhodomicrobium	ASV10801	0	2	0	5	0	3	0	0	0	0	0	0	0	0	0	0	5	0	10	0	0	0	0	0	14	17	10	0	0	0	0	0	7	0	0	0	0	0	0	0	0
d__Bacteria	k__norank_d__Bacteria	p__Proteobacteria	c__Alphaproteobacteria	o__Rhizobiales	f__Rhizobiaceae	g__unclassified_f__Rhizobiaceae	s__unclassified_f__Rhizobiaceae	ASV49	0	0	0	0	0	0	0	0	0	0	0	0	0	0	0	0	0	0	0	0	0	0	0	0	0	0	0	0	0	0	0	0	0	0	0	0	0	0	0	0	0
d__Bacteria	k__norank_d__Bacteria	p__Bacteroidota	c__Bacteroidia	o__Sphingobacteriales	f__Sphingobacteriaceae	g__Parapedobacter	s__Parapedobacter_sp._g__Parapedobacter	ASV24	0	0	0	0	0	0	0	0	0	0	0	0	0	0	0	0	0	0	0	0	0	0	0	3	0	0	0	0	0	0	0	0	0	0	0	0	3	4	3	0	0
d__Bacteria	k__norank_d__Bacteria	p__Proteobacteria	c__Gammaproteobacteria	o__Xanthomonadales	f__Xanthomonadaceae	g__Pseudoxanthomonas	s__unclassified_g__Pseudoxanthomonas	ASV2137	0	0	0	23	0	0	0	0	0	0	0	0	59	52	0	0	0	0	47	61	63	27	0	0	0	0	23	59	47	0	0	0	0	0	0	0	74	79	0	59	39
d__Bacteria	k__norank_d__Bacteria	p__Bacteroidota	c__Bacteroidia	o__Flavobacteriales	f__Flavobacteriaceae	g__Flavobacterium	s__Flavobacterium_sp._NW20	ASV1714	49	34	40	14	0	0	17	11	9	38	47	49	16	0	0	0	0	0	9	16	8	7	9	14	0	0	0	0	0	16	9	4	0	0	0	2	0	0	0	6	0
d__Bacteria	k__norank_d__Bacteria	p__Proteobacteria	c__Gammaproteobacteria	o__Burkholderiales	f__Oxalobacteraceae	g__unclassified_f__Oxalobacteraceae	s__unclassified_f__Oxalobacteraceae	ASV2094	14	21	26	21	21	16	28	45	28	30	67	41	10	20	11	0	6	18	11	10	13	22	26	18	0	0	13	21	0	0	0	0	0	21	0	6	17	9	17	21	28
d__Bacteria	k__norank_d__Bacteria	p__Proteobacteria	c__Alphaproteobacteria	o__Rhizobiales	f__Rhizobiaceae	g__Phyllobacterium	s__unclassified_g__Phyllobacterium	ASV2183	0	0	0	28	0	0	34	28	27	0	0	0	0	24	23	0	0	0	38	25	31	0	0	0	17	34	23	37	35	0	0	0	0	0	0	0	0	14	20	24	23
d__Bacteria	k__norank_d__Bacteria	p__Bacteroidota	c__Bacteroidia	o__Flavobacteriales	f__Weeksellaceae	g__Chryseobacterium	s__unclassified_g__Chryseobacterium	ASV2164	0	0	0	0	0	0	23	19	16	0	0	0	20	22	19	0	0	0	39	47	37	0	0	0	3	6	6	9	0	11	0	0	0	0	0	6	22	14	15	0	0
d__Bacteria	k__norank_d__Bacteria	p__Proteobacteria	c__Alphaproteobacteria	o__Azospirillales	f__Inquilinaceae	g__Inquilinus	s__unclassified_g__Inquilinus	ASV346	0	0	0	0	4	0	0	1	0	0	0	0	0	0	0	0	0	0	11	0	6	0	0	0	7	21	10	0	0	0	0	4	0	0	0	0	10	12	17	43	53
d__Bacteria	k__norank_d__Bacteria	p__Proteobacteria	c__Alphaproteobacteria	o__Reyranellales	f__Reyranellaceae	g__Reyranella	s__unclassified_g__Reyranella	ASV381	0	0	0	0	0	0	0	0	0	0	0	0	17	9	12	0	0	0	0	6	12	0	0	0	0	6	0	28	19	20	0	0	0	0	0	0	40	51	45	46	45
d__Bacteria	k__norank_d__Bacteria	p__Proteobacteria	c__Alphaproteobacteria	o__Rhizobiales	f__Beijerinckiaceae	g__Microvirga	s__unclassified_g__Microvirga	ASV2147	0	0	0	0	11	0	17	9	15	0	0	0	38	36	45	7	0	0	18	16	21	0	15	0	37	39	37	19	30	24	0	0	0	12	11	16	15	19	14	26	23
d__Bacteria	k__norank_d__Bacteria	p__Bacteroidota	c__Bacteroidia	o__Cytophagales	f__Hymenobacteraceae	g__Adhaeribacter	s__unclassified_g__Adhaeribacter	ASV1465	42	24	45	0	10	0	0	0	0	75	66	50	0	0	0	0	0	0	0	0	11	87	66	46	0	4	0	0	0	0	86	75	47	4	0	5	0	7	0	0	8
d__Bacteria	k__norank_d__Bacteria	p__Actinobacteriota	c__Actinobacteria	o__Streptomycetales	f__Streptomycetaceae	g__Streptomyces	s__Embleya_scabrispora	ASV2160	6	0	0	1	8	8	0	0	0	0	0	0	26	22	0	0	0	0	0	18	25	0	0	0	5	0	0	22	30	17	0	0	0	0	0	0	0	0	0	17	0
d__Bacteria	k__norank_d__Bacteria	p__Bacteroidota	c__Bacteroidia	o__Cytophagales	f__Cyclobacteriaceae	g__Algoriphagus	s__unclassified_g__Algoriphagus	ASV2762	0	0	0	1	0	0	5	2	8	0	2	0	8	0	0	0	0	0	47	39	39	19	7	14	12	9	8	43	38	31	0	0	0	0	0	0	31	31	20	12	11
d__Bacteria	k__norank_d__Bacteria	p__Proteobacteria	c__Gammaproteobacteria	o__Enterobacterales	f__Yersiniaceae	g__Serratia	s__unclassified_g__Serratia	ASV11452	0	0	0	66	0	0	0	0	0	0	0	0	0	0	0	87	31	34	0	0	0	0	0	0	0	0	0	0	0	0	0	0	0	213	25	0	0	0	0	0	0
d__Bacteria	k__norank_d__Bacteria	p__Proteobacteria	c__Gammaproteobacteria	o__Burkholderiales	f__Oxalobacteraceae	g__Noviherbaspirillum	s__unclassified_g__Noviherbaspirillum	ASV2084	0	11	0	36	18	0	32	36	34	0	25	17	17	18	0	0	3	3	26	19	24	0	0	0	0	21	0	19	20	21	0	0	36	0	0	0	16	39	27	23	10
d__Bacteria	k__norank_d__Bacteria	p__Chloroflexi	c__Chloroflexia	o__Thermomicrobiales	f__JG30-KF-CM45	g__norank_f__JG30-KF-CM45	s__unclassified_g__norank_f__JG30-KF-CM45	ASV1885	0	0	0	2	2	0	8	13	13	0	0	0	0	1	6	0	6	2	0	5	0	3	0	0	0	0	0	11	15	0	0	2	0	0	4	0	22	14	21	57	40
d__Bacteria	k__norank_d__Bacteria	p__Bacteroidota	c__Bacteroidia	o__Sphingobacteriales	f__Sphingobacteriaceae	g__Olivibacter	s__Olivibacter_sp._XZL5	ASV489	0	0	0	0	0	0	0	0	0	0	0	0	0	0	0	0	0	0	0	0	0	0	0	0	0	0	0	0	0	0	7	0	5	0	0	0	0	0	0	0	0
d__Bacteria	k__norank_d__Bacteria	p__Proteobacteria	c__Gammaproteobacteria	o__Steroidobacterales	f__Steroidobacteraceae	g__Steroidobacter	s__unclassified_g__Steroidobacter	ASV2158	0	0	0	0	26	22	0	0	30	8	0	0	0	0	0	10	0	0	0	30	0	0	0	0	25	0	0	20	0	0	0	0	4	0	0	0	0	0	26	12	17
d__Bacteria	k__norank_d__Bacteria	p__Actinobacteriota	c__Actinobacteria	o__Micrococcales	f__Promicromonosporaceae	g__Promicromonospora	s__unclassified_g__Promicromonospora	ASV349	0	0	0	0	0	0	0	0	0	0	15	23	0	0	0	0	0	0	0	0	0	35	26	28	17	0	0	0	0	15	15	13	15	0	0	0	0	0	0	10	34
d__Bacteria	k__norank_d__Bacteria	p__Proteobacteria	c__Gammaproteobacteria	o__Burkholderiales	f__Oxalobacteraceae	g__Massilia	s__unclassified_g__Massilia	ASV1461	65	90	61	0	0	0	8	12	0	117	105	112	0	0	0	0	0	0	0	0	0	62	70	45	0	0	0	0	0	0	65	80	64	0	0	0	0	0	0	0	0
d__Bacteria	k__norank_d__Bacteria	p__Proteobacteria	c__Gammaproteobacteria	o__Burkholderiales	f__Comamonadaceae	g__Variovorax	s__unclassified_g__Variovorax	ASV2731	0	49	41	0	19	12	0	0	14	0	0	0	20	26	29	11	0	0	73	49	41	21	17	15	0	15	11	26	17	19	0	0	0	15	12	22	0	0	0	11	15
d__Bacteria	k__norank_d__Bacteria	p__Actinobacteriota	c__Actinobacteria	o__Propionibacteriales	f__Nocardioidaceae	g__Aeromicrobium	s__unclassified_g__Aeromicrobium	ASV3718	0	0	0	113	79	67	0	0	0	0	0	0	14	32	38	0	0	0	19	0	16	0	0	0	0	33	16	24	19	24	0	0	0	0	0	0	19	22	28	0	0
d__Bacteria	k__norank_d__Bacteria	p__Firmicutes	c__Bacilli	o__Bacillales	f__Planococcaceae	g__Sporosarcina	s__unclassified_g__Sporosarcina	ASV1509	0	0	0	0	0	0	0	0	0	0	0	0	13	0	0	0	0	0	0	0	0	0	0	0	11	0	0	16	24	31	42	40	29	0	0	0	18	29	9	0	0
d__Bacteria	k__norank_d__Bacteria	p__Acidobacteriota	c__Acidobacteriae	o__Bryobacterales	f__Bryobacteraceae	g__Bryobacter	s__unclassified_g__Bryobacter	ASV4344	0	0	0	19	0	13	17	0	0	0	0	7	0	0	0	11	0	0	38	0	0	0	0	0	24	0	16	0	0	0	0	0	6	2	0	0	45	22	0	41	52
d__Bacteria	k__norank_d__Bacteria	p__Proteobacteria	c__Alphaproteobacteria	o__Rhizobiales	f__Xanthobacteraceae	g__Starkeya	s__unclassified_g__Starkeya	ASV2612	0	0	0	0	0	0	12	0	14	0	0	0	22	0	23	5	0	0	0	0	11	0	0	0	44	82	62	31	0	0	0	0	0	0	0	0	0	0	0	0	0
d__Bacteria	k__norank_d__Bacteria	p__Acidobacteriota	c__Blastocatellia	o__Blastocatellales	f__Blastocatellaceae	g__unclassified_f__Blastocatellaceae	s__unclassified_f__Blastocatellaceae	ASV3846	0	0	0	0	0	0	12	10	21	0	0	0	0	0	11	0	0	0	12	7	14	0	0	0	11	0	0	15	6	0	0	0	0	0	0	0	22	32	26	33	24
d__Bacteria	k__norank_d__Bacteria	p__Proteobacteria	c__Gammaproteobacteria	o__Xanthomonadales	f__Rhodanobacteraceae	g__Dokdonella	s__unclassified_g__Dokdonella	ASV3688	0	0	0	4	0	0	0	6	0	0	3	0	17	12	0	0	0	4	20	29	29	2	0	0	24	22	0	0	23	23	0	0	0	0	0	0	19	29	18	40	84
d__Bacteria	k__norank_d__Bacteria	p__Proteobacteria	c__Gammaproteobacteria	o__Burkholderiales	f__Alcaligenaceae	g__unclassified_f__Alcaligenaceae	s__unclassified_f__Alcaligenaceae	ASV5214	0	0	0	0	0	0	0	0	0	0	0	0	84	69	49	0	0	0	0	0	0	0	0	0	0	0	0	0	0	0	0	0	0	0	5	5	65	53	79	0	0
d__Bacteria	k__norank_d__Bacteria	p__Verrucomicrobiota	c__Verrucomicrobiae	o__Verrucomicrobiales	f__Rubritaleaceae	g__Luteolibacter	s__Verrucomicrobiaceae_bacterium_CHC8	ASV2150	0	0	0	30	22	18	13	30	12	4	0	0	13	16	18	0	0	0	39	34	40	10	0	0	38	14	41	24	14	25	3	0	0	0	0	0	21	19	11	13	15
d__Bacteria	k__norank_d__Bacteria	p__Firmicutes	c__Bacilli	o__Bacillales	f__Planococcaceae	g__Sporosarcina	s__unclassified_g__Sporosarcina	ASV3682	0	0	0	42	0	15	0	31	0	0	0	0	0	28	0	0	0	0	0	0	0	0	0	0	25	31	0	29	26	0	0	0	0	0	0	0	0	0	20	0	26
d__Bacteria	k__norank_d__Bacteria	p__Bacteroidota	c__Bacteroidia	o__Sphingobacteriales	f__Sphingobacteriaceae	g__Pedobacter	s__Pedobacter_panaciterrae	ASV2157	0	11	9	0	29	0	18	16	0	0	0	0	26	0	41	0	8	0	33	47	29	16	16	0	23	0	23	15	0	0	0	0	0	0	0	31	17	0	0	9	9
d__Bacteria	k__norank_d__Bacteria	p__Proteobacteria	c__Gammaproteobacteria	o__Xanthomonadales	f__Xanthomonadaceae	g__Lysobacter	s__unclassified_g__Lysobacter	ASV2373	0	0	0	11	0	5	8	0	8	0	0	0	11	0	0	0	5	0	6	8	13	0	0	0	30	23	20	19	10	18	0	0	0	0	0	0	9	0	5	32	26
d__Bacteria	k__norank_d__Bacteria	p__Actinobacteriota	c__Thermoleophilia	o__Solirubrobacterales	f__Solirubrobacteraceae	g__Solirubrobacter	s__unclassified_g__Solirubrobacter	ASV4315	0	0	0	26	0	0	0	0	0	0	0	0	0	0	13	0	0	0	0	0	0	0	0	0	0	0	0	0	0	0	15	0	0	0	0	0	0	45	0	29	31
d__Bacteria	k__norank_d__Bacteria	p__Bacteroidota	c__Bacteroidia	o__Cytophagales	f__Microscillaceae	g__unclassified_f__Microscillaceae	s__unclassified_f__Microscillaceae	ASV2261	0	0	0	0	0	0	0	0	10	0	0	0	0	0	0	4	0	0	18	0	10	2	0	0	0	0	0	0	0	0	0	0	0	0	0	0	41	27	33	38	35
d__Bacteria	k__norank_d__Bacteria	p__Proteobacteria	c__Alphaproteobacteria	o__Sphingomonadales	f__Sphingomonadaceae	g__Sphingobium	s__unclassified_g__Sphingobium	ASV1607	0	0	0	0	9	10	0	3	0	0	0	0	21	30	0	0	0	0	38	53	48	0	0	23	0	0	9	18	12	17	12	12	0	0	0	0	9	11	13	31	31
d__Bacteria	k__norank_d__Bacteria	p__Verrucomicrobiota	c__Verrucomicrobiae	o__Verrucomicrobiales	f__Rubritaleaceae	g__Luteolibacter	s__unclassified_g__Luteolibacter	ASV2393	0	0	0	79	69	34	0	0	32	7	5	0	0	16	15	0	0	0	30	26	32	0	0	0	12	7	19	48	0	20	0	0	0	0	0	0	14	24	0	17	0
d__Bacteria	k__norank_d__Bacteria	p__Firmicutes	c__Bacilli	o__Bacillales	f__Bacillaceae	g__Bacillus	s__unclassified_g__Bacillus	ASV5210	16	0	0	0	0	0	0	0	0	0	0	0	182	206	181	0	0	0	58	0	35	0	0	0	21	24	0	0	0	0	0	0	0	75	0	0	0	14	15	0	0
d__Bacteria	k__norank_d__Bacteria	p__Actinobacteriota	c__Actinobacteria	o__Propionibacteriales	f__Nocardioidaceae	g__Aeromicrobium	s__unclassified_g__Aeromicrobium	ASV579	0	0	0	4	0	0	0	0	0	0	0	0	0	17	29	0	0	0	26	20	22	0	0	0	0	0	10	26	27	33	0	0	0	0	0	0	62	36	40	77	93
d__Bacteria	k__norank_d__Bacteria	p__Myxococcota	c__Polyangia	o__Polyangiales	f__Sandaracinaceae	g__Sandaracinus	s__Sandaracinus_amylolyticus	ASV462	2	0	0	0	5	0	12	12	11	0	5	0	17	21	25	0	0	0	25	24	11	0	8	6	16	13	24	39	34	32	0	4	7	0	0	0	18	12	23	38	27
d__Bacteria	k__norank_d__Bacteria	p__Actinobacteriota	c__Acidimicrobiia	o__Microtrichales	f__Ilumatobacteraceae	g__norank_f__Ilumatobacteraceae	s__unclassified_g__norank_f__Ilumatobacteraceae	ASV321	0	0	9	0	0	19	7	6	10	0	0	0	12	0	0	24	0	0	0	23	21	0	0	0	0	0	0	18	0	0	0	0	0	0	0	0	0	24	37	11	22
d__Bacteria	k__norank_d__Bacteria	p__Acidobacteriota	c__Blastocatellia	o__Blastocatellales	f__Blastocatellaceae	g__norank_f__Blastocatellaceae	s__unclassified_g__norank_f__Blastocatellaceae	ASV2315	0	0	3	22	12	7	0	6	17	0	5	17	0	8	0	12	9	8	0	0	0	0	0	0	12	0	0	0	3	0	0	0	0	0	4	0	6	7	9	14	10
d__Bacteria	k__norank_d__Bacteria	p__Proteobacteria	c__Gammaproteobacteria	o__Pseudomonadales	f__Pseudomonadaceae	g__Pseudomonas	s__unclassified_g__Pseudomonas	ASV196	0	0	16	76	43	54	183	72	116	46	47	49	0	0	0	23	0	26	0	11	0	0	0	0	0	0	0	0	0	0	0	0	0	0	0	0	0	0	0	0	0
d__Bacteria	k__norank_d__Bacteria	p__Proteobacteria	c__Gammaproteobacteria	o__Gammaproteobacteria_Incertae_Sedis	f__unclassified_o__Gammaproteobacteria_Incertae_Sedis	g__Acidibacter	s__unclassified_g__Acidibacter	ASV2294	0	0	0	0	0	0	14	6	11	9	0	0	17	0	13	0	0	0	30	30	47	0	0	0	28	28	22	26	23	24	5	0	8	0	4	0	20	26	0	35	23
d__Bacteria	k__norank_d__Bacteria	p__Actinobacteriota	c__Actinobacteria	o__Pseudonocardiales	f__Pseudonocardiaceae	g__Umezawaea	s__unclassified_g__Umezawaea	ASV2148	35	12	5	2	10	5	26	22	24	31	24	0	37	24	21	0	0	0	24	32	25	0	0	0	0	6	0	25	41	28	0	0	19	0	0	0	0	0	0	0	0
d__Bacteria	k__norank_d__Bacteria	p__Proteobacteria	c__Alphaproteobacteria	o__Rhizobiales	f__Devosiaceae	g__Devosia	s__unclassified_g__Devosia	ASV146	0	0	0	0	0	34	0	20	18	0	0	0	0	0	0	0	0	0	0	0	0	0	0	0	30	42	0	0	0	0	0	0	0	0	0	0	0	0	0	0	0
d__Bacteria	k__norank_d__Bacteria	p__Proteobacteria	c__Alphaproteobacteria	o__Caulobacterales	f__Hyphomonadaceae	g__Hirschia	s__uncultured_bacterium_g__Hirschia	ASV503	0	0	0	0	0	0	0	16	14	0	0	4	0	0	0	0	0	0	17	15	0	0	0	4	11	7	0	0	15	0	0	0	0	0	0	1	22	21	10	24	13
d__Bacteria	k__norank_d__Bacteria	p__Proteobacteria	c__Alphaproteobacteria	o__Rhizobiales	f__Rhizobiaceae	g__Allorhizobium-Neorhizobium-Pararhizobium-Rhizobium	s__unclassified_g__Allorhizobium-Neorhizobium-Pararhizobium-Rhizobium	ASV24185	0	0	0	0	0	0	0	0	0	0	0	0	0	0	0	0	0	0	0	0	0	0	0	0	0	0	0	0	0	0	0	0	0	0	0	0	0	0	0	0	8
d__Bacteria	k__norank_d__Bacteria	p__Actinobacteriota	c__Thermoleophilia	o__Gaiellales	f__norank_o__Gaiellales	g__norank_o__Gaiellales	s__unclassified_g__norank_o__Gaiellales	ASV2166	0	0	7	0	15	16	10	21	13	13	0	0	0	0	7	20	30	16	13	0	0	6	0	0	0	12	6	0	5	3	0	0	11	0	15	10	0	10	27	0	0
d__Bacteria	k__norank_d__Bacteria	p__Myxococcota	c__Polyangia	o__Polyangiales	f__Polyangiaceae	g__Sorangium	s__unclassified_g__Sorangium	ASV405	0	0	3	0	0	0	0	0	0	2	0	0	9	8	0	0	0	0	148	140	165	4	6	0	0	3	0	36	33	27	0	0	0	0	0	0	40	27	27	35	26
d__Bacteria	k__norank_d__Bacteria	p__Actinobacteriota	c__Acidimicrobiia	o__Microtrichales	f__Ilumatobacteraceae	g__Ilumatobacter	s__unclassified_g__Ilumatobacter	ASV1648	0	0	0	0	11	11	0	10	13	0	0	0	0	0	0	27	18	11	4	13	0	0	0	0	0	0	0	0	13	6	0	9	0	0	0	0	20	15	16	13	6
d__Bacteria	k__norank_d__Bacteria	p__Bacteroidota	c__Bacteroidia	o__Cytophagales	f__Microscillaceae	g__norank_f__Microscillaceae	s__unclassified_g__norank_f__Microscillaceae	ASV1896	0	0	0	0	8	0	12	8	23	0	0	14	10	4	0	6	0	0	0	11	6	0	0	0	0	0	0	0	0	0	0	3	0	0	0	15	29	22	25	16	21
d__Bacteria	k__norank_d__Bacteria	p__Proteobacteria	c__Alphaproteobacteria	o__Rhizobiales	f__Beijerinckiaceae	g__Microvirga	s__unclassified_g__Microvirga	ASV124	23	17	19	0	0	0	0	0	0	30	22	21	0	0	0	0	0	0	0	0	0	38	21	47	0	0	0	0	0	0	28	33	25	0	0	0	0	0	0	0	0
d__Bacteria	k__norank_d__Bacteria	p__Proteobacteria	c__Alphaproteobacteria	o__Sphingomonadales	f__Sphingomonadaceae	g__unclassified_f__Sphingomonadaceae	s__unclassified_f__Sphingomonadaceae	ASV20365	0	0	0	0	0	0	14	0	0	0	0	0	0	0	0	0	0	0	0	16	0	0	0	0	29	0	26	0	0	9	0	0	0	0	0	0	0	10	0	0	26
d__Bacteria	k__norank_d__Bacteria	p__Proteobacteria	c__Alphaproteobacteria	o__Sphingomonadales	f__Sphingomonadaceae	g__Sphingomonas	s__unclassified_g__Sphingomonas	ASV43	0	0	0	0	0	0	0	0	0	0	0	0	0	0	0	0	0	0	0	0	0	0	0	0	0	0	0	0	0	0	0	43	51	0	0	0	0	0	0	0	0
d__Bacteria	k__norank_d__Bacteria	p__Bacteroidota	c__Bacteroidia	o__Cytophagales	f__Hymenobacteraceae	g__Pontibacter	s__Pontibacter_populi	ASV1516	38	58	45	0	0	0	0	0	0	58	61	52	0	0	0	0	0	0	0	0	0	81	118	123	0	0	0	0	0	0	47	35	41	0	0	0	0	0	0	0	0
d__Bacteria	k__norank_d__Bacteria	p__Bacteroidota	c__Bacteroidia	o__Sphingobacteriales	f__Sphingobacteriaceae	g__Anseongella	s__uncultured_bacterium_g__Anseongella	ASV16	0	0	0	0	0	0	0	0	0	0	0	0	0	0	0	0	0	0	0	0	0	0	0	0	0	0	0	0	0	0	0	0	0	0	0	0	0	0	0	0	0
d__Bacteria	k__norank_d__Bacteria	p__Chloroflexi	c__Dehalococcoidia	o__S085	f__norank_o__S085	g__norank_o__S085	s__uncultured_bacterium_o__S085	ASV2187	0	8	0	12	24	13	6	7	7	0	1	0	3	0	0	31	40	27	0	0	0	2	2	3	0	0	0	3	0	2	0	0	0	0	0	6	0	11	10	16	9
d__Bacteria	k__norank_d__Bacteria	p__Acidobacteriota	c__Vicinamibacteria	o__Vicinamibacterales	f__Vicinamibacteraceae	g__norank_f__Vicinamibacteraceae	s__unclassified_g__norank_f__Vicinamibacteraceae	ASV3751	0	0	0	33	22	37	22	0	0	0	0	0	0	17	0	0	36	45	0	0	0	8	0	0	12	0	0	0	15	0	0	0	0	0	0	0	0	11	0	0	15
d__Bacteria	k__norank_d__Bacteria	p__Proteobacteria	c__Gammaproteobacteria	o__Xanthomonadales	f__Xanthomonadaceae	g__Stenotrophomonas	s__unclassified_g__Stenotrophomonas	ASV11449	0	0	0	145	235	416	0	0	0	0	0	0	0	0	0	0	3	7	0	0	0	0	0	0	15	24	21	0	0	15	0	0	0	0	0	0	0	0	0	0	0
d__Bacteria	k__norank_d__Bacteria	p__Proteobacteria	c__Gammaproteobacteria	o__Xanthomonadales	f__Xanthomonadaceae	g__Lysobacter	s__Lysobacter_erysipheiresistens	ASV183	24	28	23	0	0	3	11	8	10	10	18	18	0	0	0	0	0	0	0	0	0	47	60	49	0	0	0	7	0	12	31	34	39	0	0	0	0	0	0	0	0
d__Bacteria	k__norank_d__Bacteria	p__Actinobacteriota	c__Actinobacteria	o__Micrococcales	f__Microbacteriaceae	g__Agromyces	s__unclassified_g__Agromyces	ASV1594	0	11	0	0	0	16	0	0	39	20	0	0	0	0	0	20	9	15	0	0	0	19	0	31	35	21	16	0	0	0	0	14	10	0	0	0	0	0	29	0	27
d__Bacteria	k__norank_d__Bacteria	p__Bacteroidota	c__Bacteroidia	o__Chitinophagales	f__Chitinophagaceae	g__Terrimonas	s__unclassified_g__Terrimonas	ASV2134	0	0	0	12	20	12	0	9	16	0	0	0	17	9	0	5	0	0	0	28	32	0	9	0	34	35	44	28	24	29	2	0	0	0	0	0	29	20	0	31	0
d__Bacteria	k__norank_d__Bacteria	p__Bacteroidota	c__Bacteroidia	o__Sphingobacteriales	f__Sphingobacteriaceae	g__Pedobacter	s__Pedobacter_sp._MSCB-14	ASV520	31	40	42	0	10	0	20	20	27	58	47	45	0	0	0	0	0	0	0	0	0	38	34	28	0	0	0	0	0	0	49	47	39	0	0	0	9	0	0	0	0
d__Bacteria	k__norank_d__Bacteria	p__Proteobacteria	c__Gammaproteobacteria	o__Xanthomonadales	f__Xanthomonadaceae	g__Lysobacter	s__unclassified_g__Lysobacter	ASV2498	0	0	7	0	0	0	0	6	0	0	0	0	0	0	0	0	0	0	13	9	8	21	23	10	29	23	35	24	14	15	0	0	0	0	0	0	9	10	11	27	36
d__Bacteria	k__norank_d__Bacteria	p__Proteobacteria	c__Gammaproteobacteria	o__Burkholderiales	f__Nitrosomonadaceae	g__MND1	s__unclassified_g__MND1	ASV1138	9	0	10	7	17	9	0	12	13	13	8	8	0	0	11	16	23	23	10	0	0	0	0	0	12	12	0	0	0	8	5	0	5	7	6	9	11	0	5	9	11
d__Bacteria	k__norank_d__Bacteria	p__Proteobacteria	c__Gammaproteobacteria	o__Enterobacterales	f__unclassified_o__Enterobacterales	g__unclassified_o__Enterobacterales	s__unclassified_o__Enterobacterales	ASV1496	153	133	78	0	0	0	0	0	0	0	0	55	0	0	0	27	0	25	0	0	0	40	0	0	0	0	0	0	0	0	0	51	0	52	49	110	0	0	0	0	0
d__Bacteria	k__norank_d__Bacteria	p__Firmicutes	c__Bacilli	o__Bacillales	f__Bacillaceae	g__Bacillus	s__unclassified_g__Bacillus	ASV4437	0	0	0	0	0	0	0	0	0	0	0	0	0	0	0	0	0	0	0	0	0	0	0	0	234	263	263	0	0	0	0	0	0	0	0	0	0	0	0	0	0
d__Bacteria	k__norank_d__Bacteria	p__Proteobacteria	c__Gammaproteobacteria	o__Burkholderiales	f__Comamonadaceae	g__Hydrogenophaga	s__unclassified_g__Hydrogenophaga	ASV2196	0	0	0	0	0	0	0	34	0	0	0	0	31	41	0	0	0	0	80	60	59	0	9	0	0	33	60	59	36	33	0	0	0	0	0	0	28	0	20	0	42
d__Bacteria	k__norank_d__Bacteria	p__Proteobacteria	c__Gammaproteobacteria	o__Enterobacterales	f__Erwiniaceae	g__Pantoea	s__unclassified_g__Pantoea	ASV15847	45	31	0	0	0	0	0	0	0	0	0	49	0	0	0	103	140	0	0	0	0	0	0	0	0	0	0	0	0	0	34	0	46	105	49	110	0	0	0	0	0
d__Bacteria	k__norank_d__Bacteria	p__Chloroflexi	c__KD4-96	o__norank_c__KD4-96	f__norank_c__KD4-96	g__norank_c__KD4-96	s__uncultured_bacterium_c__KD4-96	ASV2359	0	0	0	0	20	10	0	0	7	0	0	0	0	0	0	17	17	17	0	0	0	15	0	0	0	15	16	0	25	0	0	0	0	0	0	0	0	0	15	13	0
d__Bacteria	k__norank_d__Bacteria	p__Proteobacteria	c__Alphaproteobacteria	o__Sphingomonadales	f__Sphingomonadaceae	g__unclassified_f__Sphingomonadaceae	s__unclassified_f__Sphingomonadaceae	ASV427	22	27	21	0	0	0	0	0	0	71	64	49	0	0	0	0	0	0	0	0	0	31	26	44	0	0	0	0	0	0	39	38	23	0	0	0	0	0	0	0	0
d__Bacteria	k__norank_d__Bacteria	p__Chloroflexi	c__Chloroflexia	o__Thermomicrobiales	f__AKYG1722	g__norank_f__AKYG1722	s__uncultured_Alphaproteobacteria_bacterium_f__AKYG1722	ASV171	0	0	0	8	0	0	5	0	0	0	0	0	2	9	0	0	0	0	6	10	0	6	0	0	0	0	0	0	0	4	0	0	0	2	0	0	34	16	25	33	31
d__Bacteria	k__norank_d__Bacteria	p__Actinobacteriota	c__Actinobacteria	o__Micromonosporales	f__Micromonosporaceae	g__Micromonospora	s__unclassified_g__Micromonospora	ASV172	0	0	0	0	0	0	0	0	0	0	31	0	0	0	0	0	0	0	0	0	0	53	0	26	0	0	0	0	0	0	48	31	36	0	0	0	0	0	0	0	0
d__Bacteria	k__norank_d__Bacteria	p__Proteobacteria	c__Alphaproteobacteria	o__Rhizobiales	f__Devosiaceae	g__Devosia	s__unclassified_g__Devosia	ASV34	0	0	0	0	0	0	0	0	0	0	0	0	0	18	0	0	0	0	0	0	0	0	0	0	0	0	0	0	0	13	0	0	0	0	0	0	0	14	19	0	0
d__Bacteria	k__norank_d__Bacteria	p__Actinobacteriota	c__Actinobacteria	o__Pseudonocardiales	f__Pseudonocardiaceae	g__Saccharopolyspora	s__unclassified_g__Saccharopolyspora	ASV179	6	0	7	0	0	0	0	0	0	0	0	0	0	0	0	0	0	0	0	0	0	13	9	10	0	0	0	0	0	0	0	0	0	0	0	0	0	0	0	0	0
d__Bacteria	k__norank_d__Bacteria	p__Actinobacteriota	c__Actinobacteria	o__Streptomycetales	f__Streptomycetaceae	g__Streptomyces	s__unclassified_g__Streptomyces	ASV1494	0	0	44	0	0	0	0	0	0	0	0	54	33	0	42	0	0	0	0	22	0	70	0	69	0	0	0	0	0	0	0	44	36	0	0	0	0	0	0	0	33
d__Bacteria	k__norank_d__Bacteria	p__Actinobacteriota	c__Acidimicrobiia	o__Microtrichales	f__Ilumatobacteraceae	g__Ilumatobacter	s__unclassified_g__Ilumatobacter	ASV2355	0	0	0	16	10	7	28	15	23	0	0	0	0	21	13	0	0	0	28	13	17	0	8	0	34	15	29	17	22	26	0	0	0	9	0	0	23	17	22	13	25
d__Bacteria	k__norank_d__Bacteria	p__Proteobacteria	c__Gammaproteobacteria	o__Cellvibrionales	f__Cellvibrionaceae	g__Cellvibrio	s__uncultured_gamma_proteobacterium_g__Cellvibrio	ASV3923	0	24	28	0	0	0	0	0	0	0	0	0	0	0	0	0	0	0	36	54	42	30	33	23	0	0	0	18	4	13	0	0	0	0	0	0	0	0	0	112	83
d__Bacteria	k__norank_d__Bacteria	p__Proteobacteria	c__Gammaproteobacteria	o__Burkholderiales	f__Oxalobacteraceae	g__Noviherbaspirillum	s__unclassified_g__Noviherbaspirillum	ASV357	44	29	0	11	0	0	0	0	0	52	41	61	0	0	0	0	0	0	0	0	0	56	55	57	19	0	34	0	0	0	57	32	0	0	0	0	0	0	0	0	0
d__Bacteria	k__norank_d__Bacteria	p__Actinobacteriota	c__Actinobacteria	o__Micrococcales	f__Micrococcaceae	g__unclassified_f__Micrococcaceae	s__unclassified_f__Micrococcaceae	ASV2198	0	0	0	0	0	0	0	0	0	46	36	46	0	0	0	0	0	0	0	0	0	0	0	0	0	0	0	0	0	0	0	0	33	24	0	37	0	0	34	0	0
d__Bacteria	k__norank_d__Bacteria	p__Chloroflexi	c__Chloroflexia	o__Thermomicrobiales	f__JG30-KF-CM45	g__norank_f__JG30-KF-CM45	s__uncultured_Chloroflexi_bacterium_f__JG30-KF-CM45	ASV5736	0	0	0	14	0	15	0	0	0	0	13	0	0	0	2	63	56	44	6	0	0	0	0	0	0	0	0	0	0	0	0	0	0	12	0	0	0	0	0	0	0
d__Bacteria	k__norank_d__Bacteria	p__Proteobacteria	c__Gammaproteobacteria	o__Burkholderiales	f__Oxalobacteraceae	g__Massilia	s__unclassified_g__Massilia	ASV1490	58	51	75	0	0	0	0	0	0	57	54	76	0	0	0	0	0	0	0	0	0	69	85	81	0	0	0	0	0	0	48	43	64	0	0	0	0	0	0	0	0
d__Bacteria	k__norank_d__Bacteria	p__Bacteroidota	c__Bacteroidia	o__Sphingobacteriales	f__Sphingobacteriaceae	g__Pedobacter	s__unclassified_g__Pedobacter	ASV1459	0	0	51	0	0	0	0	0	0	25	27	133	0	0	0	0	0	0	0	0	0	92	94	0	0	0	0	0	0	0	79	80	84	0	0	0	0	0	0	0	0
d__Bacteria	k__norank_d__Bacteria	p__Actinobacteriota	c__Actinobacteria	o__Micrococcales	f__Sanguibacteraceae	g__Sanguibacter	s__unclassified_g__Sanguibacter	ASV1456	72	61	60	0	0	0	0	5	7	52	49	55	0	0	0	0	0	0	0	0	0	61	19	45	0	0	0	0	0	0	54	87	94	6	6	0	0	0	0	0	0
d__Bacteria	k__norank_d__Bacteria	p__Bacteroidota	c__Bacteroidia	o__Flavobacteriales	f__Flavobacteriaceae	g__Flavobacterium	s__unclassified_g__Flavobacterium	ASV2263	0	0	0	79	85	45	0	0	0	0	0	0	0	0	21	0	0	0	9	20	18	0	1	9	0	3	0	0	0	0	5	0	0	0	0	0	0	0	0	0	0
d__Bacteria	k__norank_d__Bacteria	p__Proteobacteria	c__Gammaproteobacteria	o__Burkholderiales	f__Oxalobacteraceae	g__Massilia	s__unclassified_g__Massilia	ASV1463	65	69	183	0	0	0	0	0	0	45	88	70	0	0	0	0	0	0	0	0	0	56	0	54	0	0	0	0	0	0	90	70	52	0	0	0	0	0	0	0	0
d__Bacteria	k__norank_d__Bacteria	p__Actinobacteriota	c__Actinobacteria	o__Streptomycetales	f__Streptomycetaceae	g__Streptomyces	s__unclassified_g__Streptomyces	ASV3665	0	0	0	0	0	0	0	0	0	0	0	0	36	27	27	0	0	0	60	44	79	0	0	0	45	85	71	0	34	0	0	0	0	0	0	0	65	36	0	0	0
d__Bacteria	k__norank_d__Bacteria	p__Actinobacteriota	c__Acidimicrobiia	o__Microtrichales	f__Ilumatobacteraceae	g__norank_f__Ilumatobacteraceae	s__metagenome_f__Ilumatobacteraceae	ASV2173	0	0	0	0	10	0	0	0	0	0	0	0	28	52	49	0	0	0	0	12	0	0	0	0	13	0	14	18	19	35	0	0	0	0	0	0	91	57	66	18	30
d__Bacteria	k__norank_d__Bacteria	p__Actinobacteriota	c__Actinobacteria	o__Pseudonocardiales	f__Pseudonocardiaceae	g__Pseudonocardia	s__unclassified_g__Pseudonocardia	ASV54	0	0	0	0	0	0	0	0	0	0	0	0	0	0	0	0	0	0	0	0	0	0	0	0	0	0	0	0	0	0	0	0	0	0	0	0	0	0	0	0	0
d__Bacteria	k__norank_d__Bacteria	p__Proteobacteria	c__Gammaproteobacteria	o__Xanthomonadales	f__Xanthomonadaceae	g__Stenotrophomonas	s__unclassified_g__Stenotrophomonas	ASV578	0	6	9	0	0	0	0	0	0	10	0	0	10	0	7	0	0	0	12	18	12	32	18	25	0	0	0	31	22	39	9	0	13	0	0	0	13	18	13	0	0
d__Bacteria	k__norank_d__Bacteria	p__Actinobacteriota	c__Actinobacteria	o__Corynebacteriales	f__Nocardiaceae	g__Rhodococcus	s__unclassified_g__Rhodococcus	ASV1470	13	22	10	14	7	9	31	23	16	34	35	65	9	6	4	11	6	3	0	0	0	20	33	34	0	0	0	0	7	0	70	67	72	6	15	13	0	0	4	0	0
d__Bacteria	k__norank_d__Bacteria	p__Myxococcota	c__Polyangia	o__Polyangiales	f__BIrii41	g__norank_f__BIrii41	s__uncultured_bacterium_f__BIrii41	ASV3823	0	0	0	0	0	0	0	3	0	3	0	0	0	0	0	0	0	1	35	48	60	0	0	0	0	0	0	5	9	0	0	0	0	0	0	0	28	34	38	20	24
d__Bacteria	k__norank_d__Bacteria	p__Bacteroidota	c__Bacteroidia	o__Sphingobacteriales	f__Sphingobacteriaceae	g__Pedobacter	s__unclassified_g__Pedobacter	ASV5222	0	0	0	51	35	84	0	0	0	0	0	0	30	37	0	0	0	0	0	0	0	0	0	0	0	0	0	0	0	0	0	0	0	0	0	0	0	0	0	0	0
d__Bacteria	k__norank_d__Bacteria	p__Actinobacteriota	c__Acidimicrobiia	o__Microtrichales	f__Ilumatobacteraceae	g__norank_f__Ilumatobacteraceae	s__unclassified_g__norank_f__Ilumatobacteraceae	ASV3681	0	0	0	0	0	0	0	0	5	0	0	0	7	14	10	0	0	0	3	20	13	8	0	0	8	0	0	22	30	0	7	0	0	0	0	0	71	64	47	23	29
d__Bacteria	k__norank_d__Bacteria	p__Proteobacteria	c__Alphaproteobacteria	o__Reyranellales	f__Reyranellaceae	g__Reyranella	s__unclassified_g__Reyranella	ASV1676	0	0	0	0	0	0	0	0	14	0	0	0	0	0	16	0	0	0	0	0	0	0	0	0	0	26	23	16	18	10	0	8	0	0	0	0	22	34	15	10	21
d__Bacteria	k__norank_d__Bacteria	p__Proteobacteria	c__Gammaproteobacteria	o__Xanthomonadales	f__Xanthomonadaceae	g__unclassified_f__Xanthomonadaceae	s__unclassified_f__Xanthomonadaceae	ASV2095	0	0	0	14	0	0	12	0	17	0	0	0	17	13	25	0	0	0	22	22	0	0	0	0	0	21	22	45	36	18	0	0	0	0	0	0	18	14	18	51	47
d__Bacteria	k__norank_d__Bacteria	p__Bacteroidota	c__Bacteroidia	o__Sphingobacteriales	f__Sphingobacteriaceae	g__Parapedobacter	s__uncultured_Sphingobacteriaceae_bacterium_g__Parapedobacter	ASV15	0	0	0	0	0	0	0	0	0	0	0	0	0	0	0	0	0	0	0	0	0	0	0	0	0	0	0	0	0	0	0	0	0	0	0	0	0	0	0	0	0
d__Bacteria	k__norank_d__Bacteria	p__Proteobacteria	c__Gammaproteobacteria	o__Oceanospirillales	f__Pseudohongiellaceae	g__BIyi10	s__metagenome_g__BIyi10	ASV3881	0	0	0	0	0	0	0	0	0	0	0	0	0	0	0	0	0	0	31	33	38	0	0	0	0	0	0	11	4	9	0	0	0	0	0	0	23	38	19	15	18
d__Bacteria	k__norank_d__Bacteria	p__Bacteroidota	c__Bacteroidia	o__Flavobacteriales	f__Flavobacteriaceae	g__Flavobacterium	s__unclassified_g__Flavobacterium	ASV3701	0	0	0	0	0	0	13	0	43	0	0	0	0	0	0	0	0	0	91	89	159	0	0	0	0	0	0	23	22	14	0	0	0	0	0	0	22	10	19	22	37
d__Bacteria	k__norank_d__Bacteria	p__Proteobacteria	c__Gammaproteobacteria	o__Xanthomonadales	f__Xanthomonadaceae	g__Arenimonas	s__unclassified_g__Arenimonas	ASV3747	0	0	0	0	0	0	0	0	4	0	0	0	3	4	0	0	0	0	6	23	28	3	0	0	25	31	25	11	16	0	0	0	0	0	0	0	9	12	0	6	11
d__Bacteria	k__norank_d__Bacteria	p__Chloroflexi	c__KD4-96	o__norank_c__KD4-96	f__norank_c__KD4-96	g__norank_c__KD4-96	s__unclassified_g__norank_c__KD4-96	ASV2197	0	0	0	14	10	7	0	10	12	0	0	14	0	0	0	7	13	13	0	0	0	0	0	5	22	0	20	28	0	0	0	0	0	0	0	0	0	0	22	0	0
d__Bacteria	k__norank_d__Bacteria	p__Firmicutes	c__Bacilli	o__Paenibacillales	f__Paenibacillaceae	g__Paenibacillus	s__unclassified_g__Paenibacillus	ASV498	10	0	0	18	18	24	17	22	22	23	19	14	0	0	0	23	18	22	0	0	8	0	0	14	0	0	0	0	0	0	0	0	9	0	18	16	0	0	13	0	0
d__Bacteria	k__norank_d__Bacteria	p__Patescibacteria	c__Saccharimonadia	o__Saccharimonadales	f__LWQ8	g__norank_f__LWQ8	s__uncultured_bacterium_f__LWQ8	ASV118	0	0	0	0	0	0	0	0	0	0	0	0	0	0	0	0	0	0	0	5	5	0	0	0	0	0	0	0	4	0	0	0	0	0	0	0	0	0	0	18	21
d__Bacteria	k__norank_d__Bacteria	p__Proteobacteria	c__Gammaproteobacteria	o__Pseudomonadales	f__Pseudomonadaceae	g__Pseudomonas	s__unclassified_g__Pseudomonas	ASV13814	87	93	51	0	0	0	0	0	0	34	74	0	0	0	0	45	58	58	0	0	0	24	27	14	0	0	0	0	0	0	21	0	0	61	56	87	0	0	0	0	0
d__Bacteria	k__norank_d__Bacteria	p__Proteobacteria	c__Alphaproteobacteria	o__Rhizobiales	f__Rhodomicrobiaceae	g__Rhodomicrobium	s__unclassified_g__Rhodomicrobium	ASV2442	0	0	0	0	0	0	16	0	19	0	0	0	0	0	0	0	0	8	0	0	0	0	0	0	27	15	28	0	0	0	0	0	0	0	0	0	0	0	0	33	68
d__Bacteria	k__norank_d__Bacteria	p__Proteobacteria	c__Alphaproteobacteria	o__Sphingomonadales	f__Sphingomonadaceae	g__Sphingomonas	s__unclassified_g__Sphingomonas	ASV4319	7	8	0	0	0	0	9	6	0	12	13	0	0	0	0	0	0	8	11	17	11	12	0	0	0	14	0	0	0	0	0	0	0	0	0	0	7	0	5	27	20
d__Bacteria	k__norank_d__Bacteria	p__Bacteroidota	c__Bacteroidia	o__Flavobacteriales	f__Flavobacteriaceae	g__Flavobacterium	s__unclassified_g__Flavobacterium	ASV2569	45	103	56	0	0	0	9	0	0	0	0	0	0	0	7	0	0	0	20	24	20	26	12	10	0	0	0	0	0	28	0	0	0	0	9	8	2	0	0	0	3
d__Bacteria	k__norank_d__Bacteria	p__Actinobacteriota	c__Actinobacteria	o__Pseudonocardiales	f__Pseudonocardiaceae	g__Actinophytocola	s__unclassified_g__Actinophytocola	ASV244	0	0	0	0	0	0	0	0	0	0	0	0	0	0	0	0	0	0	0	0	0	0	0	6	0	0	0	0	0	0	9	0	8	0	0	0	0	0	0	0	0
d__Bacteria	k__norank_d__Bacteria	p__Proteobacteria	c__Alphaproteobacteria	o__Sphingomonadales	f__Sphingomonadaceae	g__unclassified_f__Sphingomonadaceae	s__unclassified_f__Sphingomonadaceae	ASV7336	0	0	0	41	24	31	0	0	0	0	0	0	15	0	21	0	0	0	0	4	0	0	0	0	0	0	0	0	0	0	0	0	15	0	0	0	0	0	0	0	0
d__Bacteria	k__norank_d__Bacteria	p__Proteobacteria	c__Alphaproteobacteria	o__Sphingomonadales	f__Sphingomonadaceae	g__Altererythrobacter	s__unclassified_g__Altererythrobacter	ASV3662	0	0	0	0	0	27	0	0	0	0	0	0	8	0	0	0	0	0	26	25	23	0	0	28	0	0	0	24	34	0	0	0	15	0	0	0	36	42	0	38	36
d__Bacteria	k__norank_d__Bacteria	p__Proteobacteria	c__Alphaproteobacteria	o__Sphingomonadales	f__Sphingomonadaceae	g__unclassified_f__Sphingomonadaceae	s__unclassified_f__Sphingomonadaceae	ASV2162	0	0	0	55	66	0	29	0	0	0	0	0	25	31	0	0	0	34	0	60	0	0	0	0	0	18	0	0	0	0	0	0	0	0	0	0	37	0	0	0	0
d__Bacteria	k__norank_d__Bacteria	p__Myxococcota	c__Polyangia	o__Polyangiales	f__Polyangiaceae	g__Pajaroellobacter	s__unclassified_g__Pajaroellobacter	ASV14278	0	0	0	0	0	0	0	0	0	0	0	0	0	0	0	0	0	0	40	0	0	0	0	0	0	26	0	26	0	0	0	0	0	0	0	0	0	0	0	0	0
d__Bacteria	k__norank_d__Bacteria	p__Proteobacteria	c__Alphaproteobacteria	o__Sphingomonadales	f__Sphingomonadaceae	g__Sphingomonas	s__unclassified_g__Sphingomonas	ASV2128	0	0	14	0	17	19	0	0	0	23	46	0	0	0	0	0	0	0	21	0	30	16	0	0	0	32	0	0	0	0	0	0	0	0	0	0	0	0	0	0	0
d__Bacteria	k__norank_d__Bacteria	p__Acidobacteriota	c__Vicinamibacteria	o__Vicinamibacterales	f__Vicinamibacteraceae	g__norank_f__Vicinamibacteraceae	s__unclassified_g__norank_f__Vicinamibacteraceae	ASV2318	0	0	0	27	23	35	9	0	0	7	0	0	8	0	0	12	34	17	0	0	4	0	0	0	0	0	22	0	9	0	26	0	0	0	11	0	0	5	28	0	0
d__Bacteria	k__norank_d__Bacteria	p__Proteobacteria	c__Gammaproteobacteria	o__Xanthomonadales	f__Xanthomonadaceae	g__Pseudoxanthomonas	s__unclassified_g__Pseudoxanthomonas	ASV3691	0	0	0	0	0	0	0	11	0	0	0	0	31	28	17	0	0	0	17	22	22	0	0	0	0	0	13	0	22	21	0	0	0	0	0	0	53	68	69	0	14
d__Bacteria	k__norank_d__Bacteria	p__Acidobacteriota	c__Vicinamibacteria	o__Vicinamibacterales	f__norank_o__Vicinamibacterales	g__norank_o__Vicinamibacterales	s__unclassified_g__norank_o__Vicinamibacterales	ASV2152	18	0	0	26	0	0	13	0	0	11	0	0	0	0	0	31	25	34	0	0	0	10	0	0	26	0	0	0	0	17	0	0	0	0	0	0	0	0	0	24	0
d__Bacteria	k__norank_d__Bacteria	p__Proteobacteria	c__Alphaproteobacteria	o__Sphingomonadales	f__Sphingomonadaceae	g__unclassified_f__Sphingomonadaceae	s__unclassified_f__Sphingomonadaceae	ASV3793	0	0	0	0	0	0	0	0	0	0	0	0	0	0	0	0	0	0	0	0	0	0	0	0	14	25	9	14	9	12	0	0	0	0	0	0	0	0	0	25	0
d__Bacteria	k__norank_d__Bacteria	p__Firmicutes	c__Bacilli	o__Paenibacillales	f__Paenibacillaceae	g__Cohnella	s__unclassified_g__Cohnella	ASV2149	26	37	20	0	0	0	32	0	26	28	59	28	46	51	34	0	0	0	0	0	0	7	18	0	37	34	32	0	19	17	0	0	0	0	6	0	0	27	0	0	0
d__Bacteria	k__norank_d__Bacteria	p__Firmicutes	c__Bacilli	o__Bacillales	f__Planococcaceae	g__Domibacillus	s__unclassified_g__Domibacillus	ASV1531	0	0	0	0	0	0	0	9	0	63	52	118	0	0	0	0	0	0	0	0	0	93	125	141	0	0	0	0	0	21	40	31	35	0	0	0	0	0	0	0	0
d__Bacteria	k__norank_d__Bacteria	p__Bacteroidota	c__Bacteroidia	o__Cytophagales	f__Spirosomaceae	g__Dyadobacter	s__unclassified_g__Dyadobacter	ASV2598	0	0	0	60	67	79	0	0	0	0	0	0	0	31	40	0	0	0	0	0	0	0	0	0	0	0	0	0	0	0	0	0	0	0	0	4	0	24	22	0	0
d__Bacteria	k__norank_d__Bacteria	p__Bacteroidota	c__Bacteroidia	o__Sphingobacteriales	f__Sphingobacteriaceae	g__Pedobacter	s__unclassified_g__Pedobacter	ASV5238	0	0	0	11	12	0	0	0	0	0	0	0	35	24	26	0	0	0	43	40	38	0	0	0	0	0	0	22	0	13	0	0	0	0	0	0	31	26	32	13	9
d__Bacteria	k__norank_d__Bacteria	p__Bacteroidota	c__Bacteroidia	o__Chitinophagales	f__Saprospiraceae	g__norank_f__Saprospiraceae	s__unclassified_g__norank_f__Saprospiraceae	ASV2291	0	0	0	0	0	0	2	0	15	0	0	0	0	0	0	4	0	5	3	0	7	0	3	0	0	0	0	0	0	0	0	0	0	0	0	0	8	9	0	0	9
d__Bacteria	k__norank_d__Bacteria	p__Proteobacteria	c__Alphaproteobacteria	o__Rhizobiales	f__Xanthobacteraceae	g__unclassified_f__Xanthobacteraceae	s__unclassified_f__Xanthobacteraceae	ASV101	0	0	0	0	0	0	0	0	0	0	0	0	0	0	0	0	0	0	0	0	0	0	0	0	0	0	0	0	32	0	0	0	0	0	0	0	11	0	6	0	28
d__Bacteria	k__norank_d__Bacteria	p__Proteobacteria	c__Alphaproteobacteria	o__Rhizobiales	f__Rhizobiaceae	g__Allorhizobium-Neorhizobium-Pararhizobium-Rhizobium	s__unclassified_g__Allorhizobium-Neorhizobium-Pararhizobium-Rhizobium	ASV166	16	18	0	0	0	0	0	12	0	8	23	0	0	0	0	0	0	0	0	0	0	31	52	25	0	0	0	0	0	0	0	0	0	0	0	0	0	0	0	0	0
d__Bacteria	k__norank_d__Bacteria	p__Actinobacteriota	c__Thermoleophilia	o__Gaiellales	f__norank_o__Gaiellales	g__norank_o__Gaiellales	s__unclassified_g__norank_o__Gaiellales	ASV2130	0	0	0	0	25	0	11	16	0	0	0	0	0	0	9	52	43	0	0	0	0	0	0	0	0	0	0	7	12	4	0	0	0	0	0	19	0	0	0	0	15
d__Bacteria	k__norank_d__Bacteria	p__Proteobacteria	c__Alphaproteobacteria	o__norank_c__Alphaproteobacteria	f__norank_c__Alphaproteobacteria	g__norank_c__Alphaproteobacteria	s__uncultured_Stella_sp._c__Alphaproteobacteria	ASV1692	2	0	0	0	0	0	0	5	0	0	8	0	0	0	0	9	0	0	17	16	15	7	0	0	0	0	17	23	14	20	0	8	0	0	0	0	36	34	38	44	51
d__Bacteria	k__norank_d__Bacteria	p__Actinobacteriota	c__Actinobacteria	o__Streptosporangiales	f__Nocardiopsaceae	g__Nocardiopsis	s__unclassified_g__Nocardiopsis	ASV51	0	0	0	0	0	0	0	0	0	0	0	0	0	0	0	0	0	0	0	0	0	0	0	0	0	0	0	0	0	0	0	0	0	0	0	0	0	0	0	0	0
d__Bacteria	k__norank_d__Bacteria	p__Proteobacteria	c__Gammaproteobacteria	o__Enterobacterales	f__Erwiniaceae	g__Pantoea	s__unclassified_g__Pantoea	ASV13822	70	50	32	0	0	0	0	0	0	0	0	0	0	0	0	84	72	96	0	0	0	0	0	0	0	0	0	0	0	0	0	0	0	103	126	130	0	0	0	0	0
d__Bacteria	k__norank_d__Bacteria	p__Proteobacteria	c__Alphaproteobacteria	o__Micropepsales	f__Micropepsaceae	g__norank_f__Micropepsaceae	s__unclassified_g__norank_f__Micropepsaceae	ASV1752	0	0	0	5	7	0	6	0	5	0	0	0	7	0	9	0	0	0	17	27	31	0	0	0	24	19	24	12	13	9	0	4	0	0	0	0	9	0	0	0	3
d__Bacteria	k__norank_d__Bacteria	p__Myxococcota	c__Myxococcia	o__Myxococcales	f__Myxococcaceae	g__unclassified_f__Myxococcaceae	s__unclassified_f__Myxococcaceae	ASV2226	3	3	0	13	19	0	34	35	37	11	7	8	16	17	12	2	0	0	9	0	0	0	0	0	27	20	22	0	0	0	0	0	0	0	0	0	0	5	8	0	26
d__Bacteria	k__norank_d__Bacteria	p__Proteobacteria	c__Gammaproteobacteria	o__unclassified_c__Gammaproteobacteria	f__unclassified_c__Gammaproteobacteria	g__unclassified_c__Gammaproteobacteria	s__unclassified_c__Gammaproteobacteria	ASV867	0	0	0	0	0	10	3	3	11	0	0	0	22	27	26	0	0	0	49	39	36	0	0	0	0	0	3	30	19	20	0	0	0	0	0	0	37	20	30	15	18
d__Bacteria	k__norank_d__Bacteria	p__Proteobacteria	c__Gammaproteobacteria	o__Burkholderiales	f__Alcaligenaceae	g__Pigmentiphaga	s__uncultured_bacterium_g__Pigmentiphaga	ASV423	0	0	0	0	0	0	0	0	0	0	0	0	43	38	53	0	0	0	19	21	20	0	0	0	0	0	0	22	23	11	0	0	0	0	0	0	33	25	29	6	0
d__Bacteria	k__norank_d__Bacteria	p__Bacteroidota	c__Bacteroidia	o__Chitinophagales	f__Chitinophagaceae	g__Chitinophaga	s__unclassified_g__Chitinophaga	ASV1598	0	0	0	0	0	0	0	0	0	0	0	0	0	0	0	0	0	0	0	0	0	5	0	0	22	22	26	25	20	15	0	13	0	0	0	0	0	0	0	28	28
d__Bacteria	k__norank_d__Bacteria	p__Firmicutes	c__Bacilli	o__Bacillales	f__Planococcaceae	g__Sporosarcina	s__unclassified_g__Sporosarcina	ASV30825	0	0	0	0	0	0	0	0	0	0	0	0	0	0	0	0	0	0	0	0	0	0	0	0	0	0	15	0	0	0	0	0	0	0	0	0	0	0	0	0	0
d__Bacteria	k__norank_d__Bacteria	p__Firmicutes	c__Bacilli	o__Bacillales	f__Bacillaceae	g__Bacillus	s__unclassified_g__Bacillus	ASV3813	0	0	0	0	3	0	0	0	0	0	0	0	58	59	55	0	0	0	0	0	0	0	0	0	133	163	161	6	9	0	0	0	0	0	7	0	0	0	0	0	9
d__Bacteria	k__norank_d__Bacteria	p__Proteobacteria	c__Gammaproteobacteria	o__R7C24	f__norank_o__R7C24	g__norank_o__R7C24	s__uncultured_bacterium_o__R7C24	ASV2929	0	0	0	0	0	0	0	0	6	2	0	0	8	7	4	0	0	0	42	38	33	0	0	0	38	53	43	31	24	20	0	0	0	0	0	0	0	0	0	9	14
d__Bacteria	k__norank_d__Bacteria	p__Bacteroidota	c__Bacteroidia	o__Cytophagales	f__Microscillaceae	g__norank_f__Microscillaceae	s__unclassified_g__norank_f__Microscillaceae	ASV12691	0	0	0	0	0	0	0	0	0	0	0	0	0	0	0	0	0	10	10	0	1	0	0	0	0	0	13	9	0	5	0	0	0	0	0	0	0	0	0	0	0
d__Bacteria	k__norank_d__Bacteria	p__Actinobacteriota	c__Actinobacteria	o__Micrococcales	f__Microbacteriaceae	g__Microbacterium	s__unclassified_g__Microbacterium	ASV11499	0	0	0	6	15	0	0	0	0	0	0	0	0	0	0	13	19	0	0	0	0	0	0	0	0	0	0	0	0	0	0	0	0	32	18	40	0	9	0	0	0
d__Bacteria	k__norank_d__Bacteria	p__Actinobacteriota	c__Actinobacteria	o__Streptomycetales	f__Streptomycetaceae	g__Streptomyces	s__Embleya_scabrispora	ASV7346	0	0	6	0	0	0	0	0	0	0	0	0	0	0	26	0	0	0	29	0	0	11	0	0	0	0	0	0	0	0	0	0	0	0	0	0	11	5	0	0	17
d__Bacteria	k__norank_d__Bacteria	p__Proteobacteria	c__Gammaproteobacteria	o__Gammaproteobacteria_Incertae_Sedis	f__unclassified_o__Gammaproteobacteria_Incertae_Sedis	g__Acidibacter	s__uncultured_proteobacterium_g__Acidibacter	ASV891	4	0	0	0	22	0	8	22	15	0	10	0	0	0	0	0	0	0	32	24	29	0	0	0	11	0	0	0	16	14	0	6	0	0	0	0	20	7	9	21	16
d__Bacteria	k__norank_d__Bacteria	p__Proteobacteria	c__Alphaproteobacteria	o__Caulobacterales	f__Caulobacteraceae	g__Phenylobacterium	s__unclassified_g__Phenylobacterium	ASV591	3	12	14	11	13	16	11	24	28	17	28	14	7	15	10	4	0	3	6	5	5	19	11	4	31	29	49	9	7	0	6	7	0	5	0	5	8	8	7	0	4
d__Bacteria	k__norank_d__Bacteria	p__Bacteroidota	c__Bacteroidia	o__Cytophagales	f__Spirosomaceae	g__Dyadobacter	s__unclassified_g__Dyadobacter	ASV3731	0	0	0	0	0	0	0	0	0	0	0	0	24	18	0	0	0	0	0	0	0	0	16	0	0	0	0	21	17	27	0	0	0	0	0	0	73	62	54	32	39
d__Bacteria	k__norank_d__Bacteria	p__Bacteroidota	c__Bacteroidia	o__Flavobacteriales	f__Flavobacteriaceae	g__Flavobacterium	s__unclassified_g__Flavobacterium	ASV7411	0	0	0	30	0	9	0	0	13	0	0	0	0	0	0	0	0	0	0	0	0	14	0	0	0	0	0	0	0	0	0	0	0	0	0	0	0	0	0	0	0
d__Bacteria	k__norank_d__Bacteria	p__Bacteroidota	c__Bacteroidia	o__Sphingobacteriales	f__Sphingobacteriaceae	g__Pedobacter	s__unclassified_g__Pedobacter	ASV3654	0	22	17	0	0	0	0	0	0	0	0	0	0	0	0	0	0	0	0	31	35	38	0	36	0	0	0	22	42	27	0	0	0	0	0	0	40	52	33	38	22
d__Bacteria	k__norank_d__Bacteria	p__Proteobacteria	c__Alphaproteobacteria	o__Rhizobiales	f__Xanthobacteraceae	g__norank_f__Xanthobacteraceae	s__unclassified_g__norank_f__Xanthobacteraceae	ASV2127	0	0	0	0	0	0	19	30	0	0	0	0	0	0	0	15	16	0	0	0	0	0	0	0	0	0	0	0	0	0	0	0	0	0	0	0	0	0	0	32	0
d__Bacteria	k__norank_d__Bacteria	p__Proteobacteria	c__Alphaproteobacteria	o__Sphingomonadales	f__Sphingomonadaceae	g__Altererythrobacter	s__unclassified_g__Altererythrobacter	ASV127	0	0	0	0	0	0	0	0	0	0	0	0	0	0	0	0	0	0	0	0	0	0	0	0	0	0	0	0	0	0	0	0	0	0	0	0	0	44	19	0	0
d__Bacteria	k__norank_d__Bacteria	p__Proteobacteria	c__Alphaproteobacteria	o__Rhizobiales	f__Devosiaceae	g__unclassified_f__Devosiaceae	s__unclassified_f__Devosiaceae	ASV2114	0	0	0	0	0	0	15	22	12	0	26	0	0	0	23	0	0	0	32	38	24	0	0	0	36	34	42	53	42	28	0	0	0	0	0	0	0	0	0	33	0
d__Bacteria	k__norank_d__Bacteria	p__Actinobacteriota	c__Actinobacteria	o__Corynebacteriales	f__Mycobacteriaceae	g__Mycobacterium	s__unclassified_g__Mycobacterium	ASV5290	0	0	0	8	15	0	17	22	24	0	0	0	12	10	0	0	10	0	0	0	16	0	0	0	0	0	12	15	0	0	0	0	0	0	0	0	0	0	0	24	22
d__Bacteria	k__norank_d__Bacteria	p__Actinobacteriota	c__Actinobacteria	o__Propionibacteriales	f__Nocardioidaceae	g__Nocardioides	s__unclassified_g__Nocardioides	ASV1575	33	19	13	0	10	0	13	0	8	0	0	26	0	17	0	0	11	12	0	0	0	18	37	0	0	0	0	0	0	0	0	16	18	22	15	35	0	0	10	0	0
d__Bacteria	k__norank_d__Bacteria	p__Patescibacteria	c__Saccharimonadia	o__Saccharimonadales	f__unclassified_o__Saccharimonadales	g__unclassified_o__Saccharimonadales	s__unclassified_o__Saccharimonadales	ASV361	2	4	1	95	45	79	17	0	0	6	12	0	4	6	10	0	0	0	20	28	21	0	8	6	29	21	27	0	10	0	0	19	12	0	0	0	0	0	0	6	11
d__Bacteria	k__norank_d__Bacteria	p__Bacteroidota	c__Bacteroidia	o__Chitinophagales	f__Chitinophagaceae	g__Niabella	s__uncultured_bacterium_g__Niabella	ASV4506	0	0	0	0	0	0	0	0	0	0	0	0	0	0	3	0	0	0	0	0	0	0	0	0	0	0	0	0	0	0	0	0	0	0	0	0	75	115	85	0	0
d__Bacteria	k__norank_d__Bacteria	p__Bacteroidota	c__Bacteroidia	o__Flavobacteriales	f__Weeksellaceae	g__Moheibacter	s__unclassified_g__Moheibacter	ASV5014	0	0	2	35	29	16	0	0	0	0	0	0	18	15	22	0	0	0	15	23	13	0	0	0	0	0	0	0	0	0	0	0	0	0	0	0	7	8	8	0	0
d__Bacteria	k__norank_d__Bacteria	p__Proteobacteria	c__Alphaproteobacteria	o__Sphingomonadales	f__Sphingomonadaceae	g__Sphingomonas	s__unclassified_g__Sphingomonas	ASV4461	0	0	0	0	0	0	0	0	0	0	0	0	0	0	0	0	0	8	0	11	0	0	0	0	0	0	0	0	0	0	0	0	0	0	0	0	15	10	6	30	15
d__Bacteria	k__norank_d__Bacteria	p__Actinobacteriota	c__Actinobacteria	o__Streptomycetales	f__Streptomycetaceae	g__Streptomyces	s__unclassified_g__Streptomyces	ASV14837	0	0	0	0	0	0	0	0	0	0	0	0	0	0	0	0	0	0	0	0	0	0	0	0	0	0	0	0	0	0	0	0	0	0	0	0	0	0	0	0	0
d__Bacteria	k__norank_d__Bacteria	p__Actinobacteriota	c__Actinobacteria	o__Micrococcales	f__Microbacteriaceae	g__unclassified_f__Microbacteriaceae	s__unclassified_f__Microbacteriaceae	ASV2165	0	0	0	0	0	0	27	0	35	0	0	0	0	0	0	0	0	0	0	0	70	0	0	0	0	0	0	0	0	0	0	0	0	0	0	0	0	0	0	0	0
d__Bacteria	k__norank_d__Bacteria	p__Proteobacteria	c__Alphaproteobacteria	o__Rhizobiales	f__Devosiaceae	g__Pelagibacterium	s__unclassified_g__Pelagibacterium	ASV23	0	0	0	0	0	0	0	0	0	0	0	0	0	0	0	0	0	0	0	0	0	0	0	0	0	0	0	0	0	0	0	0	0	0	0	0	0	0	0	0	0
d__Bacteria	k__norank_d__Bacteria	p__Acidobacteriota	c__Vicinamibacteria	o__Vicinamibacterales	f__Vicinamibacteraceae	g__norank_f__Vicinamibacteraceae	s__unclassified_g__norank_f__Vicinamibacteraceae	ASV2362	0	0	0	0	0	0	8	0	14	0	0	0	0	0	0	0	0	0	0	0	20	13	0	0	0	0	0	23	0	0	0	0	0	0	0	0	0	0	8	22	19
d__Bacteria	k__norank_d__Bacteria	p__Bacteroidota	c__Bacteroidia	o__Flavobacteriales	f__Flavobacteriaceae	g__Flavobacterium	s__unclassified_g__Flavobacterium	ASV3678	0	10	5	17	13	6	85	132	111	0	0	0	0	0	0	0	0	0	23	26	30	4	0	0	0	0	0	15	26	13	0	0	0	0	0	0	4	1	6	0	0
d__Bacteria	k__norank_d__Bacteria	p__Proteobacteria	c__Alphaproteobacteria	o__Rhizobiales	f__Rhizobiaceae	g__Allorhizobium-Neorhizobium-Pararhizobium-Rhizobium	s__unclassified_g__Allorhizobium-Neorhizobium-Pararhizobium-Rhizobium	ASV3703	0	0	0	0	0	0	0	19	11	0	15	0	0	0	0	0	0	5	0	0	0	0	0	13	17	14	34	0	22	0	0	0	0	0	0	7	0	0	0	0	0
d__Bacteria	k__norank_d__Bacteria	p__Proteobacteria	c__Alphaproteobacteria	o__Rhizobiales	f__Rhizobiaceae	g__unclassified_f__Rhizobiaceae	s__unclassified_f__Rhizobiaceae	ASV2297	0	12	0	0	0	0	20	0	0	0	0	0	0	0	0	18	16	0	0	0	0	0	0	0	26	0	0	0	0	0	0	0	0	0	0	0	0	0	0	20	29
d__Bacteria	k__norank_d__Bacteria	p__Gemmatimonadota	c__Longimicrobia	o__Longimicrobiales	f__Longimicrobiaceae	g__norank_f__Longimicrobiaceae	s__metagenome_f__Longimicrobiaceae	ASV253	0	0	0	0	0	0	0	0	0	0	0	0	0	0	0	0	0	0	0	0	5	5	3	0	3	6	3	18	8	0	0	0	0	0	0	0	22	15	19	8	11
d__Bacteria	k__norank_d__Bacteria	p__Proteobacteria	c__Gammaproteobacteria	o__Burkholderiales	f__Alcaligenaceae	g__Achromobacter	s__unclassified_g__Achromobacter	ASV3680	0	0	0	0	10	12	0	0	0	0	0	0	0	0	0	0	0	0	0	14	0	0	0	0	0	0	0	27	27	29	0	0	0	0	0	0	24	0	9	0	0
d__Bacteria	k__norank_d__Bacteria	p__Proteobacteria	c__Alphaproteobacteria	o__Sphingomonadales	f__Sphingomonadaceae	g__Sphingomonas	s__unclassified_g__Sphingomonas	ASV2125	0	0	0	0	27	21	15	0	0	0	0	0	0	0	0	33	14	0	0	0	0	0	0	0	0	0	0	0	0	0	0	0	0	0	0	0	29	32	0	17	12
d__Bacteria	k__norank_d__Bacteria	p__Proteobacteria	c__Alphaproteobacteria	o__Caulobacterales	f__Caulobacteraceae	g__Brevundimonas	s__unclassified_g__Brevundimonas	ASV277	0	14	0	0	0	0	9	9	11	25	27	24	0	0	0	0	0	0	6	10	8	0	9	18	0	0	0	0	0	0	20	18	27	0	0	0	0	0	0	0	0
d__Bacteria	k__norank_d__Bacteria	p__Bacteroidota	c__Bacteroidia	o__Chitinophagales	f__Chitinophagaceae	g__Chitinophaga	s__unclassified_g__Chitinophaga	ASV426	0	0	0	0	0	0	0	0	0	0	0	0	0	0	0	0	0	0	0	0	0	0	0	0	0	0	0	0	0	0	13	22	12	0	0	0	0	0	0	14	25
d__Bacteria	k__norank_d__Bacteria	p__Bacteroidota	c__Bacteroidia	o__Chitinophagales	f__Chitinophagaceae	g__Taibaiella	s__uncultured_bacterium_g__Taibaiella	ASV3851	0	0	0	0	0	0	0	0	0	0	0	0	22	26	17	0	0	0	35	56	52	0	3	0	0	0	0	5	7	7	0	0	0	0	0	0	19	18	14	17	14
d__Bacteria	k__norank_d__Bacteria	p__Verrucomicrobiota	c__Verrucomicrobiae	o__Verrucomicrobiales	f__Rubritaleaceae	g__Luteolibacter	s__unclassified_g__Luteolibacter	ASV204	0	6	7	64	26	0	0	0	0	0	0	0	0	0	0	0	0	0	0	0	0	0	0	0	0	0	0	0	0	0	0	0	0	0	0	0	0	20	18	0	0
d__Bacteria	k__norank_d__Bacteria	p__Actinobacteriota	c__Actinobacteria	o__Micrococcales	f__Promicromonosporaceae	g__Myceligenerans	s__unclassified_g__Myceligenerans	ASV1483	3	2	0	0	0	0	0	0	0	0	13	0	0	0	0	0	0	0	0	0	0	6	0	0	0	0	0	0	0	0	57	49	78	0	0	0	139	100	44	0	0
d__Bacteria	k__norank_d__Bacteria	p__Firmicutes	c__Bacilli	o__Bacillales	f__Planococcaceae	g__Planomicrobium	s__Planomicrobium_glaciei	ASV1445	0	0	0	0	0	0	0	0	0	51	0	0	0	0	0	0	0	0	0	0	0	0	153	0	0	0	0	0	0	0	159	148	162	0	0	0	0	0	0	0	0
d__Bacteria	k__norank_d__Bacteria	p__Proteobacteria	c__Gammaproteobacteria	o__Burkholderiales	f__Oxalobacteraceae	g__Massilia	s__unclassified_g__Massilia	ASV13810	66	0	68	0	0	0	0	0	23	94	100	136	0	0	0	0	0	0	0	0	0	0	0	50	0	0	0	0	0	0	65	0	76	0	0	0	0	0	0	0	0
d__Bacteria	k__norank_d__Bacteria	p__Bacteroidota	c__Bacteroidia	o__Flavobacteriales	f__Flavobacteriaceae	g__Flavobacterium	s__unclassified_g__Flavobacterium	ASV3755	25	18	34	0	0	0	25	21	30	0	0	0	10	12	0	0	0	0	0	6	4	0	0	0	0	0	0	14	13	14	0	0	0	0	0	0	0	0	0	0	0
d__Bacteria	k__norank_d__Bacteria	p__Proteobacteria	c__Alphaproteobacteria	o__Sphingomonadales	f__Sphingomonadaceae	g__Sphingobium	s__unclassified_g__Sphingobium	ASV3670	0	0	0	24	12	15	21	12	21	0	0	0	0	0	22	0	0	0	72	87	80	0	0	0	29	38	20	27	34	24	0	0	0	0	0	0	0	10	0	11	0
d__Bacteria	k__norank_d__Bacteria	p__Firmicutes	c__Bacilli	o__Paenibacillales	f__Paenibacillaceae	g__Paenibacillus	s__unclassified_g__Paenibacillus	ASV7472	16	23	0	0	0	0	0	0	0	0	0	9	0	0	0	0	0	0	0	0	0	0	0	27	0	15	0	0	0	0	0	0	0	0	0	0	0	6	0	0	0
d__Bacteria	k__norank_d__Bacteria	p__Bacteroidota	c__Bacteroidia	o__Sphingobacteriales	f__Sphingobacteriaceae	g__Sphingobacterium	s__unclassified_g__Sphingobacterium	ASV11453	0	0	0	50	108	104	108	90	130	0	0	0	0	0	0	0	0	0	0	0	0	0	0	0	0	0	0	0	0	0	0	0	0	0	0	0	0	0	0	0	0
d__Bacteria	k__norank_d__Bacteria	p__Verrucomicrobiota	c__Verrucomicrobiae	o__Verrucomicrobiales	f__Verrucomicrobiaceae	g__Roseimicrobium	s__Roseimicrobium_gellanilyticum	ASV3714	0	0	0	10	6	4	0	0	0	0	0	0	3	6	8	0	0	0	17	17	10	0	0	0	19	23	31	36	19	32	2	0	0	0	0	0	18	25	0	54	18
d__Bacteria	k__norank_d__Bacteria	p__Proteobacteria	c__Gammaproteobacteria	o__Burkholderiales	f__TRA3-20	g__norank_f__TRA3-20	s__unclassified_g__norank_f__TRA3-20	ASV245	0	0	0	0	0	0	4	0	7	0	0	0	0	14	9	0	0	0	12	17	0	0	0	0	0	0	0	7	0	0	0	0	0	0	0	0	26	21	55	13	31
d__Bacteria	k__norank_d__Bacteria	p__Actinobacteriota	c__Acidimicrobiia	o__Actinomarinales	f__norank_o__Actinomarinales	g__norank_o__Actinomarinales	s__uncultured_soil_bacterium_o__Actinomarinales	ASV2207	0	0	0	11	26	0	0	11	12	0	0	5	8	0	2	29	11	16	0	0	5	0	0	0	0	0	0	0	0	2	0	0	0	0	4	7	23	8	28	14	0
d__Bacteria	k__norank_d__Bacteria	p__Gemmatimonadota	c__Gemmatimonadetes	o__Gemmatimonadales	f__Gemmatimonadaceae	g__norank_f__Gemmatimonadaceae	s__unclassified_g__norank_f__Gemmatimonadaceae	ASV5716	0	23	0	0	0	0	0	0	0	19	0	0	0	0	0	9	0	30	0	0	0	0	0	0	0	26	0	0	0	0	0	0	0	0	0	0	35	0	0	0	0
d__Bacteria	k__norank_d__Bacteria	p__Firmicutes	c__Bacilli	o__Bacillales	f__Planococcaceae	g__Planomicrobium	s__unclassified_g__Planomicrobium	ASV1497	0	0	0	0	0	0	0	0	0	35	0	36	16	0	0	0	0	0	0	0	0	168	136	180	0	0	0	0	0	0	47	42	0	0	0	0	0	0	0	0	0
d__Bacteria	k__norank_d__Bacteria	p__Actinobacteriota	c__Actinobacteria	o__Micrococcales	f__Microbacteriaceae	g__Agromyces	s__unclassified_g__Agromyces	ASV3653	0	0	0	0	0	0	0	0	0	0	0	0	0	15	0	0	0	0	18	0	0	0	0	0	0	0	0	23	39	39	0	0	0	0	0	0	39	39	25	21	10
d__Bacteria	k__norank_d__Bacteria	p__Proteobacteria	c__Gammaproteobacteria	o__Burkholderiales	f__Oxalobacteraceae	g__Massilia	s__unclassified_g__Massilia	ASV13805	0	93	108	0	0	0	0	0	0	70	61	0	0	0	0	0	0	0	0	0	0	70	0	73	0	0	0	0	0	0	83	0	89	0	0	0	0	0	0	0	0
d__Bacteria	k__norank_d__Bacteria	p__Firmicutes	c__Bacilli	o__Brevibacillales	f__Brevibacillaceae	g__Brevibacillus	s__unclassified_g__Brevibacillus	ASV3098	0	0	0	0	0	0	0	0	0	0	0	0	97	83	86	0	0	0	8	0	5	0	0	2	0	0	0	0	0	0	0	0	0	0	7	22	14	23	28	0	0
d__Bacteria	k__norank_d__Bacteria	p__Bacteroidota	c__Bacteroidia	o__Cytophagales	f__Cyclobacteriaceae	g__norank_f__Cyclobacteriaceae	s__uncultured_Bacteroidetes_bacterium_f__Cyclobacteriaceae	ASV128	1	6	0	0	0	0	0	0	2	0	3	6	3	3	10	0	0	0	3	0	0	14	6	0	8	0	7	13	16	18	11	9	0	0	0	0	39	57	77	0	1
d__Bacteria	k__norank_d__Bacteria	p__Actinobacteriota	c__Actinobacteria	o__Pseudonocardiales	f__Pseudonocardiaceae	g__Saccharopolyspora	s__unclassified_g__Saccharopolyspora	ASV26	9	6	2	0	0	0	0	0	0	0	0	0	0	0	0	0	0	0	0	0	0	0	0	0	0	0	0	0	0	0	0	0	0	0	0	0	0	0	0	0	0
d__Bacteria	k__norank_d__Bacteria	p__Proteobacteria	c__Gammaproteobacteria	o__Enterobacterales	f__Yersiniaceae	g__Serratia	s__unclassified_g__Serratia	ASV22073	0	0	0	0	0	0	0	0	0	0	0	0	0	0	0	0	0	0	0	0	0	0	0	15	0	0	0	0	0	0	0	0	0	234	130	275	0	0	0	0	0
d__Bacteria	k__norank_d__Bacteria	p__Proteobacteria	c__Alphaproteobacteria	o__Rhizobiales	f__Rhizobiaceae	g__Allorhizobium-Neorhizobium-Pararhizobium-Rhizobium	s__unclassified_g__Allorhizobium-Neorhizobium-Pararhizobium-Rhizobium	ASV36	0	0	0	0	0	0	0	0	0	0	0	0	0	0	0	0	0	0	0	0	0	0	0	0	0	0	0	0	0	0	0	0	0	0	0	0	0	0	0	0	0
d__Bacteria	k__norank_d__Bacteria	p__Proteobacteria	c__Alphaproteobacteria	o__Rhizobiales	f__Rhizobiaceae	g__unclassified_f__Rhizobiaceae	s__unclassified_f__Rhizobiaceae	ASV3710	0	0	0	0	17	0	0	0	0	0	0	0	17	0	16	0	0	0	0	0	0	0	0	0	0	0	0	0	17	0	0	0	0	0	0	0	26	26	29	0	0
d__Bacteria	k__norank_d__Bacteria	p__Proteobacteria	c__Alphaproteobacteria	o__Sphingomonadales	f__Sphingomonadaceae	g__Sphingobium	s__unclassified_g__Sphingobium	ASV5233	0	0	0	47	87	38	18	15	6	9	11	0	23	23	25	0	0	0	18	17	17	0	0	0	12	6	18	14	0	0	0	0	0	0	0	0	8	0	0	0	0
d__Bacteria	k__norank_d__Bacteria	p__Bacteroidota	c__Bacteroidia	o__Cytophagales	f__Hymenobacteraceae	g__Adhaeribacter	s__unclassified_g__Adhaeribacter	ASV620	21	27	20	0	0	0	0	9	2	24	36	19	2	2	0	2	2	0	0	5	0	29	35	21	0	0	0	0	6	0	31	29	25	4	0	3	0	0	9	0	0
d__Bacteria	k__norank_d__Bacteria	p__Verrucomicrobiota	c__Verrucomicrobiae	o__Chthoniobacterales	f__Chthoniobacteraceae	g__Chthoniobacter	s__uncultured_bacterium_g__Chthoniobacter	ASV2120	13	7	0	18	0	14	15	12	9	14	0	0	0	18	0	0	0	0	22	0	0	29	0	0	0	0	19	37	12	29	14	0	0	0	0	0	0	25	16	23	18
d__Bacteria	k__norank_d__Bacteria	p__Proteobacteria	c__Gammaproteobacteria	o__Burkholderiales	f__Oxalobacteraceae	g__unclassified_f__Oxalobacteraceae	s__unclassified_f__Oxalobacteraceae	ASV2112	0	0	64	0	10	18	20	28	32	104	0	0	0	0	0	0	0	0	19	32	0	0	0	0	0	27	0	0	0	0	0	0	0	24	0	0	0	0	21	0	0
d__Bacteria	k__norank_d__Bacteria	p__Proteobacteria	c__Alphaproteobacteria	o__Sphingomonadales	f__Sphingomonadaceae	g__Sphingomonas	s__unclassified_g__Sphingomonas	ASV2204	0	0	0	0	0	0	0	0	0	0	0	33	16	0	16	0	0	0	0	19	0	0	0	0	41	0	32	35	0	39	0	0	15	0	0	0	0	0	0	30	45
d__Bacteria	k__norank_d__Bacteria	p__Proteobacteria	c__Gammaproteobacteria	o__211ds20	f__norank_o__211ds20	g__norank_o__211ds20	s__uncultured_beta_proteobacterium_o__211ds20	ASV60	0	0	0	0	0	0	0	0	0	0	0	0	0	0	0	0	0	0	0	0	0	0	0	0	0	0	0	0	0	0	0	0	0	0	0	0	0	0	0	9	3
d__Bacteria	k__norank_d__Bacteria	p__Actinobacteriota	c__Actinobacteria	o__Micrococcales	f__Microbacteriaceae	g__Agromyces	s__unclassified_g__Agromyces	ASV2238	0	0	0	14	20	17	0	0	0	0	18	16	0	0	0	13	9	0	0	0	11	0	0	0	0	39	27	0	0	0	0	0	0	0	0	0	0	0	12	6	24
d__Bacteria	k__norank_d__Bacteria	p__Bacteroidota	c__Bacteroidia	o__Sphingobacteriales	f__Sphingobacteriaceae	g__Pedobacter	s__unclassified_g__Pedobacter	ASV20357	0	0	0	0	0	0	182	164	166	0	0	0	0	0	0	0	0	0	0	0	0	0	0	0	0	0	0	0	0	0	0	0	0	0	0	0	0	0	0	0	0
d__Bacteria	k__norank_d__Bacteria	p__Bacteroidota	c__Bacteroidia	o__Sphingobacteriales	f__Sphingobacteriaceae	g__Pedobacter	s__unclassified_g__Pedobacter	ASV23349	0	0	0	0	0	0	0	0	0	0	0	0	0	0	0	0	0	0	0	0	0	0	0	0	0	0	0	0	0	0	0	0	0	0	0	0	174	186	164	0	0
d__Bacteria	k__norank_d__Bacteria	p__Bacteroidota	c__Bacteroidia	o__Flavobacteriales	f__Flavobacteriaceae	g__Flavobacterium	s__unclassified_g__Flavobacterium	ASV81	0	0	0	0	0	0	0	0	0	0	0	0	0	0	0	0	0	0	0	0	0	0	0	0	0	0	0	0	0	0	0	0	0	0	0	0	0	0	0	0	0
d__Bacteria	k__norank_d__Bacteria	p__Proteobacteria	c__Gammaproteobacteria	o__Xanthomonadales	f__Xanthomonadaceae	g__Lysobacter	s__Lysobacter_dokdonensis	ASV2457	0	0	0	0	0	0	0	0	0	0	0	9	0	0	0	0	0	0	6	23	14	0	0	4	0	6	12	0	0	0	0	0	0	0	0	7	8	9	0	11	29
d__Bacteria	k__norank_d__Bacteria	p__Firmicutes	c__Bacilli	o__Bacillales	f__Planococcaceae	g__unclassified_f__Planococcaceae	s__unclassified_f__Planococcaceae	ASV1467	0	0	33	0	0	4	0	0	0	54	29	63	0	0	0	0	0	0	0	0	0	92	68	105	0	0	0	0	0	0	0	71	42	0	0	0	0	0	0	0	0
d__Bacteria	k__norank_d__Bacteria	p__Planctomycetota	c__Planctomycetes	o__Isosphaerales	f__Isosphaeraceae	g__Singulisphaera	s__unclassified_g__Singulisphaera	ASV1750	0	0	0	0	0	0	0	0	0	0	0	0	11	0	32	0	0	0	0	16	0	5	0	0	0	0	0	61	0	45	22	3	0	0	0	0	32	52	35	31	19
d__Bacteria	k__norank_d__Bacteria	p__Proteobacteria	c__Gammaproteobacteria	o__Burkholderiales	f__Nitrosomonadaceae	g__MND1	s__unclassified_g__MND1	ASV4469	0	0	0	0	0	0	0	0	0	0	0	0	0	0	0	19	7	16	0	14	24	0	0	0	11	0	0	0	0	0	0	0	0	0	0	0	0	17	0	15	0
d__Bacteria	k__norank_d__Bacteria	p__Proteobacteria	c__Alphaproteobacteria	o__Rhizobiales	f__Rhizobiaceae	g__Mesorhizobium	s__unclassified_g__Mesorhizobium	ASV155	0	0	0	0	0	0	0	0	0	0	0	0	0	0	0	0	0	0	0	0	0	0	0	0	0	0	0	18	17	19	0	0	0	0	0	0	14	12	14	16	24
d__Bacteria	k__norank_d__Bacteria	p__Bacteroidota	c__Bacteroidia	o__Chitinophagales	f__Chitinophagaceae	g__Flavisolibacter	s__unclassified_g__Flavisolibacter	ASV2456	0	0	0	0	0	7	0	0	10	0	0	0	0	0	0	0	0	0	6	8	0	0	0	0	11	9	0	0	15	0	0	0	0	0	0	0	13	0	9	7	13
d__Bacteria	k__norank_d__Bacteria	p__Proteobacteria	c__Alphaproteobacteria	o__Rhizobiales	f__Rhizobiaceae	g__Aurantimonas	s__unclassified_g__Aurantimonas	ASV211	8	10	10	0	0	0	0	0	0	0	6	0	0	0	6	0	0	0	0	0	0	10	12	0	0	0	0	0	0	0	23	18	28	0	0	0	0	0	0	0	0
d__Bacteria	k__norank_d__Bacteria	p__Proteobacteria	c__Alphaproteobacteria	o__Rhizobiales	f__Rhizobiaceae	g__unclassified_f__Rhizobiaceae	s__unclassified_f__Rhizobiaceae	ASV135	0	0	0	0	0	0	0	0	0	0	0	0	0	0	0	0	0	0	0	0	0	0	0	0	0	0	0	0	0	0	0	0	0	0	0	0	12	0	13	0	0
d__Bacteria	k__norank_d__Bacteria	p__Actinobacteriota	c__Thermoleophilia	o__Solirubrobacterales	f__67-14	g__norank_f__67-14	s__uncultured_Solirubrobacter_sp._f__67-14	ASV2155	0	0	18	0	0	0	0	0	0	28	0	0	0	0	0	0	0	0	0	14	0	0	0	0	27	0	0	0	0	0	0	0	20	0	0	0	0	0	0	34	0
d__Bacteria	k__norank_d__Bacteria	p__Actinobacteriota	c__Actinobacteria	o__Streptomycetales	f__Streptomycetaceae	g__Streptomyces	s__unclassified_g__Streptomyces	ASV227	0	0	0	0	0	0	0	0	0	0	0	0	0	0	0	0	0	0	0	0	0	0	0	0	0	0	0	0	0	0	0	0	0	0	0	0	0	0	0	19	25
d__Bacteria	k__norank_d__Bacteria	p__Actinobacteriota	c__Thermoleophilia	o__Solirubrobacterales	f__Solirubrobacteraceae	g__unclassified_f__Solirubrobacteraceae	s__unclassified_f__Solirubrobacteraceae	ASV3909	0	0	0	0	0	0	0	18	6	0	0	0	0	0	0	0	0	0	0	7	12	0	0	0	0	0	0	0	6	0	0	0	0	0	0	0	21	21	33	16	17
d__Bacteria	k__norank_d__Bacteria	p__Bacteroidota	c__Bacteroidia	o__Sphingobacteriales	f__Sphingobacteriaceae	g__Pedobacter	s__unclassified_g__Pedobacter	ASV136	0	0	0	0	0	0	0	0	0	0	0	0	0	0	0	0	0	0	0	0	0	0	0	0	0	0	0	0	0	0	0	0	0	0	0	0	0	0	0	0	0
d__Bacteria	k__norank_d__Bacteria	p__Proteobacteria	c__Gammaproteobacteria	o__Xanthomonadales	f__Rhodanobacteraceae	g__Luteibacter	s__unclassified_g__Luteibacter	ASV22602	0	0	0	0	0	0	0	0	0	0	0	0	0	0	4	0	0	14	0	0	0	0	2	0	0	0	0	0	0	0	0	0	0	0	0	0	0	0	0	0	0
d__Bacteria	k__norank_d__Bacteria	p__Actinobacteriota	c__Actinobacteria	o__Streptosporangiales	f__Thermomonosporaceae	g__Actinomadura	s__unclassified_g__Actinomadura	ASV42	0	0	0	0	0	0	0	0	0	0	0	0	0	0	0	0	0	0	0	0	0	0	0	13	0	0	0	0	0	0	0	0	0	0	0	0	0	0	0	0	9
d__Bacteria	k__norank_d__Bacteria	p__Proteobacteria	c__Alphaproteobacteria	o__Rhizobiales	f__Rhizobiaceae	g__Ensifer	s__unclassified_g__Ensifer	ASV2347	0	0	0	0	0	0	0	0	0	0	0	0	0	0	0	0	9	0	0	0	11	0	0	0	0	22	0	0	0	0	0	0	0	0	0	0	0	0	0	0	18
d__Bacteria	k__norank_d__Bacteria	p__Proteobacteria	c__Alphaproteobacteria	o__Sphingomonadales	f__Sphingomonadaceae	g__Sphingomonas	s__unclassified_g__Sphingomonas	ASV1549	38	35	19	0	15	22	14	6	8	42	43	56	0	0	20	0	17	0	0	0	0	0	0	0	33	0	0	0	0	0	0	23	0	0	23	0	0	0	0	0	14
d__Bacteria	k__norank_d__Bacteria	p__Proteobacteria	c__Gammaproteobacteria	o__Gammaproteobacteria_Incertae_Sedis	f__unclassified_o__Gammaproteobacteria_Incertae_Sedis	g__Acidibacter	s__uncultured_proteobacterium_g__Acidibacter	ASV14296	0	0	0	0	0	0	0	0	0	0	0	0	0	0	0	0	0	0	0	0	0	0	0	0	10	20	0	0	0	0	0	0	0	0	0	0	0	0	0	0	0
d__Bacteria	k__norank_d__Bacteria	p__Proteobacteria	c__Alphaproteobacteria	o__unclassified_c__Alphaproteobacteria	f__unclassified_c__Alphaproteobacteria	g__unclassified_c__Alphaproteobacteria	s__unclassified_c__Alphaproteobacteria	ASV2453	0	0	0	0	0	0	0	0	0	0	0	0	0	0	9	0	0	0	17	11	19	0	0	0	16	22	0	27	20	23	2	0	0	0	0	0	17	8	25	20	30
d__Bacteria	k__norank_d__Bacteria	p__Chloroflexi	c__Anaerolineae	o__SBR1031	f__A4b	g__norank_f__A4b	s__wastewater_metagenome_f__A4b	ASV4038	1	0	0	0	0	0	3	0	8	0	0	0	0	0	0	0	0	0	4	0	0	0	0	0	8	8	4	2	3	7	0	0	0	0	0	0	0	0	0	0	0
d__Bacteria	k__norank_d__Bacteria	p__Actinobacteriota	c__Actinobacteria	o__Frankiales	f__Geodermatophilaceae	g__unclassified_f__Geodermatophilaceae	s__unclassified_f__Geodermatophilaceae	ASV2209	0	0	0	0	0	0	0	0	11	12	0	0	0	17	22	23	15	23	0	0	0	21	0	0	0	0	29	0	0	0	0	0	0	0	0	0	0	0	0	0	8
d__Bacteria	k__norank_d__Bacteria	p__Proteobacteria	c__Alphaproteobacteria	o__Rhizobiales	f__Devosiaceae	g__Devosia	s__unclassified_g__Devosia	ASV3712	0	0	0	0	0	0	0	0	0	0	0	0	56	47	36	0	0	0	0	0	0	0	0	0	0	0	0	0	17	0	0	0	0	0	0	0	0	0	0	0	0
d__Bacteria	k__norank_d__Bacteria	p__Proteobacteria	c__Alphaproteobacteria	o__Rhizobiales	f__Xanthobacteraceae	g__Pseudorhodoplanes	s__unclassified_g__Pseudorhodoplanes	ASV2255	0	0	0	8	0	0	0	0	0	0	0	0	0	0	0	0	0	0	37	34	22	0	0	0	22	21	20	0	0	0	0	0	0	0	0	0	0	0	0	27	0
d__Bacteria	k__norank_d__Bacteria	p__Proteobacteria	c__Alphaproteobacteria	o__Sphingomonadales	f__Sphingomonadaceae	g__Sphingobium	s__unclassified_g__Sphingobium	ASV3760	0	0	0	17	23	22	0	16	10	0	0	0	17	18	15	7	0	0	34	28	28	0	0	0	14	27	18	16	12	26	0	0	0	0	0	0	24	20	0	0	0
d__Bacteria	k__norank_d__Bacteria	p__Actinobacteriota	c__Actinobacteria	o__Micrococcales	f__Microbacteriaceae	g__unclassified_f__Microbacteriaceae	s__unclassified_f__Microbacteriaceae	ASV1510	80	56	96	0	0	0	0	0	0	76	0	28	0	0	0	0	0	0	0	0	0	45	19	0	0	0	0	0	0	0	0	36	40	0	0	0	0	0	0	0	0
d__Bacteria	k__norank_d__Bacteria	p__Proteobacteria	c__Gammaproteobacteria	o__Burkholderiales	f__Oxalobacteraceae	g__Massilia	s__unclassified_g__Massilia	ASV1478	25	0	0	0	0	0	0	0	0	39	60	45	0	0	0	0	0	0	0	0	0	69	68	43	0	0	0	0	0	0	72	53	87	0	0	0	0	0	0	0	0
d__Bacteria	k__norank_d__Bacteria	p__Firmicutes	c__Bacilli	o__Bacillales	f__Planococcaceae	g__Domibacillus	s__unclassified_g__Domibacillus	ASV5224	0	0	0	0	7	0	6	0	0	0	0	0	31	39	37	0	0	0	0	0	0	0	0	0	119	125	85	0	0	0	0	0	0	0	0	12	0	0	6	0	0
d__Bacteria	k__norank_d__Bacteria	p__Proteobacteria	c__Alphaproteobacteria	o__Rhizobiales	f__Devosiaceae	g__Devosia	s__unclassified_g__Devosia	ASV351	40	19	34	7	2	0	8	0	10	29	44	31	0	0	13	0	0	0	0	7	0	37	32	36	0	0	0	0	0	12	18	0	18	8	0	0	0	0	0	0	0
d__Bacteria	k__norank_d__Bacteria	p__Chloroflexi	c__Chloroflexia	o__Thermomicrobiales	f__JG30-KF-CM45	g__norank_f__JG30-KF-CM45	s__unclassified_g__norank_f__JG30-KF-CM45	ASV350	0	0	0	0	0	0	0	0	11	0	0	0	0	0	0	0	7	0	0	0	0	4	0	0	23	0	5	11	17	0	0	0	0	0	0	0	0	15	23	16	23
d__Bacteria	k__norank_d__Bacteria	p__Firmicutes	c__Bacilli	o__Bacillales	f__Bacillaceae	g__Bacillus	s__unclassified_g__Bacillus	ASV2472	0	7	0	0	0	0	0	0	0	0	0	0	80	115	87	0	0	0	69	62	58	0	0	14	9	12	0	0	0	0	12	0	0	0	0	0	0	0	0	22	0
d__Bacteria	k__norank_d__Bacteria	p__Proteobacteria	c__Gammaproteobacteria	o__Burkholderiales	f__Comamonadaceae	g__Variovorax	s__unclassified_g__Variovorax	ASV2200	0	0	0	4	14	13	3	6	0	8	0	0	0	0	0	6	10	4	13	21	18	9	0	17	5	0	0	8	15	18	0	0	0	0	0	0	0	0	5	8	26
d__Bacteria	k__norank_d__Bacteria	p__Bacteroidota	c__Bacteroidia	o__Cytophagales	f__Microscillaceae	g__Ohtaekwangia	s__metagenome_g__Ohtaekwangia	ASV433	0	7	0	0	0	0	0	0	0	2	0	0	6	0	4	0	0	0	50	37	26	7	6	4	6	6	0	33	29	24	3	0	5	0	0	0	3	0	0	17	14
d__Bacteria	k__norank_d__Bacteria	p__Patescibacteria	c__Saccharimonadia	o__Saccharimonadales	f__LWQ8	g__norank_f__LWQ8	s__uncultured_bacterium_f__LWQ8	ASV263	0	0	0	0	0	0	0	0	0	0	0	0	0	0	0	0	0	0	7	3	11	0	0	0	0	0	0	11	12	11	0	0	0	0	0	0	0	0	0	7	2
d__Bacteria	k__norank_d__Bacteria	p__Chloroflexi	c__Ktedonobacteria	o__Ktedonobacterales	f__Ktedonobacteraceae	g__1959-1	s__uncultured_bacterium_g__1959-1	ASV16232	0	0	0	0	0	0	0	0	0	0	0	0	0	0	0	0	1	0	0	0	0	0	0	0	0	0	0	0	0	0	0	0	0	0	0	0	0	0	15	59	56
d__Bacteria	k__norank_d__Bacteria	p__Actinobacteriota	c__Actinobacteria	o__Micrococcales	f__Microbacteriaceae	g__unclassified_f__Microbacteriaceae	s__unclassified_f__Microbacteriaceae	ASV110	0	0	0	0	0	0	0	0	0	0	0	0	0	0	0	0	0	0	0	0	41	0	0	0	70	67	61	0	0	36	0	0	0	0	0	0	0	0	0	0	0
d__Bacteria	k__norank_d__Bacteria	p__Proteobacteria	c__Gammaproteobacteria	o__Burkholderiales	f__Alcaligenaceae	g__unclassified_f__Alcaligenaceae	s__unclassified_f__Alcaligenaceae	ASV3704	7	7	0	19	18	21	0	18	12	0	0	0	0	0	0	0	0	9	25	12	26	8	11	0	0	0	0	0	22	0	0	0	0	0	0	0	25	29	26	6	0
d__Bacteria	k__norank_d__Bacteria	p__Proteobacteria	c__Alphaproteobacteria	o__Rhizobiales	f__Xanthobacteraceae	g__norank_f__Xanthobacteraceae	s__unclassified_g__norank_f__Xanthobacteraceae	ASV640	0	0	0	0	0	0	0	0	0	0	0	0	0	0	0	0	0	0	0	22	0	0	0	0	0	21	0	0	0	0	0	0	0	0	0	0	32	0	20	49	31
d__Bacteria	k__norank_d__Bacteria	p__Proteobacteria	c__Alphaproteobacteria	o__Rhizobiales	f__Devosiaceae	g__Devosia	s__unclassified_g__Devosia	ASV1571	0	28	26	0	4	0	8	8	32	44	33	18	0	0	0	0	0	0	0	7	0	53	33	32	11	10	0	0	0	0	0	15	15	0	0	3	0	0	0	0	0
d__Bacteria	k__norank_d__Bacteria	p__Actinobacteriota	c__Actinobacteria	o__Micromonosporales	f__Micromonosporaceae	g__unclassified_f__Micromonosporaceae	s__unclassified_f__Micromonosporaceae	ASV4375	0	0	0	0	0	0	12	0	0	0	0	0	0	0	0	0	0	0	0	0	0	0	0	0	0	0	0	0	0	0	0	0	0	0	0	0	0	0	0	0	0
d__Bacteria	k__norank_d__Bacteria	p__Bacteroidota	c__Bacteroidia	o__Flavobacteriales	f__Flavobacteriaceae	g__Flavobacterium	s__unclassified_g__Flavobacterium	ASV3773	0	0	0	76	62	53	0	0	0	0	0	0	21	16	16	0	0	0	0	0	0	0	0	0	0	0	5	10	14	0	0	0	0	0	0	0	0	10	0	0	0
d__Bacteria	k__norank_d__Bacteria	p__Bacteroidota	c__Bacteroidia	o__Cytophagales	f__Hymenobacteraceae	g__Adhaeribacter	s__unclassified_g__Adhaeribacter	ASV1514	37	39	23	0	0	5	4	0	0	32	45	34	0	8	0	0	0	0	6	0	0	32	40	21	0	0	0	0	0	0	34	35	41	8	0	5	0	0	0	0	0
d__Bacteria	k__norank_d__Bacteria	p__Firmicutes	c__Bacilli	o__Bacillales	f__Bacillaceae	g__unclassified_f__Bacillaceae	s__unclassified_f__Bacillaceae	ASV2350	0	0	0	0	0	0	0	0	0	0	0	0	0	3	0	0	0	0	0	0	0	0	0	0	0	0	2	9	0	15	0	0	0	0	0	0	5	0	0	3	0
d__Bacteria	k__norank_d__Bacteria	p__Actinobacteriota	c__Actinobacteria	o__Corynebacteriales	f__Mycobacteriaceae	g__Mycobacterium	s__unclassified_g__Mycobacterium	ASV5754	0	0	0	0	0	0	0	0	0	0	0	0	0	0	0	0	0	0	0	0	0	0	19	0	0	0	0	0	0	0	0	0	0	0	0	0	0	0	0	45	52
d__Bacteria	k__norank_d__Bacteria	p__Bacteroidota	c__Bacteroidia	o__Cytophagales	f__Microscillaceae	g__norank_f__Microscillaceae	s__unclassified_g__norank_f__Microscillaceae	ASV2445	0	0	0	0	0	13	12	0	0	0	0	0	0	0	0	0	0	0	18	9	0	0	0	0	0	0	0	0	0	0	0	0	0	0	0	0	6	3	5	13	11
d__Bacteria	k__norank_d__Bacteria	p__Actinobacteriota	c__Rubrobacteria	o__Rubrobacterales	f__Rubrobacteriaceae	g__Rubrobacter	s__metagenome_g__Rubrobacter	ASV2156	3	0	0	14	0	26	0	0	23	0	0	0	0	0	0	0	28	20	0	0	0	0	0	0	0	0	4	0	3	0	8	0	0	0	0	0	0	0	0	6	14
d__Bacteria	k__norank_d__Bacteria	p__Firmicutes	c__Bacilli	o__Bacillales	f__Planococcaceae	g__unclassified_f__Planococcaceae	s__unclassified_f__Planococcaceae	ASV586	0	0	10	0	0	0	0	0	0	53	29	27	0	0	0	0	0	0	0	0	0	96	140	131	0	0	0	0	0	0	0	44	44	0	0	0	0	0	0	0	0
d__Bacteria	k__norank_d__Bacteria	p__Patescibacteria	c__Saccharimonadia	o__Saccharimonadales	f__norank_o__Saccharimonadales	g__norank_o__Saccharimonadales	s__unclassified_g__norank_o__Saccharimonadales	ASV354	0	0	0	35	51	33	8	12	6	14	0	0	0	0	0	0	0	0	7	12	12	0	0	0	4	5	0	12	9	7	6	0	0	0	0	0	3	0	4	0	0
d__Bacteria	k__norank_d__Bacteria	p__Acidobacteriota	c__Blastocatellia	o__Blastocatellales	f__Blastocatellaceae	g__norank_f__Blastocatellaceae	s__unclassified_g__norank_f__Blastocatellaceae	ASV25617	0	0	0	0	0	0	0	0	0	0	0	0	0	0	0	0	0	0	0	0	5	0	0	0	0	0	15	0	0	0	0	0	0	0	0	0	10	14	22	18	19
d__Bacteria	k__norank_d__Bacteria	p__Bacteroidota	c__Bacteroidia	o__Cytophagales	f__Hymenobacteraceae	g__Adhaeribacter	s__unclassified_g__Adhaeribacter	ASV1587	13	21	18	0	9	0	4	7	0	19	20	14	6	0	0	3	0	0	0	0	5	13	11	0	0	0	0	4	4	4	18	15	12	12	14	7	12	7	6	4	0
d__Bacteria	k__norank_d__Bacteria	p__Proteobacteria	c__Alphaproteobacteria	o__Acetobacterales	f__Acetobacteraceae	g__Roseomonas	s__unclassified_g__Roseomonas	ASV5329	0	0	0	8	0	0	0	2	0	0	0	0	0	8	0	0	0	0	0	0	9	0	0	0	27	33	40	15	0	15	0	0	0	0	0	0	0	0	0	14	13
d__Bacteria	k__norank_d__Bacteria	p__Proteobacteria	c__Gammaproteobacteria	o__Xanthomonadales	f__Xanthomonadaceae	g__Stenotrophomonas	s__unclassified_g__Stenotrophomonas	ASV2292	21	146	16	30	22	49	23	15	16	0	0	11	0	0	0	0	0	0	0	0	0	0	0	0	0	0	0	0	0	0	0	0	0	3	5	0	0	0	0	0	8
d__Bacteria	k__norank_d__Bacteria	p__Proteobacteria	c__Alphaproteobacteria	o__Acetobacterales	f__Acetobacteraceae	g__Roseomonas	s__unclassified_g__Roseomonas	ASV3657	0	0	0	0	0	11	0	10	0	0	0	0	17	8	0	0	0	0	0	18	0	0	0	0	24	0	20	44	43	39	0	0	0	0	0	0	27	27	14	25	0
d__Bacteria	k__norank_d__Bacteria	p__Actinobacteriota	c__Actinobacteria	o__Streptosporangiales	f__Thermomonosporaceae	g__Actinomadura	s__unclassified_g__Actinomadura	ASV28	0	0	0	0	0	0	0	0	0	0	0	0	0	0	0	0	0	0	0	0	0	0	0	0	0	0	0	0	0	0	0	0	0	0	0	0	0	0	0	0	0
d__Bacteria	k__norank_d__Bacteria	p__Acidobacteriota	c__Blastocatellia	o__Pyrinomonadales	f__Pyrinomonadaceae	g__RB41	s__unclassified_g__RB41	ASV2320	0	0	0	13	27	17	8	6	8	8	0	0	0	0	0	15	23	20	0	0	0	0	0	0	0	8	0	2	0	0	0	0	0	0	0	0	9	8	12	0	0
d__Bacteria	k__norank_d__Bacteria	p__Proteobacteria	c__Gammaproteobacteria	o__unclassified_c__Gammaproteobacteria	f__unclassified_c__Gammaproteobacteria	g__unclassified_c__Gammaproteobacteria	s__unclassified_c__Gammaproteobacteria	ASV3811	0	0	0	3	0	0	0	0	0	0	0	0	8	18	18	0	0	0	16	38	25	0	0	0	10	0	0	0	11	0	0	0	0	0	0	0	67	78	64	9	15
d__Bacteria	k__norank_d__Bacteria	p__Myxococcota	c__Polyangia	o__Nannocystales	f__Nannocystaceae	g__norank_f__Nannocystaceae	s__metagenome_f__Nannocystaceae	ASV3756	0	0	0	4	0	0	0	0	6	0	0	0	0	8	0	0	0	0	43	33	39	0	0	0	10	0	14	12	13	16	0	0	0	0	0	0	20	13	11	28	22
d__Bacteria	k__norank_d__Bacteria	p__Actinobacteriota	c__Actinobacteria	o__Streptosporangiales	f__Thermomonosporaceae	g__Actinomadura	s__unclassified_g__Actinomadura	ASV120	0	0	0	0	0	0	0	0	0	0	0	0	0	0	0	0	0	0	0	0	0	31	0	0	0	0	0	0	0	0	0	0	0	0	0	0	0	0	0	0	0
d__Bacteria	k__norank_d__Bacteria	p__Actinobacteriota	c__Actinobacteria	o__Micrococcales	f__Promicromonosporaceae	g__Promicromonospora	s__unclassified_g__Promicromonospora	ASV76	0	0	0	0	0	0	0	0	0	0	0	0	0	0	0	0	0	0	0	0	0	0	0	0	0	0	0	0	0	0	0	0	0	0	0	0	0	0	0	0	0
d__Bacteria	k__norank_d__Bacteria	p__Actinobacteriota	c__MB-A2-108	o__norank_c__MB-A2-108	f__norank_c__MB-A2-108	g__norank_c__MB-A2-108	s__unclassified_g__norank_c__MB-A2-108	ASV2203	0	0	0	34	0	0	0	0	0	0	0	0	0	0	0	18	34	26	0	0	0	0	0	0	0	0	0	0	0	0	11	0	0	0	0	0	0	21	31	0	0
d__Bacteria	k__norank_d__Bacteria	p__Proteobacteria	c__Alphaproteobacteria	o__Rhizobiales	f__KF-JG30-B3	g__norank_f__KF-JG30-B3	s__unclassified_g__norank_f__KF-JG30-B3	ASV2281	0	2	0	3	7	0	9	7	11	6	0	0	0	0	3	1	0	7	0	3	5	0	0	0	0	0	2	0	0	5	0	0	0	0	0	0	0	4	12	10	13
d__Bacteria	k__norank_d__Bacteria	p__Proteobacteria	c__Gammaproteobacteria	o__Xanthomonadales	f__Xanthomonadaceae	g__Lysobacter	s__unclassified_g__Lysobacter	ASV450	4	8	11	0	1	2	0	2	0	0	6	0	0	0	0	0	0	0	0	0	0	0	0	0	0	0	0	0	0	2	0	0	0	0	0	0	0	20	7	11	4
d__Bacteria	k__norank_d__Bacteria	p__Bacteroidota	c__Bacteroidia	o__Cytophagales	f__Microscillaceae	g__unclassified_f__Microscillaceae	s__unclassified_f__Microscillaceae	ASV1881	0	0	0	0	0	0	0	0	0	0	0	0	0	0	0	0	0	0	27	24	20	0	0	0	0	12	0	0	0	0	0	2	0	0	0	0	0	0	0	0	0
d__Bacteria	k__norank_d__Bacteria	p__Proteobacteria	c__Gammaproteobacteria	o__Steroidobacterales	f__Steroidobacteraceae	g__Steroidobacter	s__unclassified_g__Steroidobacter	ASV219	0	0	0	0	0	0	0	0	0	0	0	0	0	0	0	0	0	0	0	0	0	0	0	0	0	0	0	0	18	21	0	0	0	0	0	0	23	37	9	40	10
d__Bacteria	k__norank_d__Bacteria	p__Proteobacteria	c__Gammaproteobacteria	o__Burkholderiales	f__Alcaligenaceae	g__unclassified_f__Alcaligenaceae	s__unclassified_f__Alcaligenaceae	ASV125	0	0	0	0	0	0	0	0	0	0	0	0	3	0	0	0	0	0	0	0	0	0	0	0	0	0	0	0	0	0	0	0	0	0	0	0	0	0	0	0	0
d__Bacteria	k__norank_d__Bacteria	p__Proteobacteria	c__Gammaproteobacteria	o__Burkholderiales	f__Oxalobacteraceae	g__Massilia	s__Massilia_plicata_g__Massilia	ASV1541	34	78	204	0	0	0	0	0	0	47	92	38	0	0	0	0	0	0	0	0	0	0	0	0	0	0	0	0	0	0	0	26	0	0	0	0	0	0	0	0	0
d__Bacteria	k__norank_d__Bacteria	p__Proteobacteria	c__Gammaproteobacteria	o__Enterobacterales	f__Yersiniaceae	g__Serratia	s__unclassified_g__Serratia	ASV7343	58	50	45	45	24	34	34	42	42	0	0	0	0	0	0	0	0	0	0	0	0	0	0	0	6	0	0	0	0	0	0	0	0	0	0	0	0	0	0	0	0
d__Bacteria	k__norank_d__Bacteria	p__Proteobacteria	c__Alphaproteobacteria	o__Rhizobiales	f__Rhizobiaceae	g__unclassified_f__Rhizobiaceae	s__unclassified_f__Rhizobiaceae	ASV3689	0	0	0	0	0	0	8	16	12	8	8	0	0	0	0	0	0	0	22	19	18	10	0	0	9	0	0	28	18	24	0	0	0	0	0	0	0	0	0	0	13
d__Bacteria	k__norank_d__Bacteria	p__Firmicutes	c__Bacilli	o__Paenibacillales	f__Paenibacillaceae	g__Paenibacillus	s__unclassified_g__Paenibacillus	ASV3707	0	0	0	0	0	0	0	0	0	0	0	0	26	26	31	0	0	0	11	0	0	0	0	0	0	0	27	0	21	0	0	0	0	0	0	0	41	0	32	0	0
d__Bacteria	k__norank_d__Bacteria	p__Gemmatimonadota	c__Gemmatimonadetes	o__Gemmatimonadales	f__Gemmatimonadaceae	g__norank_f__Gemmatimonadaceae	s__metagenome_f__Gemmatimonadaceae	ASV23541	0	0	0	0	0	0	0	0	0	0	0	0	0	0	0	0	0	0	0	0	3	0	0	0	0	0	0	0	0	0	0	0	0	0	0	0	0	0	0	0	0
d__Bacteria	k__norank_d__Bacteria	p__Proteobacteria	c__Gammaproteobacteria	o__Burkholderiales	f__Alcaligenaceae	g__Achromobacter	s__unclassified_g__Achromobacter	ASV2629	0	0	0	0	0	0	0	0	0	0	0	0	0	0	0	0	0	0	46	46	42	0	0	0	0	29	52	70	66	72	0	0	0	0	0	0	0	0	0	12	0
d__Bacteria	k__norank_d__Bacteria	p__Actinobacteriota	c__Acidimicrobiia	o__Microtrichales	f__Ilumatobacteraceae	g__norank_f__Ilumatobacteraceae	s__metagenome_f__Ilumatobacteraceae	ASV7360	0	0	0	0	0	0	0	7	0	0	0	0	0	0	32	0	0	0	0	51	0	7	0	0	29	27	24	0	0	0	0	0	0	0	0	0	14	0	29	20	15
d__Bacteria	k__norank_d__Bacteria	p__Firmicutes	c__Bacilli	o__Bacillales	f__Bacillaceae	g__Bacillus	s__unclassified_g__Bacillus	ASV117676	0	0	0	0	0	0	0	0	0	0	0	0	0	0	0	0	0	0	0	0	0	0	0	0	0	0	0	0	0	0	0	0	0	0	0	0	0	0	0	0	0
d__Bacteria	k__norank_d__Bacteria	p__Bacteroidota	c__Bacteroidia	o__Cytophagales	f__Spirosomaceae	g__Dyadobacter	s__unclassified_g__Dyadobacter	ASV2504	8	9	0	10	24	17	17	19	9	13	0	0	0	25	14	0	0	0	41	29	27	26	0	0	14	29	0	29	17	19	0	0	0	0	0	0	0	0	0	26	0
d__Bacteria	k__norank_d__Bacteria	p__Gemmatimonadota	c__Gemmatimonadetes	o__Gemmatimonadales	f__Gemmatimonadaceae	g__norank_f__Gemmatimonadaceae	s__unclassified_g__norank_f__Gemmatimonadaceae	ASV2115	17	0	0	0	0	0	27	0	52	0	31	0	0	0	0	0	0	0	24	0	0	0	0	0	0	0	0	0	0	0	0	0	0	0	13	0	0	0	62	52	0
d__Bacteria	k__norank_d__Bacteria	p__Verrucomicrobiota	c__Verrucomicrobiae	o__Verrucomicrobiales	f__Rubritaleaceae	g__Luteolibacter	s__Luteolibacter_sp._M67	ASV269	0	0	0	0	13	0	0	0	0	0	0	0	0	0	13	0	0	0	16	14	36	0	0	0	0	0	0	0	0	14	0	0	0	0	0	0	0	22	7	9	0
d__Bacteria	k__norank_d__Bacteria	p__Bacteroidota	c__Bacteroidia	o__Sphingobacteriales	f__Sphingobacteriaceae	g__Sphingobacterium	s__Sphingobacterium_alkalisoli	ASV4463	0	0	0	14	0	8	0	0	0	0	0	0	7	12	12	0	0	0	0	0	0	0	0	0	0	0	0	0	0	0	0	0	0	0	0	0	10	6	0	0	0
d__Bacteria	k__norank_d__Bacteria	p__Proteobacteria	c__Alphaproteobacteria	o__Tistrellales	f__Geminicoccaceae	g__norank_f__Geminicoccaceae	s__uncultured_bacterium_f__Geminicoccaceae	ASV2217	0	12	0	0	0	21	0	0	0	5	0	0	0	0	0	12	0	22	0	0	0	0	0	0	0	0	0	0	0	0	0	0	0	7	0	0	0	12	16	22	13
d__Bacteria	k__norank_d__Bacteria	p__Proteobacteria	c__Alphaproteobacteria	o__Rhizobiales	f__Xanthobacteraceae	g__unclassified_f__Xanthobacteraceae	s__unclassified_f__Xanthobacteraceae	ASV14275	0	0	0	0	0	0	0	18	0	0	0	0	0	0	0	0	0	0	8	16	10	0	0	0	32	36	38	0	0	0	0	0	0	0	0	0	0	6	0	11	0
d__Bacteria	k__norank_d__Bacteria	p__Actinobacteriota	c__Actinobacteria	o__Micromonosporales	f__Micromonosporaceae	g__unclassified_f__Micromonosporaceae	s__unclassified_f__Micromonosporaceae	ASV378	0	0	0	0	0	25	0	0	0	0	0	0	0	0	0	0	0	0	0	0	0	0	0	0	0	0	0	0	0	38	0	0	0	0	0	0	59	0	0	38	89
d__Bacteria	k__norank_d__Bacteria	p__Proteobacteria	c__Alphaproteobacteria	o__Rhizobiales	f__Rhizobiales_Incertae_Sedis	g__Nordella	s__Nordella_oligomobilis	ASV2179	0	0	0	0	0	0	0	0	10	0	0	0	0	0	0	0	5	0	18	0	0	0	0	0	16	18	0	0	0	17	0	0	0	0	0	0	20	10	0	29	20
d__Bacteria	k__norank_d__Bacteria	p__Bacteroidota	c__Bacteroidia	o__Flavobacteriales	f__Weeksellaceae	g__Chryseobacterium	s__unclassified_g__Chryseobacterium	ASV2604	0	0	0	56	60	52	0	0	0	0	0	0	0	0	0	0	0	0	0	0	0	0	0	0	0	0	0	0	0	0	0	0	0	0	9	3	0	0	0	0	0
d__Bacteria	k__norank_d__Bacteria	p__Proteobacteria	c__Alphaproteobacteria	o__Rhizobiales	f__Devosiaceae	g__Devosia	s__unclassified_g__Devosia	ASV3679	0	0	0	9	9	0	0	0	0	0	0	0	51	26	40	0	0	0	22	0	0	0	0	0	0	0	0	0	27	0	0	0	0	0	0	0	27	28	18	0	0
d__Bacteria	k__norank_d__Bacteria	p__Proteobacteria	c__Alphaproteobacteria	o__Sphingomonadales	f__Sphingomonadaceae	g__Sphingomonas	s__unclassified_g__Sphingomonas	ASV3706	0	0	0	0	0	0	0	0	0	0	0	0	11	0	0	0	0	0	41	38	31	0	0	0	34	27	29	29	19	20	0	0	0	0	0	7	0	0	0	0	0
d__Bacteria	k__norank_d__Bacteria	p__Bacteroidota	c__Bacteroidia	o__Sphingobacteriales	f__Sphingobacteriaceae	g__Pedobacter	s__unclassified_g__Pedobacter	ASV2692	0	0	0	0	8	19	0	8	7	0	0	0	18	26	23	0	0	0	41	47	56	0	0	0	0	0	0	12	22	20	0	0	0	0	0	0	0	0	0	0	0
d__Bacteria	k__norank_d__Bacteria	p__Firmicutes	c__Bacilli	o__Bacillales	f__Planococcaceae	g__Lysinibacillus	s__unclassified_g__Lysinibacillus	ASV2246	0	0	0	12	21	15	0	17	13	19	15	0	0	0	0	0	15	13	0	2	7	4	0	16	0	0	25	0	0	0	0	0	0	0	0	0	0	0	23	0	0
d__Bacteria	k__norank_d__Bacteria	p__Proteobacteria	c__Gammaproteobacteria	o__Burkholderiales	f__Comamonadaceae	g__Polaromonas	s__unclassified_g__Polaromonas	ASV2085	4	7	7	7	8	0	10	9	12	0	11	0	15	7	13	0	0	0	27	38	23	2	0	0	12	14	0	20	0	7	0	0	0	0	0	0	11	9	16	13	0
d__Bacteria	k__norank_d__Bacteria	p__Proteobacteria	c__Gammaproteobacteria	o__Cellvibrionales	f__Cellvibrionaceae	g__Cellvibrio	s__unclassified_g__Cellvibrio	ASV3794	0	0	16	3	0	2	0	0	0	8	0	8	7	11	10	0	0	0	41	11	18	0	8	0	0	0	0	0	11	7	9	0	0	0	0	0	0	0	0	0	0
d__Bacteria	k__norank_d__Bacteria	p__Actinobacteriota	c__Actinobacteria	o__Streptomycetales	f__Streptomycetaceae	g__Streptomyces	s__unclassified_g__Streptomyces	ASV5256	0	0	0	0	0	0	0	0	0	0	0	0	10	15	0	0	0	0	0	0	0	0	0	0	0	0	0	0	0	8	0	0	0	0	0	0	0	0	0	18	28
d__Bacteria	k__norank_d__Bacteria	p__Verrucomicrobiota	c__Verrucomicrobiae	o__Chthoniobacterales	f__Terrimicrobiaceae	g__Terrimicrobium	s__unclassified_g__Terrimicrobium	ASV3708	0	0	0	0	2	3	0	0	0	0	0	0	0	4	6	0	0	0	14	21	29	0	0	0	13	10	17	30	23	17	0	0	0	0	0	0	15	29	6	35	22
d__Bacteria	k__norank_d__Bacteria	p__Proteobacteria	c__Gammaproteobacteria	o__Xanthomonadales	f__Rhodanobacteraceae	g__Luteibacter	s__unclassified_g__Luteibacter	ASV652	0	0	0	3	0	0	0	0	0	0	0	0	0	0	0	0	0	0	4	6	0	0	0	0	13	19	15	0	0	0	0	0	0	0	0	0	6	6	22	0	1
d__Bacteria	k__norank_d__Bacteria	p__Bacteroidota	c__Bacteroidia	o__Flavobacteriales	f__Weeksellaceae	g__Chryseobacterium	s__unclassified_g__Chryseobacterium	ASV2444	0	0	0	57	34	30	0	0	0	0	0	0	0	0	0	0	0	0	0	0	0	0	0	0	0	0	0	0	0	0	0	0	0	9	0	0	0	0	0	0	0
d__Bacteria	k__norank_d__Bacteria	p__Firmicutes	c__Bacilli	o__Bacillales	f__Bacillaceae	g__Bacillus	s__unclassified_g__Bacillus	ASV5211	0	0	0	0	0	0	0	0	0	0	0	0	169	129	155	0	0	0	0	0	0	0	0	0	0	0	0	0	0	0	0	0	0	0	0	0	0	62	0	0	0
d__Bacteria	k__norank_d__Bacteria	p__Bacteroidota	c__Bacteroidia	o__Chitinophagales	f__Chitinophagaceae	g__Pseudoflavitalea	s__unclassified_g__Pseudoflavitalea	ASV2015	0	0	0	0	0	0	0	0	0	0	0	0	0	0	9	0	0	0	23	20	21	0	0	0	26	0	41	15	11	9	0	2	0	0	0	0	0	0	0	10	0
d__Bacteria	k__norank_d__Bacteria	p__Firmicutes	c__Bacilli	o__Bacillales	f__Bacillaceae	g__Bacillus	s__unclassified_g__Bacillus	ASV531	9	16	19	0	0	0	4	1	0	8	26	20	29	33	26	0	0	0	0	0	0	14	0	19	49	28	39	9	11	20	0	0	17	4	0	7	0	0	0	0	0
d__Bacteria	k__norank_d__Bacteria	p__Proteobacteria	c__Gammaproteobacteria	o__Xanthomonadales	f__Xanthomonadaceae	g__Lysobacter	s__uncultured_Xanthomonadaceae_bacterium_g__Lysobacter	ASV2448	5	11	8	0	0	0	7	0	9	0	0	0	0	0	0	4	0	0	6	0	5	0	3	0	0	0	0	15	14	9	0	0	0	0	0	0	0	0	15	22	24
d__Bacteria	k__norank_d__Bacteria	p__Actinobacteriota	c__Actinobacteria	o__Streptosporangiales	f__Streptosporangiaceae	g__Nonomuraea	s__unclassified_g__Nonomuraea	ASV176	0	0	0	0	0	0	0	0	0	0	0	0	0	0	0	0	0	0	0	0	0	0	0	0	0	0	0	0	0	0	0	0	0	0	0	0	0	0	0	0	0
d__Bacteria	k__norank_d__Bacteria	p__Proteobacteria	c__Alphaproteobacteria	o__Rhizobiales	f__D05-2	g__norank_f__D05-2	s__uncultured_bacterium_f__D05-2	ASV264	0	0	0	0	0	0	0	0	0	0	0	0	0	0	0	0	0	0	0	7	0	0	0	0	26	28	23	0	19	13	0	5	0	0	0	0	7	0	14	24	10
d__Bacteria	k__norank_d__Bacteria	p__Proteobacteria	c__Alphaproteobacteria	o__Rhizobiales	f__Rhizobiaceae	g__unclassified_f__Rhizobiaceae	s__unclassified_f__Rhizobiaceae	ASV2170	0	0	0	0	17	0	0	0	0	0	0	0	0	0	0	0	11	0	0	0	0	0	0	0	0	0	0	0	0	0	0	0	0	0	0	0	23	0	30	24	28
d__Bacteria	k__norank_d__Bacteria	p__Bacteroidota	c__Bacteroidia	o__Cytophagales	f__Hymenobacteraceae	g__Pontibacter	s__Pontibacter_sp._LX8	ASV1507	34	25	0	0	0	0	4	0	0	42	46	49	0	0	0	0	0	8	0	0	0	50	41	33	0	0	0	0	0	0	32	42	24	0	0	3	0	0	0	0	0
d__Bacteria	k__norank_d__Bacteria	p__Actinobacteriota	c__Actinobacteria	o__Micrococcales	f__Microbacteriaceae	g__unclassified_f__Microbacteriaceae	s__unclassified_f__Microbacteriaceae	ASV13809	99	47	71	0	0	0	0	0	0	82	30	35	0	0	0	0	0	0	0	0	0	0	0	0	0	0	0	0	0	0	62	0	38	0	0	0	0	0	0	0	0
d__Bacteria	k__norank_d__Bacteria	p__Actinobacteriota	c__Actinobacteria	o__Propionibacteriales	f__Nocardioidaceae	g__Nocardioides	s__unclassified_g__Nocardioides	ASV393	10	9	12	0	0	7	6	0	0	11	10	5	0	5	0	0	4	4	2	0	0	12	21	9	0	0	0	0	0	0	17	14	15	0	0	0	0	0	0	0	0
d__Bacteria	k__norank_d__Bacteria	p__Acidobacteriota	c__Vicinamibacteria	o__Vicinamibacterales	f__norank_o__Vicinamibacterales	g__norank_o__Vicinamibacterales	s__unclassified_g__norank_o__Vicinamibacterales	ASV4335	0	0	0	0	0	0	0	0	16	0	0	0	0	0	0	24	0	19	0	0	0	0	0	0	0	0	0	0	0	0	0	0	0	0	0	4	18	8	26	34	16
d__Bacteria	k__norank_d__Bacteria	p__Gemmatimonadota	c__Gemmatimonadetes	o__Gemmatimonadales	f__Gemmatimonadaceae	g__norank_f__Gemmatimonadaceae	s__uncultured_proteobacterium_f__Gemmatimonadaceae	ASV3764	0	0	15	0	0	0	0	33	15	0	0	0	0	0	0	20	12	0	0	0	0	0	0	0	0	0	0	0	16	0	0	0	0	0	13	0	0	0	20	28	0
d__Bacteria	k__norank_d__Bacteria	p__Proteobacteria	c__Alphaproteobacteria	o__Rhizobiales	f__Hyphomicrobiaceae	g__Pedomicrobium	s__unclassified_g__Pedomicrobium	ASV2805	0	0	0	17	0	5	0	0	0	0	0	0	0	0	0	0	0	0	9	0	0	0	0	0	19	29	26	0	0	0	0	0	0	0	0	0	0	0	0	0	9
d__Bacteria	k__norank_d__Bacteria	p__Proteobacteria	c__Alphaproteobacteria	o__Azospirillales	f__Inquilinaceae	g__Inquilinus	s__unclassified_g__Inquilinus	ASV3667	0	0	0	0	0	0	4	0	2	0	0	0	0	0	5	2	0	0	0	19	0	0	0	0	0	0	0	32	32	25	0	0	0	0	0	0	0	0	0	0	0
d__Bacteria	k__norank_d__Bacteria	p__Proteobacteria	c__Gammaproteobacteria	o__Burkholderiales	f__Burkholderiaceae	g__Cupriavidus	s__unclassified_g__Cupriavidus	ASV314	9	0	0	14	6	20	8	23	23	0	0	0	17	18	25	0	0	0	8	12	5	16	24	15	11	7	25	8	6	11	6	7	0	0	0	0	0	0	2	5	13
d__Bacteria	k__norank_d__Bacteria	p__Actinobacteriota	c__Actinobacteria	o__Micromonosporales	f__Micromonosporaceae	g__Salinispora	s__Catellatospora_sp.	ASV1704	0	11	0	0	0	0	0	0	3	0	0	0	0	0	6	0	0	0	10	25	15	0	0	0	19	20	25	18	22	24	0	5	0	4	0	0	10	0	4	16	48
d__Bacteria	k__norank_d__Bacteria	p__Actinobacteriota	c__Actinobacteria	o__Pseudonocardiales	f__Pseudonocardiaceae	g__Saccharothrix	s__unclassified_g__Saccharothrix	ASV4341	9	9	0	0	0	0	0	0	0	0	0	0	0	0	0	0	0	0	0	0	0	42	67	36	0	0	0	0	0	0	0	0	28	0	0	0	0	0	0	0	0
d__Bacteria	k__norank_d__Bacteria	p__Bacteroidota	c__Bacteroidia	o__Chitinophagales	f__Chitinophagaceae	g__Flavitalea	s__uncultured_bacterium_g__Flavitalea	ASV363	0	0	0	0	0	6	0	0	0	0	0	0	0	0	0	0	0	0	0	13	0	0	0	0	11	16	0	13	28	0	0	0	8	0	0	0	19	18	24	36	21
d__Bacteria	k__norank_d__Bacteria	p__Proteobacteria	c__Gammaproteobacteria	o__Burkholderiales	f__Methylophilaceae	g__Methylotenera	s__uncultured_soil_bacterium_g__Methylotenera	ASV2379	0	0	0	0	0	0	5	4	0	0	0	0	11	15	9	0	0	0	34	29	33	0	0	0	29	19	24	17	16	14	0	0	0	0	0	0	6	0	10	7	4
d__Bacteria	k__norank_d__Bacteria	p__Proteobacteria	c__Alphaproteobacteria	o__Rhizobiales	f__Rhizobiales_Incertae_Sedis	g__Bauldia	s__unclassified_g__Bauldia	ASV215	0	0	0	0	0	0	0	8	0	0	0	0	14	0	9	0	0	0	0	0	0	0	0	0	0	0	20	0	0	0	0	0	0	0	0	0	19	22	25	24	29
d__Bacteria	k__norank_d__Bacteria	p__Proteobacteria	c__Alphaproteobacteria	o__Acetobacterales	f__Acetobacteraceae	g__Roseomonas	s__unclassified_g__Roseomonas	ASV83	0	0	0	0	0	0	0	0	0	0	0	0	0	0	0	0	0	0	0	0	0	0	0	0	0	0	0	0	0	0	0	0	0	0	0	0	0	0	0	0	0
d__Bacteria	k__norank_d__Bacteria	p__Proteobacteria	c__Gammaproteobacteria	o__Burkholderiales	f__Methylophilaceae	g__MM2	s__unclassified_g__MM2	ASV2139	0	0	0	2	3	0	0	0	0	0	6	0	0	0	8	0	0	0	7	0	11	13	0	6	52	65	53	13	22	8	0	0	0	0	0	0	12	11	21	8	15
d__Bacteria	k__norank_d__Bacteria	p__Actinobacteriota	c__Thermoleophilia	o__Solirubrobacterales	f__Solirubrobacteraceae	g__Patulibacter	s__Patulibacter_ginsengiterrae	ASV3791	0	0	0	0	0	0	10	13	19	0	0	0	32	40	38	0	0	0	33	32	29	0	0	0	11	0	0	18	11	19	0	0	0	4	0	0	0	0	12	8	13
d__Bacteria	k__norank_d__Bacteria	p__Proteobacteria	c__Alphaproteobacteria	o__Rhizobiales	f__Rhizobiaceae	g__Mesorhizobium	s__Mesorhizobium_sp._YR577	ASV2493	0	0	0	0	5	0	3	0	6	0	0	0	18	20	20	1	0	0	13	22	9	0	0	0	0	0	5	0	10	14	0	0	0	0	0	0	20	21	22	10	21
d__Bacteria	k__norank_d__Bacteria	p__Patescibacteria	c__Saccharimonadia	o__Saccharimonadales	f__LWQ8	g__norank_f__LWQ8	s__uncultured_bacterium_f__LWQ8	ASV170	0	0	0	0	0	0	0	0	0	0	0	0	0	0	0	0	0	0	0	0	0	0	0	0	0	4	0	4	7	0	0	0	0	0	0	0	13	17	16	8	6
d__Bacteria	k__norank_d__Bacteria	p__Proteobacteria	c__Gammaproteobacteria	o__Enterobacterales	f__unclassified_o__Enterobacterales	g__unclassified_o__Enterobacterales	s__unclassified_o__Enterobacterales	ASV15846	0	0	0	0	0	0	0	0	0	0	14	0	0	0	0	175	155	145	0	0	0	0	0	0	0	0	0	0	0	0	0	0	0	0	0	0	0	0	0	0	0
d__Bacteria	k__norank_d__Bacteria	p__Proteobacteria	c__Gammaproteobacteria	o__Pseudomonadales	f__Pseudomonadaceae	g__Pseudomonas	s__unclassified_g__Pseudomonas	ASV15845	0	0	0	0	0	0	0	0	0	0	0	0	0	0	0	0	191	0	0	29	30	0	0	0	0	0	0	0	0	35	0	0	0	0	0	0	0	7	0	0	0
d__Bacteria	k__norank_d__Bacteria	p__Proteobacteria	c__Alphaproteobacteria	o__Azospirillales	f__Azospirillaceae	g__Skermanella	s__unclassified_g__Skermanella	ASV55	0	0	0	0	0	0	0	0	0	0	0	0	0	0	0	0	0	0	0	0	0	0	0	0	0	0	0	0	0	0	0	0	0	0	0	0	0	0	0	0	0
d__Bacteria	k__norank_d__Bacteria	p__Bacteroidota	c__Bacteroidia	o__Flavobacteriales	f__Flavobacteriaceae	g__Flavobacterium	s__unclassified_g__Flavobacterium	ASV1690	29	33	45	0	0	0	0	0	0	20	317	20	0	0	0	0	0	0	0	0	0	0	0	15	0	0	0	0	0	0	0	7	0	0	0	0	0	0	0	0	0
d__Bacteria	k__norank_d__Bacteria	p__Firmicutes	c__Bacilli	o__Exiguobacterales	f__Exiguobacteraceae	g__Exiguobacterium	s__unclassified_g__Exiguobacterium	ASV10788	0	19	11	0	0	0	0	0	0	72	41	61	0	0	0	0	0	0	0	0	0	69	58	76	0	0	0	0	0	0	43	0	36	0	0	0	0	0	0	0	0
d__Bacteria	k__norank_d__Bacteria	p__Proteobacteria	c__Gammaproteobacteria	o__Steroidobacterales	f__Steroidobacteraceae	g__Steroidobacter	s__unclassified_g__Steroidobacter	ASV193	0	0	0	0	0	0	0	0	0	0	0	10	0	0	0	0	0	0	0	0	0	0	0	0	0	0	0	0	0	0	0	0	0	0	0	0	0	0	0	0	0
d__Bacteria	k__norank_d__Bacteria	p__Bacteroidota	c__Bacteroidia	o__Flavobacteriales	f__Flavobacteriaceae	g__Flavobacterium	s__unclassified_g__Flavobacterium	ASV2188	0	18	0	85	14	10	0	0	0	0	0	0	25	0	0	0	0	0	0	0	0	0	0	0	0	0	0	0	0	0	0	0	0	0	0	0	19	0	0	23	0
d__Bacteria	k__norank_d__Bacteria	p__Bacteroidota	c__Bacteroidia	o__Chitinophagales	f__Chitinophagaceae	g__Taibaiella	s__Taibaiella_sp.	ASV3694	0	0	0	5	4	5	0	0	9	0	0	0	0	0	10	0	0	0	25	27	19	0	0	0	0	5	0	0	21	10	0	0	0	0	0	0	20	17	13	15	12
d__Bacteria	k__norank_d__Bacteria	p__Actinobacteriota	c__Actinobacteria	o__Micromonosporales	f__Micromonosporaceae	g__Micromonospora	s__unclassified_g__Micromonospora	ASV2260	0	0	0	0	0	0	0	0	0	0	0	0	0	0	0	0	0	0	15	0	8	0	0	0	0	0	0	30	0	0	0	0	0	0	0	0	0	0	0	48	48
d__Bacteria	k__norank_d__Bacteria	p__Firmicutes	c__Bacilli	o__Bacillales	f__Planococcaceae	g__unclassified_f__Planococcaceae	s__unclassified_f__Planococcaceae	ASV18163	0	0	0	0	0	0	0	0	0	0	0	0	0	0	0	0	0	0	0	0	0	118	84	122	0	0	0	0	0	0	91	0	56	0	0	0	0	0	0	0	0
d__Bacteria	k__norank_d__Bacteria	p__Proteobacteria	c__Alphaproteobacteria	o__Rhizobiales	f__Hyphomicrobiaceae	g__Pedomicrobium	s__uncultured_bacterium_g__Pedomicrobium	ASV3887	0	0	0	0	8	7	0	8	6	0	0	8	0	0	0	10	0	8	0	6	4	0	0	0	0	0	0	0	7	0	0	0	0	5	0	0	10	6	0	12	21
d__Bacteria	k__norank_d__Bacteria	p__Proteobacteria	c__Gammaproteobacteria	o__Burkholderiales	f__Oxalobacteraceae	g__Massilia	s__unclassified_g__Massilia	ASV1464	77	0	0	0	0	0	0	0	0	0	0	0	0	0	0	0	0	0	0	0	0	0	112	94	0	0	0	0	0	0	0	73	0	0	0	0	0	0	0	0	0
d__Bacteria	k__norank_d__Bacteria	p__Proteobacteria	c__Gammaproteobacteria	o__Burkholderiales	f__Oxalobacteraceae	g__Massilia	s__Massilia_plicata_g__Massilia	ASV13801	0	63	200	0	0	0	0	0	0	0	71	0	0	0	0	0	0	0	0	0	0	42	41	27	0	0	0	0	0	0	0	0	14	0	0	0	0	0	0	0	0
d__Bacteria	k__norank_d__Bacteria	p__Actinobacteriota	c__Rubrobacteria	o__Rubrobacterales	f__Rubrobacteriaceae	g__Rubrobacter	s__uncultured_bacterium_g__Rubrobacter	ASV1579	16	0	0	0	0	29	27	0	0	0	13	0	0	0	0	57	0	0	0	0	0	11	0	0	0	0	0	0	0	0	0	16	0	0	15	0	0	0	0	0	0
d__Bacteria	k__norank_d__Bacteria	p__Proteobacteria	c__Alphaproteobacteria	o__Rhodobacterales	f__Rhodobacteraceae	g__Falsirhodobacter	s__unclassified_g__Falsirhodobacter	ASV1518	24	27	18	7	0	5	14	7	0	43	33	26	0	0	0	0	0	0	0	0	0	28	19	17	0	0	0	0	0	0	29	34	32	0	0	0	0	0	0	0	0
d__Bacteria	k__norank_d__Bacteria	p__Bacteroidota	c__Bacteroidia	o__Flavobacteriales	f__Weeksellaceae	g__Chryseobacterium	s__unclassified_g__Chryseobacterium	ASV20379	0	0	0	0	11	12	9	0	0	0	0	0	0	0	0	0	0	0	0	27	0	0	0	0	0	0	0	0	0	0	0	0	0	0	0	0	0	0	0	0	0
d__Bacteria	k__norank_d__Bacteria	p__Proteobacteria	c__Alphaproteobacteria	o__Rhizobiales	f__norank_o__Rhizobiales	g__norank_o__Rhizobiales	s__unclassified_g__norank_o__Rhizobiales	ASV1742	4	4	4	4	0	9	0	0	3	0	10	9	0	0	0	5	9	0	8	0	0	0	0	0	8	14	0	0	0	0	0	6	8	0	5	0	0	9	6	0	7
d__Bacteria	k__norank_d__Bacteria	p__Proteobacteria	c__Gammaproteobacteria	o__Enterobacterales	f__Yersiniaceae	g__Serratia	s__unclassified_g__Serratia	ASV15860	19	0	0	0	0	0	0	0	0	0	0	0	0	0	0	30	24	35	0	0	0	0	9	0	0	0	0	0	0	0	0	0	0	143	84	103	0	0	0	0	0
d__Bacteria	k__norank_d__Bacteria	p__Bacteroidota	c__Bacteroidia	o__Flavobacteriales	f__Weeksellaceae	g__Chryseobacterium	s__unclassified_g__Chryseobacterium	ASV3713	0	0	0	0	0	0	121	82	88	0	0	0	0	0	0	0	0	0	20	11	6	0	0	0	0	0	0	30	19	12	0	0	0	0	0	0	0	0	0	0	0
d__Bacteria	k__norank_d__Bacteria	p__Actinobacteriota	c__Actinobacteria	o__Micromonosporales	f__Micromonosporaceae	g__unclassified_f__Micromonosporaceae	s__unclassified_f__Micromonosporaceae	ASV32543	0	0	0	0	0	0	0	0	0	0	0	0	0	0	35	0	0	0	34	36	24	0	0	0	0	0	0	0	0	0	0	0	0	0	0	0	0	65	26	0	33
d__Bacteria	k__norank_d__Bacteria	p__Proteobacteria	c__Gammaproteobacteria	o__Enterobacterales	f__Erwiniaceae	g__Pantoea	s__unclassified_g__Pantoea	ASV15857	0	56	0	0	0	0	0	0	0	0	0	16	0	0	0	34	31	30	0	0	0	43	61	93	0	0	0	0	0	0	0	0	0	58	32	0	0	0	0	0	0
d__Bacteria	k__norank_d__Bacteria	p__Bacteroidota	c__Bacteroidia	o__Cytophagales	f__Hymenobacteraceae	g__Adhaeribacter	s__uncultured_bacterium_g__Adhaeribacter	ASV1595	17	18	13	0	4	0	3	0	0	8	40	11	5	4	4	0	0	1	3	0	3	23	0	0	0	0	0	0	5	0	11	15	13	9	1	3	5	6	6	5	11
d__Bacteria	k__norank_d__Bacteria	p__Bacteroidota	c__Bacteroidia	o__Cytophagales	f__Microscillaceae	g__Ohtaekwangia	s__Ohtaekwangia_sp._enrichment_culture	ASV9305	0	0	0	0	0	0	0	0	0	0	0	0	0	0	0	0	0	0	0	0	0	0	0	0	0	0	0	0	0	0	0	0	0	0	0	0	0	0	0	0	0
d__Bacteria	k__norank_d__Bacteria	p__Actinobacteriota	c__Actinobacteria	o__Streptosporangiales	f__Streptosporangiaceae	g__Nonomuraea	s__unclassified_g__Nonomuraea	ASV185	0	0	0	0	0	0	0	0	0	0	0	0	0	0	0	0	0	0	0	0	0	0	0	0	0	0	0	0	0	0	0	0	0	0	0	0	0	0	0	0	0
d__Bacteria	k__norank_d__Bacteria	p__Proteobacteria	c__Alphaproteobacteria	o__Rhizobiales	f__D05-2	g__norank_f__D05-2	s__unclassified_g__norank_f__D05-2	ASV3709	0	0	0	0	0	10	0	0	0	0	0	0	10	0	0	0	0	0	0	0	0	0	0	0	14	0	0	11	22	0	0	0	0	0	0	0	14	9	14	25	9
d__Bacteria	k__norank_d__Bacteria	p__Proteobacteria	c__Alphaproteobacteria	o__Rhizobiales	f__Devosiaceae	g__Devosia	s__unclassified_g__Devosia	ASV79	0	0	0	0	0	0	0	0	0	0	0	0	0	0	0	0	0	0	0	0	0	0	0	0	0	0	0	0	0	0	0	0	0	0	0	0	0	0	0	0	0
d__Bacteria	k__norank_d__Bacteria	p__Proteobacteria	c__Alphaproteobacteria	o__Rhizobiales	f__Rhizobiales_Incertae_Sedis	g__Bauldia	s__unclassified_g__Bauldia	ASV14288	0	0	0	0	0	0	0	0	13	0	0	0	0	0	0	0	0	0	14	13	0	0	0	0	10	22	0	17	0	20	0	0	5	0	0	0	0	0	0	0	0
d__Bacteria	k__norank_d__Bacteria	p__Proteobacteria	c__Alphaproteobacteria	o__Rhizobiales	f__Rhizobiaceae	g__unclassified_f__Rhizobiaceae	s__unclassified_f__Rhizobiaceae	ASV182	0	0	0	0	0	0	0	0	0	0	0	0	0	0	0	2	0	0	0	0	0	10	6	0	0	0	0	0	0	0	0	0	0	0	0	0	0	0	0	0	0
d__Bacteria	k__norank_d__Bacteria	p__Bacteroidota	c__Bacteroidia	o__Cytophagales	f__Hymenobacteraceae	g__Adhaeribacter	s__unclassified_g__Adhaeribacter	ASV1550	16	42	0	0	0	6	0	1	8	26	26	24	0	0	0	0	6	0	0	0	0	25	0	0	0	0	0	0	0	0	0	22	0	8	0	0	38	16	25	22	0
d__Bacteria	k__norank_d__Bacteria	p__Proteobacteria	c__Alphaproteobacteria	o__Rhizobiales	f__Devosiaceae	g__Devosia	s__unclassified_g__Devosia	ASV175	0	0	0	0	0	0	0	0	0	0	0	0	0	0	0	0	0	0	0	0	0	0	0	0	0	0	0	0	0	0	0	0	0	0	0	0	0	0	0	0	0
d__Bacteria	k__norank_d__Bacteria	p__Proteobacteria	c__Alphaproteobacteria	o__Rhizobiales	f__Rhodomicrobiaceae	g__Rhodomicrobium	s__uncultured_bacterium_g__Rhodomicrobium	ASV14945	0	0	0	0	0	0	0	0	0	0	0	19	0	0	0	0	0	0	0	0	0	0	0	0	0	0	0	21	0	18	0	0	0	0	0	0	0	0	0	0	0
d__Bacteria	k__norank_d__Bacteria	p__Proteobacteria	c__Gammaproteobacteria	o__Burkholderiales	f__Nitrosomonadaceae	g__MND1	s__unclassified_g__MND1	ASV420	0	0	0	0	0	0	0	0	0	0	0	0	0	8	0	0	0	0	18	0	0	0	0	0	9	0	0	0	0	0	0	0	0	0	0	0	27	27	0	0	17
d__Bacteria	k__norank_d__Bacteria	p__Bacteroidota	c__Bacteroidia	o__Flavobacteriales	f__Flavobacteriaceae	g__Flavobacterium	s__unclassified_g__Flavobacterium	ASV384	36	67	30	0	0	0	4	0	9	20	33	18	0	0	0	0	0	0	0	0	0	28	14	16	0	5	0	0	4	0	8	0	12	0	0	0	0	0	0	0	0
d__Bacteria	k__norank_d__Bacteria	p__Proteobacteria	c__Alphaproteobacteria	o__Sphingomonadales	f__Sphingomonadaceae	g__Sphingomonas	s__unclassified_g__Sphingomonas	ASV664	0	0	0	0	0	0	30	0	0	0	0	0	0	0	0	0	0	0	0	0	0	0	0	0	26	20	0	0	0	13	0	12	0	0	0	0	0	0	0	17	25
d__Bacteria	k__norank_d__Bacteria	p__Proteobacteria	c__Alphaproteobacteria	o__Rhizobiales	f__Xanthobacteraceae	g__Tardiphaga	s__unclassified_g__Tardiphaga	ASV14324	0	0	0	0	0	0	0	11	6	0	0	0	0	0	0	0	0	0	11	13	17	0	0	0	19	15	13	0	0	0	0	0	0	0	0	0	0	0	0	0	0
d__Bacteria	k__norank_d__Bacteria	p__Proteobacteria	c__Alphaproteobacteria	o__Rhizobiales	f__Beijerinckiaceae	g__Microvirga	s__unclassified_g__Microvirga	ASV2409	0	0	0	0	0	19	13	0	0	0	0	13	0	0	0	0	11	0	0	0	0	19	13	14	25	26	18	0	0	0	0	0	0	0	0	0	0	0	0	11	0
d__Bacteria	k__norank_d__Bacteria	p__Methylomirabilota	c__Methylomirabilia	o__Rokubacteriales	f__norank_o__Rokubacteriales	g__norank_o__Rokubacteriales	s__unclassified_g__norank_o__Rokubacteriales	ASV2306	5	0	0	6	20	14	0	0	0	0	0	5	0	0	0	22	10	20	0	0	0	0	0	4	0	0	0	0	0	0	0	0	0	9	0	11	0	0	13	7	0
d__Bacteria	k__norank_d__Bacteria	p__Bacteroidota	c__Bacteroidia	o__Chitinophagales	f__Chitinophagaceae	g__Taibaiella	s__unclassified_g__Taibaiella	ASV2622	2	0	0	0	0	0	0	0	5	0	0	0	17	18	13	0	0	0	40	33	47	0	0	0	0	0	0	17	0	13	0	0	0	0	0	0	12	24	16	0	0
d__Bacteria	k__norank_d__Bacteria	p__Proteobacteria	c__Gammaproteobacteria	o__Burkholderiales	f__Comamonadaceae	g__Rhizobacter	s__unclassified_g__Rhizobacter	ASV2545	15	32	36	5	0	6	0	0	0	0	104	10	0	0	0	0	0	0	18	10	5	27	14	12	0	7	12	6	0	3	0	0	2	0	0	2	0	0	0	0	0
d__Bacteria	k__norank_d__Bacteria	p__Proteobacteria	c__Alphaproteobacteria	o__Rhizobiales	f__Rhizobiaceae	g__Allorhizobium-Neorhizobium-Pararhizobium-Rhizobium	s__unclassified_g__Allorhizobium-Neorhizobium-Pararhizobium-Rhizobium	ASV8622	0	0	0	0	0	0	0	0	0	0	0	0	0	0	0	36	31	0	0	0	0	0	0	0	0	0	0	0	0	0	0	0	0	0	0	0	0	0	0	0	0
d__Bacteria	k__norank_d__Bacteria	p__Bacteroidota	c__Bacteroidia	o__Sphingobacteriales	f__Sphingobacteriaceae	g__Pedobacter	s__unclassified_g__Pedobacter	ASV7337	0	0	0	0	45	39	0	0	0	0	0	0	12	0	14	0	0	0	0	0	0	0	0	0	0	0	0	0	0	0	0	0	0	0	0	0	0	0	0	0	0
d__Bacteria	k__norank_d__Bacteria	p__Actinobacteriota	c__Actinobacteria	o__Pseudonocardiales	f__Pseudonocardiaceae	g__Saccharothrix	s__unclassified_g__Saccharothrix	ASV99	0	0	17	0	0	0	0	0	0	0	0	0	0	0	0	0	0	0	0	0	0	0	0	0	0	0	0	0	0	0	0	0	0	0	0	0	0	13	0	0	0
d__Bacteria	k__norank_d__Bacteria	p__Bacteroidota	c__Bacteroidia	o__Cytophagales	f__Spirosomaceae	g__Dyadobacter	s__unclassified_g__Dyadobacter	ASV14886	0	0	0	0	0	0	0	0	0	0	0	0	0	0	0	0	0	0	70	32	29	0	13	0	0	0	0	9	0	0	0	0	0	0	0	0	11	0	0	34	55
d__Bacteria	k__norank_d__Bacteria	p__Acidobacteriota	c__Acidobacteriae	o__Bryobacterales	f__Bryobacteraceae	g__Bryobacter	s__unclassified_g__Bryobacter	ASV14287	0	0	0	0	0	0	0	0	0	0	0	0	0	0	0	0	0	0	0	0	0	0	0	0	0	22	0	0	0	0	0	0	0	0	0	0	0	0	0	0	0
d__Bacteria	k__norank_d__Bacteria	p__Bacteroidota	c__Bacteroidia	o__Chitinophagales	f__Chitinophagaceae	g__Pseudoflavitalea	s__Flavitalea_sp._enrichment_culture	ASV4006	0	0	0	0	0	0	0	0	0	0	0	0	0	0	0	0	0	0	0	0	0	0	0	0	4	16	0	0	3	6	0	0	0	0	0	0	0	0	0	0	0
d__Bacteria	k__norank_d__Bacteria	p__Acidobacteriota	c__Acidobacteriae	o__Bryobacterales	f__Bryobacteraceae	g__Bryobacter	s__unclassified_g__Bryobacter	ASV214	0	9	0	0	0	0	0	0	0	0	0	0	0	0	0	0	0	0	0	40	0	0	0	0	0	0	0	18	0	17	0	0	0	0	0	0	0	0	0	0	0
d__Bacteria	k__norank_d__Bacteria	p__Actinobacteriota	c__Thermoleophilia	o__Solirubrobacterales	f__Solirubrobacteraceae	g__Solirubrobacter	s__unclassified_g__Solirubrobacter	ASV2131	0	0	0	0	0	0	0	25	0	0	0	0	0	0	0	55	33	0	0	0	0	0	0	0	0	0	0	0	0	0	0	0	0	0	0	0	0	0	0	0	0
d__Bacteria	k__norank_d__Bacteria	p__Proteobacteria	c__Alphaproteobacteria	o__Caulobacterales	f__Caulobacteraceae	g__Phenylobacterium	s__unclassified_g__Phenylobacterium	ASV280	11	0	0	0	0	0	0	0	6	0	0	0	0	0	0	0	0	0	0	0	0	0	0	0	0	0	0	0	0	0	9	0	16	0	0	0	0	0	9	0	0
d__Bacteria	k__norank_d__Bacteria	p__Chloroflexi	c__Chloroflexia	o__Thermomicrobiales	f__AKYG1722	g__norank_f__AKYG1722	s__uncultured_Alphaproteobacteria_bacterium_f__AKYG1722	ASV4318	0	0	0	0	5	0	0	0	6	0	0	0	0	0	4	16	15	18	0	0	0	0	0	0	0	0	11	5	0	0	4	0	5	0	7	0	0	0	31	0	0
d__Bacteria	k__norank_d__Bacteria	p__Acidobacteriota	c__Vicinamibacteria	o__Vicinamibacterales	f__Vicinamibacteraceae	g__norank_f__Vicinamibacteraceae	s__unclassified_g__norank_f__Vicinamibacteraceae	ASV25681	0	0	0	0	0	0	0	0	0	0	0	0	0	0	0	0	0	0	0	0	0	0	0	0	0	0	0	0	0	0	0	0	0	0	0	0	0	0	0	16	20
d__Bacteria	k__norank_d__Bacteria	p__Bacteroidota	c__Bacteroidia	o__Cytophagales	f__Microscillaceae	g__norank_f__Microscillaceae	s__unclassified_g__norank_f__Microscillaceae	ASV229	0	0	0	0	0	0	0	0	0	0	0	0	0	0	0	0	0	0	0	0	0	0	6	0	0	0	0	9	18	0	0	0	0	0	0	0	12	25	18	10	2
d__Bacteria	k__norank_d__Bacteria	p__Actinobacteriota	c__Actinobacteria	o__Streptomycetales	f__Streptomycetaceae	g__Streptomyces	s__unclassified_g__Streptomyces	ASV2169	0	0	0	0	0	0	0	0	0	0	0	0	0	0	0	21	0	0	34	28	26	0	0	0	12	0	0	0	35	0	0	0	0	0	0	0	0	6	0	0	4
d__Bacteria	k__norank_d__Bacteria	p__Myxococcota	c__Polyangia	o__Polyangiales	f__BIrii41	g__norank_f__BIrii41	s__unclassified_g__norank_f__BIrii41	ASV21702	0	0	0	0	0	0	0	0	0	0	0	0	0	0	0	0	0	0	12	21	13	0	0	0	0	0	0	0	0	6	0	0	0	0	0	0	0	0	0	0	0
d__Bacteria	k__norank_d__Bacteria	p__Proteobacteria	c__Alphaproteobacteria	o__Rhizobiales	f__Rhizobiaceae	g__unclassified_f__Rhizobiaceae	s__unclassified_f__Rhizobiaceae	ASV2756	0	0	0	0	0	0	0	0	0	0	0	0	0	0	0	0	0	0	0	14	0	0	0	0	12	10	15	12	7	10	0	0	0	0	0	0	12	16	12	15	11
d__Bacteria	k__norank_d__Bacteria	p__Actinobacteriota	c__Acidimicrobiia	o__Microtrichales	f__Ilumatobacteraceae	g__norank_f__Ilumatobacteraceae	s__unclassified_g__norank_f__Ilumatobacteraceae	ASV5731	0	0	0	0	34	0	0	17	18	0	18	0	0	0	0	0	0	0	0	0	0	0	0	0	0	0	0	0	0	0	0	0	0	0	0	0	0	0	0	0	21
d__Bacteria	k__norank_d__Bacteria	p__Chloroflexi	c__Chloroflexia	o__Thermomicrobiales	f__JG30-KF-CM45	g__norank_f__JG30-KF-CM45	s__unclassified_g__norank_f__JG30-KF-CM45	ASV233	0	0	0	0	0	0	0	0	0	0	0	0	0	6	0	0	0	0	0	10	0	0	0	0	0	0	0	0	0	20	4	0	0	0	0	0	31	0	23	19	0
d__Bacteria	k__norank_d__Bacteria	p__Bacteroidota	c__Bacteroidia	o__Sphingobacteriales	f__Sphingobacteriaceae	g__Anseongella	s__unclassified_g__Anseongella	ASV372	0	0	0	0	0	0	0	0	0	0	0	0	0	0	0	0	0	0	3	0	0	0	0	0	0	0	0	6	0	6	0	0	0	0	0	0	102	155	111	1	0
d__Bacteria	k__norank_d__Bacteria	p__Proteobacteria	c__Alphaproteobacteria	o__Sphingomonadales	f__Sphingomonadaceae	g__Sphingomonas	s__Sphingomonas_sp._JJ-A5	ASV153	0	0	0	0	0	0	0	0	0	0	0	0	0	0	0	0	0	0	0	6	0	0	0	0	0	0	0	0	0	0	0	0	0	0	0	0	0	0	0	0	0
d__Bacteria	k__norank_d__Bacteria	p__Proteobacteria	c__Alphaproteobacteria	o__Rhizobiales	f__Beijerinckiaceae	g__Microvirga	s__unclassified_g__Microvirga	ASV2336	0	0	0	9	12	7	0	0	10	12	0	5	0	0	0	25	12	10	0	0	0	0	0	0	5	0	0	0	0	3	0	0	6	10	8	6	0	0	8	0	8
d__Bacteria	k__norank_d__Bacteria	p__Proteobacteria	c__Alphaproteobacteria	o__Rhizobiales	f__Beijerinckiaceae	g__Bosea	s__unclassified_g__Bosea	ASV138	0	0	0	0	0	0	0	0	0	0	0	0	0	0	0	0	0	0	0	0	0	0	0	0	0	0	0	0	0	0	0	0	0	0	0	0	0	0	0	0	0
d__Bacteria	k__norank_d__Bacteria	p__Proteobacteria	c__Gammaproteobacteria	o__Burkholderiales	f__Methylophilaceae	g__unclassified_f__Methylophilaceae	s__unclassified_f__Methylophilaceae	ASV5336	0	0	0	0	2	0	0	0	2	0	0	0	18	5	9	0	0	0	20	15	0	0	0	0	0	0	0	3	0	6	0	0	0	0	0	0	32	23	40	1	0
d__Bacteria	k__norank_d__Bacteria	p__Actinobacteriota	c__Actinobacteria	o__Propionibacteriales	f__Propionibacteriaceae	g__Jiangella	s__unclassified_g__Jiangella	ASV240	0	0	0	0	0	0	0	0	0	0	0	0	0	0	0	0	0	0	0	0	0	0	0	0	0	0	0	0	0	0	0	0	0	0	0	0	0	0	0	0	0
d__Bacteria	k__norank_d__Bacteria	p__Patescibacteria	c__Saccharimonadia	o__Saccharimonadales	f__unclassified_o__Saccharimonadales	g__unclassified_o__Saccharimonadales	s__unclassified_o__Saccharimonadales	ASV208	0	0	0	20	20	14	0	0	0	5	0	0	0	0	0	0	0	0	0	0	0	0	0	0	5	0	0	16	0	0	0	0	0	0	0	0	0	0	0	0	0
d__Bacteria	k__norank_d__Bacteria	p__Proteobacteria	c__Alphaproteobacteria	o__Rhizobiales	f__Stappiaceae	g__Agaricicola	s__Agaricicola_taiwanensis	ASV4396	0	0	0	0	0	0	0	0	0	0	0	0	0	0	0	0	0	0	0	0	0	0	0	3	0	0	0	0	0	0	0	0	0	0	0	0	0	0	0	0	0
d__Bacteria	k__norank_d__Bacteria	p__Verrucomicrobiota	c__Verrucomicrobiae	o__Opitutales	f__Opitutaceae	g__Lacunisphaera	s__unclassified_g__Lacunisphaera	ASV7640	0	0	0	0	0	0	0	0	0	0	0	0	0	0	0	0	0	0	9	0	12	0	0	0	0	0	0	0	0	0	0	0	0	0	0	0	6	0	0	5	0
d__Bacteria	k__norank_d__Bacteria	p__Acidobacteriota	c__Vicinamibacteria	o__Vicinamibacterales	f__Vicinamibacteraceae	g__Vicinamibacter	s__unclassified_g__Vicinamibacter	ASV654	0	0	0	0	0	0	0	0	0	0	0	0	0	0	5	0	8	0	0	7	7	0	0	0	0	0	0	18	6	0	0	0	0	0	0	0	0	0	0	44	39
d__Bacteria	k__norank_d__Bacteria	p__Verrucomicrobiota	c__Verrucomicrobiae	o__Chthoniobacterales	f__Chthoniobacteraceae	g__Chthoniobacter	s__uncultured_Verrucomicrobiales_bacterium_g__Chthoniobacter	ASV3721	0	0	0	0	14	0	0	8	0	0	0	0	0	0	0	0	0	0	15	9	8	0	0	0	16	9	18	27	21	33	0	0	0	0	0	0	12	15	3	17	14
d__Bacteria	k__norank_d__Bacteria	p__Proteobacteria	c__Alphaproteobacteria	o__Rhizobiales	f__Beijerinckiaceae	g__unclassified_f__Beijerinckiaceae	s__unclassified_f__Beijerinckiaceae	ASV380	0	0	0	0	0	0	3	0	2	0	0	0	27	28	19	0	0	0	17	10	17	0	0	0	9	7	7	11	14	7	0	0	0	0	0	0	16	7	10	12	10
d__Bacteria	k__norank_d__Bacteria	p__Actinobacteriota	c__Thermoleophilia	o__Gaiellales	f__norank_o__Gaiellales	g__norank_o__Gaiellales	s__unclassified_g__norank_o__Gaiellales	ASV2249	0	0	0	20	14	0	0	0	0	0	0	0	0	0	0	20	16	15	0	0	0	0	0	0	0	0	0	0	0	0	0	0	0	5	0	0	0	0	0	0	0
d__Bacteria	k__norank_d__Bacteria	p__Proteobacteria	c__Alphaproteobacteria	o__Caulobacterales	f__Caulobacteraceae	g__norank_f__Caulobacteraceae	s__unclassified_g__norank_f__Caulobacteraceae	ASV438	0	0	0	0	3	0	0	0	0	0	0	0	0	6	7	0	0	0	10	20	11	0	0	0	0	0	0	0	7	0	0	0	0	0	0	0	11	16	0	8	13
d__Bacteria	k__norank_d__Bacteria	p__Proteobacteria	c__Alphaproteobacteria	o__Micropepsales	f__Micropepsaceae	g__norank_f__Micropepsaceae	s__unclassified_g__norank_f__Micropepsaceae	ASV6309	0	0	0	0	0	0	0	0	0	0	0	0	0	0	0	0	0	0	0	0	0	0	0	0	0	14	17	0	0	0	0	0	0	0	0	0	0	0	0	0	0
d__Bacteria	k__norank_d__Bacteria	p__Proteobacteria	c__Alphaproteobacteria	o__Sphingomonadales	f__Sphingomonadaceae	g__Novosphingobium	s__unclassified_g__Novosphingobium	ASV232	0	0	0	0	0	0	0	0	0	0	0	0	0	0	0	0	0	0	0	0	0	0	0	0	0	0	0	0	0	0	0	28	0	0	0	0	0	0	0	0	0
d__Bacteria	k__norank_d__Bacteria	p__unclassified_k__norank_d__Bacteria	c__unclassified_k__norank_d__Bacteria	o__unclassified_k__norank_d__Bacteria	f__unclassified_k__norank_d__Bacteria	g__unclassified_k__norank_d__Bacteria	s__unclassified_k__norank_d__Bacteria	ASV2323	0	0	0	0	0	1	7	0	0	0	0	0	0	0	0	0	0	18	0	0	7	0	0	0	12	0	0	0	0	0	0	0	0	11	0	0	14	16	15	0	9
d__Bacteria	k__norank_d__Bacteria	p__Proteobacteria	c__Gammaproteobacteria	o__Burkholderiales	f__Methylophilaceae	g__unclassified_f__Methylophilaceae	s__unclassified_f__Methylophilaceae	ASV134	0	4	0	0	0	0	0	0	0	0	0	0	0	0	0	0	0	0	0	0	0	0	0	0	0	0	0	0	0	0	0	0	0	0	0	0	0	0	0	0	0
d__Bacteria	k__norank_d__Bacteria	p__Proteobacteria	c__Gammaproteobacteria	o__Pseudomonadales	f__Pseudomonadaceae	g__Pseudomonas	s__unclassified_g__Pseudomonas	ASV5732	11	0	8	0	0	0	0	0	12	0	0	0	0	0	0	36	32	15	4	0	22	0	0	0	0	0	0	0	0	0	0	0	0	11	11	25	0	0	0	7	0
d__Bacteria	k__norank_d__Bacteria	p__Actinobacteriota	c__Actinobacteria	o__Propionibacteriales	f__Nocardioidaceae	g__Kribbella	s__unclassified_g__Kribbella	ASV187	0	25	0	0	0	0	0	15	0	0	0	0	0	0	0	0	0	8	0	0	0	0	27	0	0	0	0	0	0	0	0	0	0	0	0	0	0	0	0	0	0
d__Bacteria	k__norank_d__Bacteria	p__Actinobacteriota	c__Actinobacteria	o__Propionibacteriales	f__Nocardioidaceae	g__Nocardioides	s__unclassified_g__Nocardioides	ASV7380	0	0	0	0	0	0	0	0	0	0	0	0	0	0	0	0	0	0	0	0	0	0	0	0	0	0	0	0	0	0	0	0	0	0	0	44	0	0	0	0	0
d__Bacteria	k__norank_d__Bacteria	p__Chloroflexi	c__Ktedonobacteria	o__Ktedonobacterales	f__Ktedonobacteraceae	g__1959-1	s__uncultured_bacterium_g__1959-1	ASV31490	0	0	0	0	0	0	0	0	0	0	0	0	0	0	0	0	0	0	0	0	0	4	0	0	0	0	0	0	0	0	0	0	0	0	0	0	0	42	0	33	17
d__Bacteria	k__norank_d__Bacteria	p__Actinobacteriota	c__Acidimicrobiia	o__Actinomarinales	f__norank_o__Actinomarinales	g__norank_o__Actinomarinales	s__unclassified_g__norank_o__Actinomarinales	ASV1039	0	0	0	5	8	12	0	0	0	0	0	0	0	9	0	15	15	9	5	4	0	3	0	0	0	0	7	3	0	0	0	0	0	7	0	4	0	8	14	5	6
d__Bacteria	k__norank_d__Bacteria	p__Bacteroidota	c__Bacteroidia	o__Cytophagales	f__Microscillaceae	g__norank_f__Microscillaceae	s__unclassified_g__norank_f__Microscillaceae	ASV25858	0	0	0	0	0	0	0	0	0	0	0	0	0	0	0	0	0	0	0	0	0	0	0	0	0	0	0	0	0	0	0	0	0	0	0	0	0	0	0	0	0
d__Bacteria	k__norank_d__Bacteria	p__Proteobacteria	c__Alphaproteobacteria	o__Rhizobiales	f__Hyphomicrobiaceae	g__Hyphomicrobium	s__unclassified_g__Hyphomicrobium	ASV14861	0	0	0	0	0	0	0	0	0	0	0	0	0	0	0	0	0	0	0	0	0	0	0	0	0	0	0	0	0	0	0	0	0	0	0	0	27	0	27	0	12
d__Bacteria	k__norank_d__Bacteria	p__Bacteroidota	c__Bacteroidia	o__Cytophagales	f__Microscillaceae	g__norank_f__Microscillaceae	s__unclassified_g__norank_f__Microscillaceae	ASV74	0	0	0	0	0	0	0	0	0	0	0	0	0	0	0	0	0	0	0	0	0	0	0	0	0	0	0	15	17	19	0	0	3	0	0	0	14	0	0	0	0
d__Bacteria	k__norank_d__Bacteria	p__Actinobacteriota	c__Actinobacteria	o__Micromonosporales	f__Micromonosporaceae	g__unclassified_f__Micromonosporaceae	s__unclassified_f__Micromonosporaceae	ASV34570	0	0	0	0	0	0	0	0	0	0	0	0	0	0	0	0	0	0	0	0	0	0	0	0	0	0	0	0	0	0	0	0	0	0	0	0	20	0	0	34	0
d__Bacteria	k__norank_d__Bacteria	p__Proteobacteria	c__Gammaproteobacteria	o__Oceanospirillales	f__Pseudohongiellaceae	g__BIyi10	s__uncultured_soil_bacterium_g__BIyi10	ASV3684	0	0	0	0	0	0	0	0	0	0	0	0	25	17	16	0	0	0	34	37	42	0	0	0	0	12	16	29	24	18	0	0	0	0	0	0	16	20	20	0	0
d__Bacteria	k__norank_d__Bacteria	p__Firmicutes	c__Bacilli	o__Bacillales	f__Bacillaceae	g__Bacillus	s__Bacillus_thermoamylovorans	ASV19693	0	0	0	0	0	0	0	0	0	0	0	0	0	0	0	0	0	0	0	37	0	0	0	0	0	0	0	0	0	0	0	0	0	0	0	0	0	0	0	0	0
d__Bacteria	k__norank_d__Bacteria	p__Proteobacteria	c__Alphaproteobacteria	o__Rhizobiales	f__Hyphomicrobiaceae	g__unclassified_f__Hyphomicrobiaceae	s__unclassified_f__Hyphomicrobiaceae	ASV1700	0	0	0	6	8	0	0	9	9	0	0	0	10	0	0	9	8	7	0	0	0	0	0	0	0	0	0	0	0	0	0	6	0	0	0	4	0	0	0	0	0
d__Bacteria	k__norank_d__Bacteria	p__Proteobacteria	c__Alphaproteobacteria	o__Rhizobiales	f__Xanthobacteraceae	g__norank_f__Xanthobacteraceae	s__unclassified_g__norank_f__Xanthobacteraceae	ASV5853	0	0	0	0	0	0	0	0	13	0	0	0	0	0	9	0	0	14	0	0	0	0	0	0	0	27	16	0	0	0	0	0	0	0	0	0	0	0	0	0	24
d__Bacteria	k__norank_d__Bacteria	p__Actinobacteriota	c__Thermoleophilia	o__Solirubrobacterales	f__67-14	g__norank_f__67-14	s__unclassified_g__norank_f__67-14	ASV4361	0	0	0	0	21	0	0	35	0	0	0	22	0	0	0	0	42	36	0	0	0	0	0	0	0	0	0	0	0	0	0	0	0	0	0	13	0	0	0	0	0
d__Bacteria	k__norank_d__Bacteria	p__Myxococcota	c__Polyangia	o__Polyangiales	f__BIrii41	g__norank_f__BIrii41	s__unclassified_g__norank_f__BIrii41	ASV28669	0	0	0	0	0	0	0	0	0	0	0	0	0	0	0	0	0	0	3	0	0	0	0	0	0	0	0	0	0	0	0	0	0	0	0	0	0	0	0	0	0
d__Bacteria	k__norank_d__Bacteria	p__Proteobacteria	c__Alphaproteobacteria	o__Sphingomonadales	f__Sphingomonadaceae	g__Sphingobium	s__unclassified_g__Sphingobium	ASV14846	0	0	0	0	0	0	0	0	0	0	0	0	0	0	0	0	0	0	0	0	0	0	0	0	0	0	0	0	0	0	0	0	0	0	0	0	0	0	0	18	15
d__Bacteria	k__norank_d__Bacteria	p__Proteobacteria	c__Alphaproteobacteria	o__Caulobacterales	f__Hyphomonadaceae	g__SWB02	s__uncultured_bacterium_g__SWB02	ASV14335	0	0	0	0	0	0	0	3	0	0	0	8	0	0	0	0	0	0	0	0	0	0	0	0	0	13	0	0	0	0	0	0	0	2	0	0	0	0	0	14	0
d__Bacteria	k__norank_d__Bacteria	p__Actinobacteriota	c__MB-A2-108	o__norank_c__MB-A2-108	f__norank_c__MB-A2-108	g__norank_c__MB-A2-108	s__unclassified_g__norank_c__MB-A2-108	ASV689	0	14	0	0	0	0	14	0	14	23	19	0	0	0	0	29	22	19	0	0	0	14	0	0	0	0	0	0	0	0	0	0	0	0	0	0	0	0	0	0	0
d__Bacteria	k__norank_d__Bacteria	p__Chloroflexi	c__Chloroflexia	o__Thermomicrobiales	f__JG30-KF-CM45	g__norank_f__JG30-KF-CM45	s__uncultured_bacterium_f__JG30-KF-CM45	ASV223	0	0	0	0	0	0	0	0	0	0	0	0	0	9	6	0	0	0	5	8	10	0	0	0	0	0	0	6	0	0	0	0	0	0	0	0	0	18	10	19	14
d__Bacteria	k__norank_d__Bacteria	p__Proteobacteria	c__Gammaproteobacteria	o__R7C24	f__norank_o__R7C24	g__norank_o__R7C24	s__unclassified_g__norank_o__R7C24	ASV14346	0	0	0	0	0	0	0	0	0	0	0	0	0	0	0	0	2	0	0	0	0	0	0	0	8	12	16	0	0	0	0	0	0	0	0	0	0	0	0	0	0
d__Bacteria	k__norank_d__Bacteria	p__Actinobacteriota	c__Actinobacteria	o__Micrococcales	f__Microbacteriaceae	g__Agromyces	s__unclassified_g__Agromyces	ASV15886	0	0	0	0	0	0	18	30	0	0	0	0	0	0	0	0	6	0	0	20	15	0	24	0	0	0	0	28	0	0	0	0	0	18	0	0	19	0	0	0	0
d__Bacteria	k__norank_d__Bacteria	p__Proteobacteria	c__Alphaproteobacteria	o__Sphingomonadales	f__Sphingomonadaceae	g__Sphingoaurantiacus	s__unclassified_g__Sphingoaurantiacus	ASV1686	7	6	9	5	0	4	6	0	6	14	19	14	0	0	3	3	0	0	7	15	11	0	3	5	11	12	5	0	9	8	8	6	0	0	0	0	3	0	0	5	0
d__Bacteria	k__norank_d__Bacteria	p__Actinobacteriota	c__Thermoleophilia	o__Solirubrobacterales	f__67-14	g__norank_f__67-14	s__unclassified_g__norank_f__67-14	ASV2193	4	0	0	10	11	0	0	0	15	0	0	0	0	0	0	19	0	12	0	0	0	0	0	0	0	0	0	0	0	0	0	0	0	0	0	0	30	0	27	0	0
d__Bacteria	k__norank_d__Bacteria	p__Actinobacteriota	c__Actinobacteria	o__Streptomycetales	f__Streptomycetaceae	g__Streptomyces	s__unclassified_g__Streptomyces	ASV486	0	0	0	0	0	0	0	0	0	0	0	0	0	0	0	14	0	0	0	0	0	0	0	0	0	0	0	0	0	0	90	81	61	0	0	0	0	0	0	0	0
d__Bacteria	k__norank_d__Bacteria	p__Bacteroidota	c__Bacteroidia	o__Cytophagales	f__Microscillaceae	g__norank_f__Microscillaceae	s__unclassified_g__norank_f__Microscillaceae	ASV132	0	0	0	0	0	0	0	0	0	0	0	0	0	0	0	0	0	0	0	0	0	0	0	0	0	0	0	20	13	8	0	0	0	0	0	0	13	38	15	0	7
d__Bacteria	k__norank_d__Bacteria	p__Bacteroidota	c__Bacteroidia	o__Sphingobacteriales	f__Sphingobacteriaceae	g__unclassified_f__Sphingobacteriaceae	s__unclassified_f__Sphingobacteriaceae	ASV237	17	0	0	0	0	0	0	0	0	0	0	0	0	0	0	0	0	0	0	0	0	0	0	0	0	0	0	0	0	0	0	0	0	0	0	0	0	0	0	0	0
d__Bacteria	k__norank_d__Bacteria	p__Bacteroidota	c__Bacteroidia	o__Sphingobacteriales	f__Sphingobacteriaceae	g__Pedobacter	s__unclassified_g__Pedobacter	ASV7362	50	30	21	28	0	18	0	0	0	30	39	58	0	0	0	7	6	4	0	0	0	0	0	0	0	0	0	0	0	0	17	0	0	0	0	0	0	0	0	0	0
d__Bacteria	k__norank_d__Bacteria	p__Proteobacteria	c__Gammaproteobacteria	o__Enterobacterales	f__Yersiniaceae	g__Rahnella1	s__unclassified_g__Rahnella1	ASV15850	0	0	0	0	0	0	0	0	0	0	0	0	0	0	0	94	52	39	0	0	0	0	0	0	0	0	0	8	0	0	0	0	0	0	0	0	0	0	0	0	0
d__Bacteria	k__norank_d__Bacteria	p__Patescibacteria	c__Saccharimonadia	o__Saccharimonadales	f__LWQ8	g__norank_f__LWQ8	s__uncultured_bacterium_f__LWQ8	ASV41	0	0	0	0	0	0	0	0	0	0	0	0	0	0	0	0	0	0	0	0	0	0	0	0	0	0	0	0	0	0	0	0	0	0	0	0	0	0	0	0	0
d__Bacteria	k__norank_d__Bacteria	p__Proteobacteria	c__Gammaproteobacteria	o__Pseudomonadales	f__Pseudomonadaceae	g__Pseudomonas	s__unclassified_g__Pseudomonas	ASV38702	0	0	0	0	0	0	0	0	0	0	0	0	0	0	0	0	0	0	0	0	0	0	0	0	0	0	0	0	0	0	0	0	0	371	0	0	0	0	0	0	0
d__Bacteria	k__norank_d__Bacteria	p__Proteobacteria	c__Gammaproteobacteria	o__Burkholderiales	f__Oxalobacteraceae	g__Massilia	s__unclassified_g__Massilia	ASV1537	58	50	0	0	0	0	0	0	0	38	54	66	0	0	0	0	0	0	0	0	0	36	55	32	0	0	0	0	0	0	0	29	0	0	0	0	0	0	0	0	0
d__Bacteria	k__norank_d__Bacteria	p__Chloroflexi	c__Anaerolineae	o__SBR1031	f__A4b	g__OLB13	s__unclassified_g__OLB13	ASV28676	0	0	0	0	0	0	0	0	0	0	0	0	0	0	0	0	0	0	0	0	0	0	0	0	0	0	0	0	0	0	0	0	0	0	0	0	0	0	0	0	0
d__Bacteria	k__norank_d__Bacteria	p__Actinobacteriota	c__Thermoleophilia	o__Gaiellales	f__Gaiellaceae	g__Gaiella	s__unclassified_g__Gaiella	ASV4419	0	0	0	0	0	0	16	23	13	0	0	0	0	0	0	26	30	29	0	0	0	0	0	0	0	0	0	0	0	0	0	0	0	0	0	0	0	0	0	10	0
d__Bacteria	k__norank_d__Bacteria	p__Proteobacteria	c__Gammaproteobacteria	o__CCD24	f__norank_o__CCD24	g__norank_o__CCD24	s__unclassified_g__norank_o__CCD24	ASV3827	0	0	0	0	0	0	0	0	0	0	0	0	0	0	0	0	0	0	6	0	0	0	0	0	0	8	0	5	9	0	0	0	0	0	0	0	0	0	0	0	0
d__Bacteria	k__norank_d__Bacteria	p__Proteobacteria	c__Alphaproteobacteria	o__Sphingomonadales	f__Sphingomonadaceae	g__unclassified_f__Sphingomonadaceae	s__unclassified_f__Sphingomonadaceae	ASV72	0	0	0	0	0	0	0	0	0	0	0	0	0	0	0	0	0	0	0	0	0	0	0	0	0	0	0	0	0	0	0	0	0	0	0	0	0	0	0	0	0
d__Bacteria	k__norank_d__Bacteria	p__Proteobacteria	c__Gammaproteobacteria	o__Burkholderiales	f__Comamonadaceae	g__Variovorax	s__unclassified_g__Variovorax	ASV3767	0	0	0	14	15	14	46	38	39	0	0	0	0	0	0	0	0	0	0	23	0	0	14	0	0	0	0	0	13	0	0	0	0	0	0	0	0	0	0	0	0
d__Bacteria	k__norank_d__Bacteria	p__Firmicutes	c__Bacilli	o__Bacillales	f__Planococcaceae	g__Psychrobacillus	s__unclassified_g__Psychrobacillus	ASV15907	0	0	0	0	0	0	0	0	0	0	0	0	0	0	0	0	12	0	0	0	15	53	45	0	0	0	0	0	0	0	0	0	0	23	0	20	0	0	0	0	0
d__Bacteria	k__norank_d__Bacteria	p__Actinobacteriota	c__Actinobacteria	o__Micrococcales	f__Cellulomonadaceae	g__Cellulomonas	s__unclassified_g__Cellulomonas	ASV3775	0	12	0	0	5	0	14	16	12	30	0	0	0	0	0	0	13	0	0	0	0	22	0	0	0	0	0	0	14	0	21	0	0	0	0	0	10	13	5	5	21
d__Bacteria	k__norank_d__Bacteria	p__Bacteroidota	c__Bacteroidia	o__Chitinophagales	f__Chitinophagaceae	g__Pseudoflavitalea	s__unclassified_g__Pseudoflavitalea	ASV28684	0	0	0	0	0	1	0	0	0	0	0	0	0	0	0	0	0	0	14	13	21	0	0	0	0	0	13	0	0	0	0	0	0	0	0	0	0	0	0	12	0
d__Bacteria	k__norank_d__Bacteria	p__Proteobacteria	c__Alphaproteobacteria	o__Sphingomonadales	f__Sphingomonadaceae	g__Sphingobium	s__unclassified_g__Sphingobium	ASV5221	0	0	0	0	0	0	0	0	0	0	0	0	0	37	0	0	0	0	0	0	0	0	0	0	0	0	0	0	0	0	0	0	0	0	0	0	0	0	48	0	33
d__Bacteria	k__norank_d__Bacteria	p__Patescibacteria	c__Saccharimonadia	o__Saccharimonadales	f__LWQ8	g__norank_f__LWQ8	s__uncultured_bacterium_f__LWQ8	ASV3803	0	0	0	0	4	0	0	0	0	0	0	0	0	6	14	0	0	0	24	36	23	0	0	0	9	9	8	0	11	9	0	0	3	0	0	0	0	8	11	7	13
d__Bacteria	k__norank_d__Bacteria	p__Actinobacteriota	c__Actinobacteria	o__Streptomycetales	f__Streptomycetaceae	g__Streptomyces	s__unclassified_g__Streptomyces	ASV7892	0	0	0	0	0	0	0	0	0	0	0	0	0	0	0	0	0	0	0	0	0	0	0	0	0	0	0	0	0	0	0	0	0	0	0	0	0	0	0	39	0
d__Bacteria	k__norank_d__Bacteria	p__Proteobacteria	c__Alphaproteobacteria	o__Caulobacterales	f__Caulobacteraceae	g__Caulobacter	s__unclassified_g__Caulobacter	ASV2577	0	0	0	11	14	12	4	6	7	0	0	0	6	15	13	0	0	0	20	18	22	0	0	0	20	17	23	8	15	0	0	0	0	0	0	0	0	0	0	0	8
d__Bacteria	k__norank_d__Bacteria	p__Acidobacteriota	c__Acidobacteriae	o__norank_c__Acidobacteriae	f__norank_c__Acidobacteriae	g__Paludibaculum	s__metagenome_g__Paludibaculum	ASV28672	0	0	0	0	0	0	0	0	0	0	0	0	0	0	0	0	0	0	0	0	0	0	0	0	0	0	0	0	0	0	0	0	0	0	0	0	0	0	0	0	0
d__Bacteria	k__norank_d__Bacteria	p__Bacteroidota	c__Bacteroidia	o__Sphingobacteriales	f__Sphingobacteriaceae	g__Pedobacter	s__unclassified_g__Pedobacter	ASV5247	0	0	0	0	0	0	0	0	0	0	0	0	0	18	0	0	0	0	0	37	36	0	0	0	0	0	0	0	0	0	0	0	0	0	0	0	0	0	0	9	7
d__Bacteria	k__norank_d__Bacteria	p__Bacteroidota	c__Bacteroidia	o__Chitinophagales	f__Chitinophagaceae	g__Chitinophaga	s__unclassified_g__Chitinophaga	ASV14293	0	0	0	0	0	0	0	0	0	0	0	0	0	0	0	0	0	0	11	16	17	0	0	0	0	18	0	0	0	0	0	0	0	0	0	0	0	0	0	0	0
d__Bacteria	k__norank_d__Bacteria	p__Bacteroidota	c__Bacteroidia	o__Sphingobacteriales	f__Sphingobacteriaceae	g__Mucilaginibacter	s__Mucilaginibacter_calamicampi	ASV25765	0	0	0	0	0	0	0	0	0	0	0	0	0	0	0	0	0	0	18	0	21	0	0	0	0	0	0	0	0	0	0	0	0	0	0	0	0	0	0	0	0
d__Bacteria	k__norank_d__Bacteria	p__Proteobacteria	c__Alphaproteobacteria	o__Rhizobiales	f__Xanthobacteraceae	g__Pseudorhodoplanes	s__unclassified_g__Pseudorhodoplanes	ASV14285	0	0	0	0	0	0	0	0	0	0	0	0	16	0	0	0	0	0	0	0	0	0	0	0	0	22	0	0	0	21	0	0	0	0	0	0	21	24	31	39	34
d__Bacteria	k__norank_d__Bacteria	p__Chloroflexi	c__Chloroflexia	o__Thermomicrobiales	f__JG30-KF-CM45	g__norank_f__JG30-KF-CM45	s__unclassified_g__norank_f__JG30-KF-CM45	ASV2490	0	0	0	0	0	0	0	0	0	0	0	0	0	0	0	0	0	0	0	0	9	0	0	0	0	16	0	0	0	0	0	0	0	0	0	0	0	35	6	17	17
d__Bacteria	k__norank_d__Bacteria	p__Proteobacteria	c__Alphaproteobacteria	o__Rhizobiales	f__Xanthobacteraceae	g__norank_f__Xanthobacteraceae	s__unclassified_g__norank_f__Xanthobacteraceae	ASV4323	0	0	0	0	0	47	15	13	0	0	0	0	0	0	0	21	16	24	0	0	0	0	0	0	0	0	0	0	0	0	0	0	0	0	0	0	0	0	0	22	0
d__Bacteria	k__norank_d__Bacteria	p__Actinobacteriota	c__Actinobacteria	o__Pseudonocardiales	f__Pseudonocardiaceae	g__Pseudonocardia	s__unclassified_g__Pseudonocardia	ASV484	0	0	8	0	0	0	0	0	7	0	0	0	0	16	0	0	0	0	0	17	13	0	0	0	0	0	0	0	0	0	8	0	0	0	0	0	0	0	0	0	16
d__Bacteria	k__norank_d__Bacteria	p__Firmicutes	c__Bacilli	o__Bacillales	f__Bacillaceae	g__Bacillus	s__Bacillus_funiculus	ASV4837	0	0	0	0	9	7	8	4	10	0	5	0	14	11	6	5	9	9	0	0	0	0	0	0	68	81	66	7	0	0	0	0	0	0	0	0	0	0	0	6	0
d__Bacteria	k__norank_d__Bacteria	p__Chloroflexi	c__Anaerolineae	o__SBR1031	f__A4b	g__OLB13	s__unclassified_g__OLB13	ASV41402	0	0	0	0	0	0	0	0	0	0	0	0	0	0	0	0	0	0	0	0	0	0	0	0	0	0	0	0	0	0	0	0	0	0	0	0	0	0	0	0	0
d__Bacteria	k__norank_d__Bacteria	p__Proteobacteria	c__Alphaproteobacteria	o__Rhizobiales	f__Hyphomicrobiaceae	g__Hyphomicrobium	s__unclassified_g__Hyphomicrobium	ASV21624	0	0	0	0	0	0	0	0	0	0	0	0	0	0	0	0	0	0	0	0	19	0	0	0	0	0	0	0	0	14	0	0	0	0	0	0	22	23	15	0	0
d__Bacteria	k__norank_d__Bacteria	p__Proteobacteria	c__Alphaproteobacteria	o__Rhizobiales	f__Xanthobacteraceae	g__norank_f__Xanthobacteraceae	s__unclassified_g__norank_f__Xanthobacteraceae	ASV3697	0	0	0	0	0	0	0	0	0	0	0	0	0	0	0	0	0	0	24	10	19	0	0	0	0	0	0	0	20	30	0	0	0	0	0	0	0	0	0	14	0
d__Bacteria	k__norank_d__Bacteria	p__Proteobacteria	c__Gammaproteobacteria	o__Pseudomonadales	f__Pseudomonadaceae	g__Pseudomonas	s__unclassified_g__Pseudomonas	ASV1476	0	0	0	0	0	0	16	0	0	0	0	0	0	0	0	0	0	0	0	0	0	0	0	0	0	0	0	0	0	0	61	60	58	42	31	75	0	0	0	0	0
d__Bacteria	k__norank_d__Bacteria	p__Chloroflexi	c__KD4-96	o__norank_c__KD4-96	f__norank_c__KD4-96	g__norank_c__KD4-96	s__unclassified_g__norank_c__KD4-96	ASV2311	0	0	0	0	6	16	0	4	7	0	0	0	0	0	0	0	11	12	22	0	0	0	0	0	0	0	0	0	0	0	0	0	0	0	0	0	20	14	0	0	0
d__Bacteria	k__norank_d__Bacteria	p__Acidobacteriota	c__Vicinamibacteria	o__Vicinamibacterales	f__Vicinamibacteraceae	g__norank_f__Vicinamibacteraceae	s__unclassified_g__norank_f__Vicinamibacteraceae	ASV8796	0	11	0	0	0	0	0	0	0	0	0	0	0	0	0	0	0	0	0	0	0	0	0	0	23	0	0	0	0	0	0	0	19	0	0	14	0	0	0	0	0
d__Bacteria	k__norank_d__Bacteria	p__Abditibacteriota	c__Abditibacteria	o__Abditibacteriales	f__Abditibacteriaceae	g__Abditibacterium	s__metagenome_g__Abditibacterium	ASV651	0	0	0	0	0	0	0	3	0	0	0	0	2	5	0	0	0	0	0	5	6	0	0	0	0	0	0	0	0	3	0	0	0	0	0	0	16	27	10	3	5
d__Bacteria	k__norank_d__Bacteria	p__Actinobacteriota	c__MB-A2-108	o__norank_c__MB-A2-108	f__norank_c__MB-A2-108	g__norank_c__MB-A2-108	s__unclassified_g__norank_c__MB-A2-108	ASV2199	0	0	0	0	11	5	0	5	8	6	4	0	0	0	0	16	27	19	3	0	0	0	0	0	8	0	6	6	0	0	0	0	0	0	0	6	6	0	9	0	0
d__Bacteria	k__norank_d__Bacteria	p__Myxococcota	c__Myxococcia	o__Myxococcales	f__Myxococcaceae	g__unclassified_f__Myxococcaceae	s__unclassified_f__Myxococcaceae	ASV2416	0	0	0	0	0	5	13	4	13	0	14	0	0	4	4	0	0	0	6	0	0	0	0	0	0	6	0	4	0	2	0	0	0	0	0	0	12	24	12	7	10
d__Bacteria	k__norank_d__Bacteria	p__Actinobacteriota	c__Actinobacteria	o__Micrococcales	f__Microbacteriaceae	g__unclassified_f__Microbacteriaceae	s__unclassified_f__Microbacteriaceae	ASV15853	0	0	0	0	0	0	0	0	0	0	0	0	0	0	0	30	40	51	0	0	0	0	0	0	0	0	0	0	0	0	0	0	0	48	52	44	0	0	0	0	0
d__Bacteria	k__norank_d__Bacteria	p__Proteobacteria	c__Alphaproteobacteria	o__Sphingomonadales	f__Sphingomonadaceae	g__Sphingobium	s__unclassified_g__Sphingobium	ASV213	0	0	0	0	0	0	0	0	0	0	0	0	0	0	0	0	0	0	0	0	0	0	0	0	0	0	0	0	0	0	10	10	0	0	0	0	0	0	0	0	0
d__Bacteria	k__norank_d__Bacteria	p__Proteobacteria	c__Gammaproteobacteria	o__Burkholderiales	f__Alcaligenaceae	g__unclassified_f__Alcaligenaceae	s__unclassified_f__Alcaligenaceae	ASV154	0	0	0	0	0	0	26	0	0	0	0	0	25	24	28	0	0	0	0	0	0	0	0	0	0	0	0	0	0	0	0	0	0	0	0	0	0	0	0	0	10
d__Bacteria	k__norank_d__Bacteria	p__Proteobacteria	c__Alphaproteobacteria	o__Caulobacterales	f__Caulobacteraceae	g__Brevundimonas	s__unclassified_g__Brevundimonas	ASV5263	0	0	0	17	0	0	0	3	0	0	0	0	8	14	6	0	0	0	0	0	0	0	0	0	0	13	9	0	0	0	0	0	0	0	0	0	0	0	0	0	0
d__Bacteria	k__norank_d__Bacteria	p__Bacteroidota	c__Bacteroidia	o__Chitinophagales	f__Chitinophagaceae	g__Pseudoflavitalea	s__Flavitalea_sp._enrichment_culture	ASV14838	0	0	0	0	0	0	0	0	0	0	0	0	0	0	0	0	0	0	0	0	0	0	0	0	0	0	0	0	0	0	0	0	0	0	0	0	0	0	0	0	0
d__Bacteria	k__norank_d__Bacteria	p__Bacteroidota	c__Bacteroidia	o__Flavobacteriales	f__Flavobacteriaceae	g__Flavobacterium	s__unclassified_g__Flavobacterium	ASV7351	0	14	0	0	0	0	0	0	6	0	0	0	0	0	0	0	0	0	0	18	9	0	0	0	0	0	0	0	0	0	0	0	0	0	0	6	0	0	0	0	0
d__Bacteria	k__norank_d__Bacteria	p__Myxococcota	c__Polyangia	o__Polyangiales	f__BIrii41	g__norank_f__BIrii41	s__unclassified_g__norank_f__BIrii41	ASV21690	0	0	0	0	0	0	0	0	0	0	0	0	0	0	0	0	0	0	0	0	15	0	0	0	0	0	0	0	0	7	0	0	0	0	0	0	0	0	0	0	1
d__Bacteria	k__norank_d__Bacteria	p__Actinobacteriota	c__Actinobacteria	o__Corynebacteriales	f__Mycobacteriaceae	g__Mycobacterium	s__unclassified_g__Mycobacterium	ASV4422	0	0	0	0	0	0	0	0	0	0	0	0	0	0	0	0	0	0	0	0	0	0	0	0	0	0	0	51	0	0	0	0	0	0	0	0	0	30	21	26	39
d__Bacteria	k__norank_d__Bacteria	p__Proteobacteria	c__Alphaproteobacteria	o__Rhizobiales	f__Xanthobacteraceae	g__unclassified_f__Xanthobacteraceae	s__unclassified_f__Xanthobacteraceae	ASV2257	0	0	0	0	17	21	19	18	31	0	0	0	0	0	0	0	6	0	0	0	0	0	0	0	0	0	0	0	0	0	0	0	0	0	0	0	0	0	11	0	0
d__Bacteria	k__norank_d__Bacteria	p__Gemmatimonadota	c__Gemmatimonadetes	o__Gemmatimonadales	f__Gemmatimonadaceae	g__norank_f__Gemmatimonadaceae	s__uncultured_Gemmatimonadales_bacterium_f__Gemmatimonadaceae	ASV2184	3	0	0	0	16	15	6	0	0	0	0	0	0	0	0	10	0	12	0	0	0	0	0	0	0	0	0	0	8	7	0	0	0	0	0	0	0	0	12	0	8
d__Bacteria	k__norank_d__Bacteria	p__Proteobacteria	c__Gammaproteobacteria	o__unclassified_c__Gammaproteobacteria	f__unclassified_c__Gammaproteobacteria	g__unclassified_c__Gammaproteobacteria	s__unclassified_c__Gammaproteobacteria	ASV67	0	0	0	0	0	0	0	0	0	0	0	0	0	0	0	0	0	0	0	0	0	0	4	0	0	0	0	0	0	0	0	0	0	0	0	0	7	9	0	0	0
d__Bacteria	k__norank_d__Bacteria	p__Chloroflexi	c__Chloroflexia	o__Thermomicrobiales	f__JG30-KF-CM45	g__norank_f__JG30-KF-CM45	s__uncultured_Chloroflexi_bacterium_f__JG30-KF-CM45	ASV721	0	0	0	0	0	0	0	0	0	0	0	0	0	0	0	30	26	19	0	0	0	0	0	0	0	0	0	0	0	0	7	8	0	0	0	0	0	0	0	0	0
d__Bacteria	k__norank_d__Bacteria	p__Proteobacteria	c__Alphaproteobacteria	o__Rhizobiales	f__Methyloligellaceae	g__norank_f__Methyloligellaceae	s__unclassified_g__norank_f__Methyloligellaceae	ASV1694	0	0	0	0	24	28	0	0	0	0	7	0	0	0	0	0	0	18	0	0	0	11	0	0	0	0	0	0	0	0	12	7	11	5	0	0	26	0	0	0	0
d__Bacteria	k__norank_d__Bacteria	p__Proteobacteria	c__Alphaproteobacteria	o__Rhizobiales	f__Rhizobiaceae	g__unclassified_f__Rhizobiaceae	s__unclassified_f__Rhizobiaceae	ASV7405	0	0	0	16	30	22	67	94	80	0	0	0	0	0	0	0	0	0	0	9	4	0	6	0	0	0	0	7	0	0	0	0	0	0	0	0	0	0	0	0	0
d__Bacteria	k__norank_d__Bacteria	p__Actinobacteriota	c__Actinobacteria	o__Streptosporangiales	f__Nocardiopsaceae	g__Nocardiopsis	s__unclassified_g__Nocardiopsis	ASV338	0	0	0	0	0	0	0	0	0	0	0	0	0	0	0	0	0	0	0	0	0	23	11	0	0	0	0	0	0	0	0	0	0	0	0	0	0	0	0	0	0
d__Bacteria	k__norank_d__Bacteria	p__Actinobacteriota	c__Thermoleophilia	o__Gaiellales	f__norank_o__Gaiellales	g__norank_o__Gaiellales	s__unclassified_g__norank_o__Gaiellales	ASV5714	0	0	0	0	0	0	0	0	18	0	0	0	0	0	0	0	0	30	0	0	0	0	0	0	0	0	0	0	0	0	0	0	0	19	0	0	0	0	0	0	0
d__Bacteria	k__norank_d__Bacteria	p__Proteobacteria	c__Gammaproteobacteria	o__Xanthomonadales	f__Xanthomonadaceae	g__Lysobacter	s__unclassified_g__Lysobacter	ASV3919	0	0	0	5	0	0	0	0	4	0	0	0	0	0	0	0	0	0	5	0	0	0	0	0	0	0	0	0	6	0	0	0	0	0	0	0	0	0	0	8	21
d__Bacteria	k__norank_d__Bacteria	p__Actinobacteriota	c__Acidimicrobiia	o__Microtrichales	f__Ilumatobacteraceae	g__norank_f__Ilumatobacteraceae	s__metagenome_f__Ilumatobacteraceae	ASV14290	0	0	0	0	0	0	0	0	0	0	0	0	0	0	0	0	0	0	0	0	20	0	0	0	0	21	25	0	0	0	0	0	0	0	0	0	0	0	0	0	0
d__Bacteria	k__norank_d__Bacteria	p__Gemmatimonadota	c__Gemmatimonadetes	o__Gemmatimonadales	f__Gemmatimonadaceae	g__norank_f__Gemmatimonadaceae	s__uncultured_Alphaproteobacteria_bacterium_f__Gemmatimonadaceae	ASV1915	0	0	0	0	9	0	0	8	0	0	0	0	0	0	0	15	10	21	0	0	0	0	0	0	0	0	11	13	0	0	0	3	0	3	0	0	0	0	18	0	17
d__Bacteria	k__norank_d__Bacteria	p__Actinobacteriota	c__Thermoleophilia	o__Gaiellales	f__Gaiellaceae	g__Gaiella	s__unclassified_g__Gaiella	ASV8693	11	0	0	0	15	0	0	0	0	0	0	0	0	0	0	31	0	0	0	0	0	0	0	0	0	0	0	0	0	0	0	0	0	6	0	0	0	0	0	0	0
d__Bacteria	k__norank_d__Bacteria	p__Bacteroidota	c__Bacteroidia	o__Cytophagales	f__Microscillaceae	g__Ohtaekwangia	s__Bacteroidetes_bacterium_GS	ASV21695	0	0	0	0	0	0	0	0	0	0	0	0	0	0	0	0	0	0	17	13	14	0	0	0	0	0	12	9	0	7	0	0	0	0	0	0	0	0	0	3	0
d__Bacteria	k__norank_d__Bacteria	p__Actinobacteriota	c__Actinobacteria	o__Propionibacteriales	f__Propionibacteriaceae	g__Microlunatus	s__unclassified_g__Microlunatus	ASV2876	0	0	0	0	0	0	0	0	3	0	0	0	0	0	0	41	35	21	0	0	0	0	0	0	0	0	0	0	0	0	0	0	0	0	4	12	0	0	0	0	0
d__Bacteria	k__norank_d__Bacteria	p__Proteobacteria	c__Gammaproteobacteria	o__Xanthomonadales	f__Xanthomonadaceae	g__Luteimonas	s__unclassified_g__Luteimonas	ASV11008	0	0	0	0	0	0	0	0	0	0	0	0	21	0	0	0	0	0	10	11	9	0	0	0	0	15	0	25	0	0	0	0	0	0	0	0	0	0	0	26	31
d__Bacteria	k__norank_d__Bacteria	p__Proteobacteria	c__Alphaproteobacteria	o__Rhizobiales	f__Rhizobiaceae	g__Mesorhizobium	s__unclassified_g__Mesorhizobium	ASV137	0	0	0	0	0	0	0	0	0	0	0	0	0	0	0	0	0	0	0	0	0	0	0	0	0	0	0	0	0	0	0	0	0	0	0	0	0	0	0	0	0
d__Bacteria	k__norank_d__Bacteria	p__Acidobacteriota	c__Acidobacteriae	o__Bryobacterales	f__Bryobacteraceae	g__Bryobacter	s__unclassified_g__Bryobacter	ASV2253	0	0	2	0	0	0	0	0	0	0	0	0	12	0	0	0	3	0	6	13	0	0	9	0	0	0	0	6	7	0	0	0	0	0	0	0	22	0	0	0	21
d__Bacteria	k__norank_d__Bacteria	p__Bacteroidota	c__Bacteroidia	o__Sphingobacteriales	f__Sphingobacteriaceae	g__Pedobacter	s__Pedobacter_panaciterrae	ASV3699	0	0	0	41	0	53	0	0	27	0	0	0	0	31	0	0	0	0	0	0	0	0	0	0	0	23	0	0	23	0	0	0	0	28	33	0	0	0	0	0	0
d__Bacteria	k__norank_d__Bacteria	p__Proteobacteria	c__Alphaproteobacteria	o__Sphingomonadales	f__Sphingomonadaceae	g__Sphingopyxis	s__unclassified_g__Sphingopyxis	ASV174	0	0	0	0	0	0	0	0	0	0	0	0	0	0	0	0	0	0	0	0	0	0	0	0	0	0	0	0	0	0	0	0	0	0	0	0	0	0	0	0	0
d__Bacteria	k__norank_d__Bacteria	p__Verrucomicrobiota	c__Verrucomicrobiae	o__Verrucomicrobiales	f__Rubritaleaceae	g__Luteolibacter	s__unclassified_g__Luteolibacter	ASV4414	0	0	0	6	13	0	0	0	0	0	0	0	0	0	0	0	0	0	0	0	0	0	0	0	0	0	0	0	0	0	0	0	0	0	0	0	0	0	0	0	0
d__Bacteria	k__norank_d__Bacteria	p__Proteobacteria	c__Alphaproteobacteria	o__Rhizobiales	f__Xanthobacteraceae	g__Rhodoplanes	s__unclassified_g__Rhodoplanes	ASV2154	0	0	0	13	19	0	0	14	10	13	0	0	0	14	0	0	0	15	0	0	0	0	0	0	0	0	0	0	0	0	0	0	0	0	0	0	11	0	0	0	0
d__Bacteria	k__norank_d__Bacteria	p__Firmicutes	c__Bacilli	o__Bacillales	f__Planococcaceae	g__Planococcus	s__unclassified_g__Planococcus	ASV1556	0	0	0	0	0	0	0	0	0	32	23	20	0	0	0	0	0	0	0	0	0	73	74	106	0	0	0	0	0	0	21	17	14	0	0	0	0	0	0	0	0
d__Bacteria	k__norank_d__Bacteria	p__Firmicutes	c__Bacilli	o__Bacillales	f__Bacillaceae	g__Bacillus	s__unclassified_g__Bacillus	ASV3723	0	0	0	0	0	0	0	0	0	0	0	0	55	61	58	0	0	0	32	0	0	0	0	0	57	49	47	0	18	0	0	0	0	0	0	0	0	0	0	0	0
d__Bacteria	k__norank_d__Bacteria	p__Firmicutes	c__Bacilli	o__Paenibacillales	f__Paenibacillaceae	g__Paenibacillus	s__unclassified_g__Paenibacillus	ASV3752	0	14	0	0	0	0	7	0	8	0	12	0	0	24	0	0	0	0	0	0	0	16	17	15	45	53	38	17	17	0	0	0	0	0	0	0	6	0	0	28	45
d__Bacteria	k__norank_d__Bacteria	p__Proteobacteria	c__Alphaproteobacteria	o__Sphingomonadales	f__Sphingomonadaceae	g__Sphingobium	s__unclassified_g__Sphingobium	ASV28670	0	0	0	0	0	0	0	0	0	0	0	0	0	0	0	0	0	0	0	0	0	0	0	0	5	0	0	0	0	0	0	0	0	0	0	0	0	0	0	0	0
d__Bacteria	k__norank_d__Bacteria	p__Actinobacteriota	c__MB-A2-108	o__norank_c__MB-A2-108	f__norank_c__MB-A2-108	g__norank_c__MB-A2-108	s__unclassified_g__norank_c__MB-A2-108	ASV2243	0	0	0	11	14	8	0	12	6	0	0	0	0	5	0	21	29	13	0	0	0	3	0	0	0	0	7	0	0	0	0	0	0	0	0	6	6	0	7	6	6
d__Bacteria	k__norank_d__Bacteria	p__Bacteroidota	c__Bacteroidia	o__Cytophagales	f__Hymenobacteraceae	g__Rufibacter	s__unclassified_g__Rufibacter	ASV1493	22	13	21	0	0	0	0	0	0	16	26	18	0	0	0	0	0	0	0	0	0	42	40	37	0	0	0	0	0	0	36	45	37	0	0	0	0	0	0	0	0
d__Bacteria	k__norank_d__Bacteria	p__Proteobacteria	c__Alphaproteobacteria	o__Acetobacterales	f__Acetobacteraceae	g__Roseomonas	s__Roseomonas_lacus	ASV2053	0	0	0	0	0	0	11	0	9	0	0	0	0	15	0	0	0	0	21	18	25	0	0	7	19	14	15	19	10	20	0	2	0	0	0	0	10	0	7	18	10
d__Bacteria	k__norank_d__Bacteria	p__Actinobacteriota	c__Actinobacteria	o__Corynebacteriales	f__Mycobacteriaceae	g__Mycobacterium	s__unclassified_g__Mycobacterium	ASV2754	0	0	0	0	0	0	0	0	6	0	0	0	0	0	0	0	0	0	0	0	0	0	0	0	15	21	9	8	6	0	0	0	3	0	0	0	3	0	0	6	10
d__Bacteria	k__norank_d__Bacteria	p__Proteobacteria	c__Alphaproteobacteria	o__Rhizobiales	f__Pleomorphomonadaceae	g__Chthonobacter	s__unclassified_g__Chthonobacter	ASV144	0	0	0	0	0	0	0	0	0	0	0	0	0	0	0	0	0	0	0	0	0	0	0	0	0	0	0	0	0	0	0	0	0	0	0	0	0	0	0	0	0
d__Bacteria	k__norank_d__Bacteria	p__Chloroflexi	c__Chloroflexia	o__Thermomicrobiales	f__JG30-KF-CM45	g__norank_f__JG30-KF-CM45	s__unclassified_g__norank_f__JG30-KF-CM45	ASV2711	0	0	0	0	3	0	0	0	0	0	0	3	0	0	0	19	25	17	0	0	0	3	0	0	1	0	2	0	0	0	0	0	0	0	3	3	3	3	4	8	11
d__Bacteria	k__norank_d__Bacteria	p__Actinobacteriota	c__Actinobacteria	o__Micrococcales	f__Microbacteriaceae	g__Microbacterium	s__unclassified_g__Microbacterium	ASV1566	0	0	0	0	0	0	0	0	0	0	0	0	0	0	0	20	17	15	0	0	0	0	44	0	0	0	0	0	0	0	16	16	0	31	28	34	0	0	0	0	0
d__Bacteria	k__norank_d__Bacteria	p__Actinobacteriota	c__Actinobacteria	o__Micrococcales	f__Promicromonosporaceae	g__Cellulosimicrobium	s__unclassified_g__Cellulosimicrobium	ASV30801	0	0	0	0	0	0	0	0	0	0	8	0	0	0	0	0	0	0	0	0	0	21	25	0	0	0	45	0	0	0	0	0	9	0	0	0	0	0	0	0	0
d__Bacteria	k__norank_d__Bacteria	p__Actinobacteriota	c__Actinobacteria	o__Streptomycetales	f__Streptomycetaceae	g__Streptomyces	s__unclassified_g__Streptomyces	ASV344	0	0	0	0	0	0	0	0	0	0	0	0	0	0	0	0	0	0	0	0	0	0	0	0	0	0	0	0	0	0	0	0	0	0	0	0	0	0	0	0	6
d__Bacteria	k__norank_d__Bacteria	p__Proteobacteria	c__Gammaproteobacteria	o__Burkholderiales	f__Nitrosomonadaceae	g__Ellin6067	s__unclassified_g__Ellin6067	ASV8654	0	0	0	4	0	0	0	0	11	9	0	0	0	0	0	5	0	0	0	0	0	0	0	0	0	0	0	0	0	0	0	0	0	0	0	0	0	0	0	0	5
d__Bacteria	k__norank_d__Bacteria	p__Actinobacteriota	c__Actinobacteria	o__Corynebacteriales	f__Nocardiaceae	g__Williamsia	s__unclassified_g__Williamsia	ASV3640	0	0	0	0	4	3	0	0	0	0	2	0	18	20	21	0	0	0	0	0	0	0	5	0	0	0	0	0	0	0	5	0	0	0	0	0	10	0	13	0	6
d__Bacteria	k__norank_d__Bacteria	p__Proteobacteria	c__Alphaproteobacteria	o__Rhizobiales	f__D05-2	g__norank_f__D05-2	s__unclassified_g__norank_f__D05-2	ASV2530	0	0	0	0	0	0	0	0	0	0	0	0	0	0	0	0	0	0	12	0	0	0	0	0	18	34	0	28	17	15	0	0	0	0	0	0	10	0	0	21	0
d__Bacteria	k__norank_d__Bacteria	p__Proteobacteria	c__Alphaproteobacteria	o__Azospirillales	f__Azospirillaceae	g__Skermanella	s__unclassified_g__Skermanella	ASV4330	0	0	0	0	11	0	0	0	21	0	0	9	0	0	0	0	0	16	0	13	0	17	0	0	0	0	0	0	0	0	0	0	0	0	0	0	0	10	0	0	0
d__Bacteria	k__norank_d__Bacteria	p__Proteobacteria	c__Alphaproteobacteria	o__Rhizobiales	f__Xanthobacteraceae	g__Bradyrhizobium	s__unclassified_g__Bradyrhizobium	ASV41400	0	0	0	0	0	0	0	0	0	0	0	0	0	0	0	0	0	0	0	0	0	0	0	0	0	0	0	0	0	0	0	0	0	0	0	0	0	0	0	0	0
d__Bacteria	k__norank_d__Bacteria	p__Verrucomicrobiota	c__Verrucomicrobiae	o__Chthoniobacterales	f__Chthoniobacteraceae	g__Chthoniobacter	s__uncultured_bacterium_g__Chthoniobacter	ASV2254	19	0	0	0	0	0	0	0	0	0	0	11	0	0	0	0	0	0	5	0	0	19	0	0	0	0	0	0	0	0	36	0	9	0	0	0	0	0	8	0	0
d__Bacteria	k__norank_d__Bacteria	p__Bacteroidota	c__Bacteroidia	o__Cytophagales	f__Spirosomaceae	g__Dyadobacter	s__unclassified_g__Dyadobacter	ASV5225	0	0	0	27	15	18	35	26	25	0	0	0	0	33	30	0	0	0	0	0	10	0	0	0	0	0	0	0	0	0	0	0	0	0	0	0	0	0	0	0	0
d__Bacteria	k__norank_d__Bacteria	p__Actinobacteriota	c__Actinobacteria	o__Micromonosporales	f__Micromonosporaceae	g__Micromonospora	s__unclassified_g__Micromonospora	ASV31773	0	0	0	0	0	0	0	20	0	0	0	0	0	0	0	0	0	0	19	45	0	0	0	0	0	0	0	0	0	0	0	0	0	0	0	0	33	0	39	0	0
d__Bacteria	k__norank_d__Bacteria	p__Proteobacteria	c__Alphaproteobacteria	o__Acetobacterales	f__Acetobacteraceae	g__Gluconobacter	s__unclassified_g__Gluconobacter	ASV15889	0	0	0	0	0	0	0	0	0	0	0	0	0	0	0	353	10	3	0	0	0	0	0	0	0	0	0	0	0	0	0	0	0	0	0	0	0	0	0	0	0
d__Bacteria	k__norank_d__Bacteria	p__Actinobacteriota	c__Actinobacteria	o__Micrococcales	f__Promicromonosporaceae	g__Cellulosimicrobium	s__unclassified_g__Cellulosimicrobium	ASV299	0	0	0	0	0	0	0	0	0	0	0	0	0	0	0	0	0	9	0	0	0	0	0	30	41	0	0	0	0	0	0	0	0	0	0	0	0	0	0	0	0
d__Bacteria	k__norank_d__Bacteria	p__Bacteroidota	c__Bacteroidia	o__Sphingobacteriales	f__Sphingobacteriaceae	g__Pedobacter	s__unclassified_g__Pedobacter	ASV7881	0	0	0	0	0	0	0	0	0	0	0	0	0	0	0	0	0	0	0	0	0	0	0	0	0	0	0	0	0	0	0	0	0	48	59	71	0	0	0	0	0
d__Bacteria	k__norank_d__Bacteria	p__Proteobacteria	c__Gammaproteobacteria	o__Burkholderiales	f__Comamonadaceae	g__unclassified_f__Comamonadaceae	s__unclassified_f__Comamonadaceae	ASV10760	0	0	31	0	0	0	0	0	0	0	0	0	0	0	0	0	0	0	0	0	0	0	23	0	0	0	0	19	0	0	0	0	0	0	0	4	0	0	0	40	0
d__Bacteria	k__norank_d__Bacteria	p__Proteobacteria	c__Alphaproteobacteria	o__Caulobacterales	f__Caulobacteraceae	g__Phenylobacterium	s__unclassified_g__Phenylobacterium	ASV3746	0	0	0	6	0	0	0	0	13	0	0	0	7	0	0	0	0	0	18	17	16	0	0	0	13	19	21	14	16	13	0	0	3	0	0	0	0	0	0	8	17
d__Bacteria	k__norank_d__Bacteria	p__Proteobacteria	c__Alphaproteobacteria	o__Rhizobiales	f__Rhizobiaceae	g__Mesorhizobium	s__unclassified_g__Mesorhizobium	ASV390	0	0	0	0	0	0	0	0	6	0	0	0	0	0	0	18	0	11	0	0	0	0	0	0	0	0	0	20	18	22	0	0	0	0	0	0	0	0	19	17	24
d__Bacteria	k__norank_d__Bacteria	p__Bacteroidota	c__Bacteroidia	o__Chitinophagales	f__Chitinophagaceae	g__Chitinophaga	s__unclassified_g__Chitinophaga	ASV1611	0	0	0	0	0	0	0	0	3	0	0	0	0	0	0	0	0	0	9	6	0	0	0	0	0	0	0	37	44	42	0	13	0	0	0	0	20	22	20	14	13
d__Bacteria	k__norank_d__Bacteria	p__Bacteroidota	c__Bacteroidia	o__Chitinophagales	f__Chitinophagaceae	g__Taibaiella	s__unclassified_g__Taibaiella	ASV37	0	0	0	0	0	0	0	0	0	0	0	0	0	0	0	0	0	0	0	0	0	0	0	0	0	0	0	0	0	0	0	0	0	0	0	0	0	0	0	0	0
d__Bacteria	k__norank_d__Bacteria	p__Bacteroidota	c__Bacteroidia	o__Flavobacteriales	f__Flavobacteriaceae	g__Flavobacterium	s__unclassified_g__Flavobacterium	ASV147	9	0	7	0	0	0	0	0	0	0	0	0	0	0	0	0	0	0	0	0	0	0	0	0	0	0	0	0	0	0	0	0	0	0	0	0	0	0	0	0	0
d__Bacteria	k__norank_d__Bacteria	p__Proteobacteria	c__Alphaproteobacteria	o__Reyranellales	f__Reyranellaceae	g__Reyranella	s__unclassified_g__Reyranella	ASV3717	0	0	0	0	0	0	0	0	0	0	0	0	0	0	0	0	0	0	0	0	16	0	0	0	21	13	28	13	21	0	0	0	0	0	0	0	0	0	0	14	16
d__Bacteria	k__norank_d__Bacteria	p__Actinobacteriota	c__MB-A2-108	o__norank_c__MB-A2-108	f__norank_c__MB-A2-108	g__norank_c__MB-A2-108	s__uncultured_bacterium_c__MB-A2-108	ASV1312	0	2	0	0	6	0	2	7	5	4	0	7	0	0	4	12	16	22	3	1	0	0	0	0	5	0	8	0	0	0	0	4	4	3	0	2	7	4	0	0	0
d__Bacteria	k__norank_d__Bacteria	p__Proteobacteria	c__Gammaproteobacteria	o__Steroidobacterales	f__Steroidobacteraceae	g__Steroidobacter	s__Steroidobacter_agariperforans	ASV4488	0	0	0	0	0	0	5	0	0	0	0	0	0	0	0	0	0	0	13	0	0	0	12	0	0	0	0	0	0	0	0	0	0	0	0	0	32	12	21	13	13
d__Bacteria	k__norank_d__Bacteria	p__Firmicutes	c__Bacilli	o__Bacillales	f__Bacillaceae	g__Bacillus	s__unclassified_g__Bacillus	ASV678	0	0	0	8	12	0	0	6	10	0	7	0	0	0	0	21	10	0	0	0	0	0	0	0	0	0	0	0	0	22	0	0	0	0	0	3	0	0	0	0	0
d__Bacteria	k__norank_d__Bacteria	p__Firmicutes	c__Bacilli	o__Lactobacillales	f__Carnobacteriaceae	g__Desemzia	s__unclassified_g__Desemzia	ASV1450	0	0	0	0	0	0	0	0	0	0	0	0	0	0	0	0	0	0	0	0	0	0	0	0	0	0	0	0	0	0	131	120	118	0	0	0	0	0	0	0	0
d__Bacteria	k__norank_d__Bacteria	p__Proteobacteria	c__Alphaproteobacteria	o__Sphingomonadales	f__Sphingomonadaceae	g__Altererythrobacter	s__unclassified_g__Altererythrobacter	ASV143	0	0	0	0	0	0	0	0	0	0	0	0	0	0	0	0	0	0	0	0	0	0	0	0	0	0	0	0	0	0	0	0	0	0	0	0	0	0	0	0	0
d__Bacteria	k__norank_d__Bacteria	p__Actinobacteriota	c__Thermoleophilia	o__norank_c__Thermoleophilia	f__norank_c__Thermoleophilia	g__norank_c__Thermoleophilia	s__uncultured_bacterium_c__Thermoleophilia	ASV1070	0	0	0	0	10	10	0	0	0	0	0	0	0	0	4	0	25	6	0	0	0	4	0	0	0	6	6	0	2	0	0	0	0	3	0	10	0	3	11	0	0
d__Bacteria	k__norank_d__Bacteria	p__Firmicutes	c__Bacilli	o__Bacillales	f__Bacillaceae	g__Bacillus	s__unclassified_g__Bacillus	ASV14270	0	0	0	0	0	0	0	0	0	0	0	0	0	0	31	0	0	0	0	0	0	0	0	0	106	124	106	0	0	0	0	0	0	0	0	0	0	0	0	0	0
d__Bacteria	k__norank_d__Bacteria	p__Bacteroidota	c__Bacteroidia	o__Sphingobacteriales	f__Sphingobacteriaceae	g__Pedobacter	s__Pedobacter_bauzanensis	ASV5338	0	0	0	6	0	0	0	0	0	0	0	0	8	8	7	0	0	0	0	11	15	0	0	0	0	0	0	0	0	0	0	0	0	0	0	0	40	20	29	0	0
d__Bacteria	k__norank_d__Bacteria	p__Bacteroidota	c__Bacteroidia	o__Flavobacteriales	f__Flavobacteriaceae	g__Flavobacterium	s__Flavobacterium_sp._NW20	ASV7354	31	33	18	0	0	0	0	0	0	40	86	85	0	0	0	0	0	0	0	0	0	0	0	0	0	0	0	0	0	0	0	0	0	0	0	0	0	0	0	0	0
d__Bacteria	k__norank_d__Bacteria	p__Proteobacteria	c__Alphaproteobacteria	o__Rhizobiales	f__Xanthobacteraceae	g__unclassified_f__Xanthobacteraceae	s__unclassified_f__Xanthobacteraceae	ASV2307	0	0	0	0	0	0	13	16	20	0	0	4	11	0	10	0	0	0	0	21	17	0	0	0	0	0	21	0	0	0	0	0	0	0	0	0	0	0	0	21	19
d__Bacteria	k__norank_d__Bacteria	p__Bacteroidota	c__Bacteroidia	o__Cytophagales	f__Microscillaceae	g__norank_f__Microscillaceae	s__unclassified_g__norank_f__Microscillaceae	ASV21613	0	0	0	0	0	0	0	0	0	0	0	0	0	0	0	0	0	0	0	0	0	0	0	0	0	0	0	0	0	18	0	0	0	0	0	0	0	0	0	0	0
d__Bacteria	k__norank_d__Bacteria	p__Firmicutes	c__Bacilli	o__Bacillales	f__Planococcaceae	g__Planococcus	s__unclassified_g__Planococcus	ASV1471	12	18	17	0	0	0	0	0	0	0	0	29	0	0	0	0	0	0	0	0	0	20	13	19	0	0	0	0	0	0	79	72	87	0	0	0	0	0	0	0	0
d__Bacteria	k__norank_d__Bacteria	p__Proteobacteria	c__Alphaproteobacteria	o__Rhizobiales	f__Devosiaceae	g__Devosia	s__unclassified_g__Devosia	ASV7991	0	0	0	0	10	6	13	0	29	0	0	0	0	0	0	0	5	0	0	0	0	0	0	0	0	0	12	0	0	0	0	0	0	0	0	0	0	0	0	0	0
d__Bacteria	k__norank_d__Bacteria	p__Proteobacteria	c__Alphaproteobacteria	o__Rhizobiales	f__Rhizobiaceae	g__unclassified_f__Rhizobiaceae	s__unclassified_f__Rhizobiaceae	ASV28673	0	0	0	0	0	0	0	0	0	0	0	0	0	0	0	0	0	0	0	0	0	0	0	0	0	0	0	0	0	0	0	0	0	0	0	0	0	0	0	0	0
d__Bacteria	k__norank_d__Bacteria	p__Proteobacteria	c__Gammaproteobacteria	o__Pseudomonadales	f__Pseudomonadaceae	g__Pseudomonas	s__unclassified_g__Pseudomonas	ASV422	44	20	12	0	0	0	0	0	0	13	5	13	0	0	0	0	0	0	0	0	0	4	6	15	0	0	0	0	0	0	12	9	13	0	0	0	0	0	0	0	0
d__Bacteria	k__norank_d__Bacteria	p__Proteobacteria	c__Alphaproteobacteria	o__Sphingomonadales	f__Sphingomonadaceae	g__Sphingomonas	s__unclassified_g__Sphingomonas	ASV3796	0	0	0	8	21	0	8	2	0	0	0	0	0	0	0	0	0	0	0	0	0	0	0	0	36	39	43	8	9	0	0	0	0	0	0	0	0	0	0	0	0
d__Bacteria	k__norank_d__Bacteria	p__Proteobacteria	c__Alphaproteobacteria	o__Rhizobiales	f__Devosiaceae	g__Devosia	s__unclassified_g__Devosia	ASV206	0	0	0	0	0	0	0	0	0	0	0	0	0	0	0	0	0	0	0	0	0	0	0	0	0	0	0	0	0	0	0	0	0	0	0	0	0	0	0	0	0
d__Bacteria	k__norank_d__Bacteria	p__Proteobacteria	c__Gammaproteobacteria	o__Xanthomonadales	f__Xanthomonadaceae	g__Lysobacter	s__unclassified_g__Lysobacter	ASV2113	0	0	0	0	10	21	0	0	0	0	0	0	0	0	0	0	0	0	7	11	0	0	0	0	0	0	0	7	18	23	0	0	0	0	0	0	14	0	15	11	12
d__Bacteria	k__norank_d__Bacteria	p__Proteobacteria	c__Gammaproteobacteria	o__Burkholderiales	f__Methylophilaceae	g__UBA6140	s__unclassified_g__UBA6140	ASV5266	0	0	0	0	0	0	0	0	0	0	0	0	11	13	0	0	0	0	0	0	15	0	0	0	0	0	0	0	0	10	0	0	0	0	0	0	21	19	12	0	0
d__Bacteria	k__norank_d__Bacteria	p__Proteobacteria	c__Alphaproteobacteria	o__Sphingomonadales	f__Sphingomonadaceae	g__Sphingomonas	s__unclassified_g__Sphingomonas	ASV1659	29	19	94	0	0	0	0	0	0	18	14	11	0	0	0	31	38	37	0	0	0	0	0	0	0	0	0	0	0	0	7	9	0	8	5	6	0	0	0	0	0
d__Bacteria	k__norank_d__Bacteria	p__Bacteroidota	c__Bacteroidia	o__Flavobacteriales	f__Flavobacteriaceae	g__Flavobacterium	s__unclassified_g__Flavobacterium	ASV2303	0	0	0	0	0	0	0	0	0	0	0	0	0	0	0	0	0	0	0	0	0	0	0	0	0	0	0	0	0	0	0	0	0	15	12	30	0	0	0	0	0
d__Bacteria	k__norank_d__Bacteria	p__Proteobacteria	c__Alphaproteobacteria	o__Rhizobiales	f__unclassified_o__Rhizobiales	g__unclassified_o__Rhizobiales	s__unclassified_o__Rhizobiales	ASV14962	0	0	0	0	0	0	0	0	0	0	0	0	6	0	0	0	0	0	11	22	11	2	0	0	15	0	0	0	0	11	0	0	0	0	0	0	23	19	18	22	16
d__Bacteria	k__norank_d__Bacteria	p__Proteobacteria	c__Alphaproteobacteria	o__Rhizobiales	f__Xanthobacteraceae	g__unclassified_f__Xanthobacteraceae	s__unclassified_f__Xanthobacteraceae	ASV4656	0	5	0	11	10	0	0	0	0	0	0	0	0	0	0	0	0	0	0	0	0	0	0	16	40	0	0	0	0	22	0	0	15	0	0	0	0	0	0	24	36
d__Bacteria	k__norank_d__Bacteria	p__Firmicutes	c__Bacilli	o__Bacillales	f__Planococcaceae	g__unclassified_f__Planococcaceae	s__unclassified_f__Planococcaceae	ASV31396	0	0	0	0	0	0	0	0	0	0	21	0	0	0	0	0	0	0	0	0	0	110	124	104	0	0	0	0	0	0	0	0	0	0	0	0	0	0	0	0	0
d__Bacteria	k__norank_d__Bacteria	p__Acidobacteriota	c__Vicinamibacteria	o__Vicinamibacterales	f__Vicinamibacteraceae	g__norank_f__Vicinamibacteraceae	s__unclassified_g__norank_f__Vicinamibacteraceae	ASV2376	5	0	0	0	7	0	0	4	0	13	0	0	0	0	0	17	13	0	4	0	0	2	0	0	0	0	0	0	0	0	0	0	0	0	0	0	0	0	0	13	0
d__Bacteria	k__norank_d__Bacteria	p__Actinobacteriota	c__Acidimicrobiia	o__Microtrichales	f__norank_o__Microtrichales	g__norank_o__Microtrichales	s__unclassified_g__norank_o__Microtrichales	ASV546	0	0	0	0	3	0	0	0	7	0	0	0	0	0	7	0	0	0	5	4	6	0	0	5	12	0	0	11	10	7	0	0	2	0	0	0	0	11	0	0	5
d__Bacteria	k__norank_d__Bacteria	p__Bacteroidota	c__Bacteroidia	o__Cytophagales	f__Microscillaceae	g__Ohtaekwangia	s__unclassified_g__Ohtaekwangia	ASV106	0	0	0	0	0	0	0	0	0	0	0	0	2	0	0	0	0	0	0	0	0	0	0	0	0	0	0	0	0	0	0	0	0	0	0	0	0	0	0	0	0
d__Bacteria	k__norank_d__Bacteria	p__Methylomirabilota	c__Methylomirabilia	o__Rokubacteriales	f__norank_o__Rokubacteriales	g__norank_o__Rokubacteriales	s__unclassified_g__norank_o__Rokubacteriales	ASV2341	0	0	0	0	0	0	9	0	0	0	0	0	0	0	0	11	21	10	0	0	0	0	0	0	0	0	0	6	0	0	0	0	0	13	0	12	0	0	0	16	0
d__Bacteria	k__norank_d__Bacteria	p__Proteobacteria	c__Alphaproteobacteria	o__Rhizobiales	f__Xanthobacteraceae	g__unclassified_f__Xanthobacteraceae	s__unclassified_f__Xanthobacteraceae	ASV3771	0	0	0	0	5	0	0	0	0	0	0	0	5	10	14	0	0	0	9	6	10	0	0	0	0	0	0	11	11	0	0	0	0	0	0	0	27	24	30	5	0
d__Bacteria	k__norank_d__Bacteria	p__Proteobacteria	c__Gammaproteobacteria	o__Burkholderiales	f__Nitrosomonadaceae	g__MND1	s__unclassified_g__MND1	ASV1707	0	0	0	0	17	0	0	0	0	0	0	0	0	0	0	0	11	9	0	0	0	0	0	0	0	0	0	0	0	0	0	4	0	0	8	14	5	0	0	0	0
d__Bacteria	k__norank_d__Bacteria	p__Patescibacteria	c__Saccharimonadia	o__Saccharimonadales	f__norank_o__Saccharimonadales	g__norank_o__Saccharimonadales	s__unclassified_g__norank_o__Saccharimonadales	ASV1574	27	39	27	1	1	0	0	0	0	43	38	39	0	0	0	0	0	0	0	0	0	15	15	10	0	0	0	0	0	0	19	14	18	0	0	0	0	0	0	0	0
d__Bacteria	k__norank_d__Bacteria	p__Firmicutes	c__Bacilli	o__Bacillales	f__Planococcaceae	g__Sporosarcina	s__unclassified_g__Sporosarcina	ASV2096	0	0	0	0	0	0	0	0	0	0	0	0	0	0	5	0	0	0	0	0	0	0	0	0	0	0	0	23	0	0	0	0	0	0	0	0	33	0	0	0	0
d__Bacteria	k__norank_d__Bacteria	p__Proteobacteria	c__Alphaproteobacteria	o__Sphingomonadales	f__Sphingomonadaceae	g__Sphingopyxis	s__unclassified_g__Sphingopyxis	ASV14839	0	0	0	0	0	0	0	0	0	0	0	0	0	0	0	0	0	0	0	0	0	0	0	0	0	0	0	0	0	0	0	0	0	0	0	0	0	0	0	0	0
d__Bacteria	k__norank_d__Bacteria	p__Proteobacteria	c__Alphaproteobacteria	o__Sphingomonadales	f__Sphingomonadaceae	g__Sphingomonas	s__unclassified_g__Sphingomonas	ASV2216	0	0	0	15	0	21	0	0	14	0	0	0	0	0	0	0	0	0	0	25	0	0	0	0	17	24	56	21	0	0	0	0	0	0	0	0	0	0	0	0	19
d__Bacteria	k__norank_d__Bacteria	p__Proteobacteria	c__Gammaproteobacteria	o__Burkholderiales	f__Comamonadaceae	g__unclassified_f__Comamonadaceae	s__unclassified_f__Comamonadaceae	ASV4339	0	0	0	12	0	0	6	0	11	0	0	0	0	0	0	0	0	0	0	0	0	0	0	16	0	0	0	8	0	17	0	0	0	0	0	0	0	0	17	11	0
d__Bacteria	k__norank_d__Bacteria	p__Proteobacteria	c__Gammaproteobacteria	o__Burkholderiales	f__Comamonadaceae	g__Caenimonas	s__unclassified_g__Caenimonas	ASV14272	0	0	0	0	0	0	0	0	7	0	0	0	0	0	0	0	0	0	0	0	0	0	0	0	47	79	57	21	0	12	0	0	0	0	0	0	0	0	0	0	0
d__Bacteria	k__norank_d__Bacteria	p__Chloroflexi	c__OLB14	o__norank_c__OLB14	f__norank_c__OLB14	g__norank_c__OLB14	s__uncultured_bacterium_c__OLB14	ASV834	0	3	0	0	0	7	3	4	5	3	0	0	0	0	0	5	10	5	0	2	0	0	2	0	4	0	8	0	4	4	0	0	0	0	0	0	0	0	9	8	11
d__Bacteria	k__norank_d__Bacteria	p__Proteobacteria	c__Alphaproteobacteria	o__Micropepsales	f__Micropepsaceae	g__norank_f__Micropepsaceae	s__metagenome_f__Micropepsaceae	ASV778	0	0	0	0	0	0	0	0	6	0	0	0	0	0	0	0	0	0	5	7	0	0	0	0	0	0	0	0	4	0	0	0	0	0	0	0	0	0	0	0	0
d__Bacteria	k__norank_d__Bacteria	p__Acidobacteriota	c__Holophagae	o__Subgroup_7	f__norank_o__Subgroup_7	g__norank_o__Subgroup_7	s__uncultured_bacterium_o__Subgroup_7	ASV2247	0	0	0	12	9	17	13	0	0	0	0	0	0	0	0	9	14	25	0	0	0	0	0	0	0	0	0	0	0	0	0	0	0	0	0	0	0	0	13	0	8
d__Bacteria	k__norank_d__Bacteria	p__Proteobacteria	c__Alphaproteobacteria	o__Sphingomonadales	f__Sphingomonadaceae	g__Sphingomonas	s__unclassified_g__Sphingomonas	ASV2248	0	0	0	17	11	0	0	0	12	0	0	18	0	0	0	0	0	0	0	0	0	0	0	0	10	0	0	0	0	0	0	0	0	0	0	0	11	0	0	0	0
d__Bacteria	k__norank_d__Bacteria	p__Proteobacteria	c__Alphaproteobacteria	o__Ferrovibrionales	f__Ferrovibrionaceae	g__Ferrovibrio	s__unclassified_g__Ferrovibrio	ASV197	0	0	0	0	0	0	0	0	0	0	0	0	0	0	2	0	0	0	0	0	0	0	0	0	9	0	0	8	8	8	2	0	0	0	0	0	12	17	12	7	4
d__Bacteria	k__norank_d__Bacteria	p__Acidobacteriota	c__Vicinamibacteria	o__Vicinamibacterales	f__Vicinamibacteraceae	g__norank_f__Vicinamibacteraceae	s__unclassified_g__norank_f__Vicinamibacteraceae	ASV2110	0	0	0	0	0	0	0	6	0	0	0	0	0	0	0	0	0	0	0	0	0	0	0	0	0	0	0	25	0	0	0	0	0	0	0	0	0	0	28	17	0
d__Bacteria	k__norank_d__Bacteria	p__Proteobacteria	c__Alphaproteobacteria	o__Rhizobiales	f__Rhizobiaceae	g__unclassified_f__Rhizobiaceae	s__unclassified_f__Rhizobiaceae	ASV3810	0	0	0	0	0	0	0	0	0	0	0	0	0	0	0	0	0	0	0	0	0	7	0	9	0	0	0	17	8	39	0	0	2	0	0	0	0	0	0	0	0
d__Bacteria	k__norank_d__Bacteria	p__Actinobacteriota	c__Thermoleophilia	o__Gaiellales	f__Gaiellaceae	g__Gaiella	s__unclassified_g__Gaiella	ASV2397	0	0	0	0	8	9	5	10	6	21	0	0	0	0	0	10	9	14	0	0	0	0	0	0	0	0	0	0	0	7	0	0	0	0	0	0	7	0	8	0	0
d__Bacteria	k__norank_d__Bacteria	p__Actinobacteriota	c__Actinobacteria	o__Propionibacteriales	f__Nocardioidaceae	g__Nocardioides	s__unclassified_g__Nocardioides	ASV585	16	0	13	0	0	0	0	0	0	14	15	0	0	0	0	0	10	0	0	0	0	11	26	0	0	0	0	0	0	0	0	15	13	0	0	0	0	0	0	0	0
d__Bacteria	k__norank_d__Bacteria	p__Proteobacteria	c__Gammaproteobacteria	o__Xanthomonadales	f__Xanthomonadaceae	g__Lysobacter	s__Lysobacter_sp._RHLT3-4	ASV2234	12	13	7	3	7	9	8	5	0	27	18	16	0	0	2	0	2	2	0	0	0	0	0	2	0	0	0	3	0	0	0	0	8	0	0	7	9	10	14	6	5
d__Bacteria	k__norank_d__Bacteria	p__Proteobacteria	c__Alphaproteobacteria	o__Rhodobacterales	f__Rhodobacteraceae	g__Amaricoccus	s__uncultured_bacterium_g__Amaricoccus	ASV3700	0	0	0	3	0	0	9	0	0	0	0	0	0	0	7	0	0	0	11	0	0	0	0	0	0	0	0	11	24	11	0	0	0	0	0	0	11	22	5	8	15
d__Bacteria	k__norank_d__Bacteria	p__Proteobacteria	c__Gammaproteobacteria	o__Oceanospirillales	f__Pseudohongiellaceae	g__BIyi10	s__uncultured_soil_bacterium_g__BIyi10	ASV5227	0	0	0	0	0	0	0	0	0	0	0	0	0	31	0	0	0	0	42	57	47	0	0	0	0	0	0	0	0	0	0	0	0	0	0	0	0	0	0	0	29
d__Bacteria	k__norank_d__Bacteria	p__Firmicutes	c__Bacilli	o__Bacillales	f__Bacillaceae	g__Bacillus	s__unclassified_g__Bacillus	ASV5820	0	0	0	0	0	0	0	0	0	0	0	0	22	0	30	0	0	0	0	0	0	0	0	0	85	91	77	19	0	0	0	0	0	0	0	0	0	0	0	0	0
d__Bacteria	k__norank_d__Bacteria	p__Bacteroidota	c__Bacteroidia	o__Flavobacteriales	f__Flavobacteriaceae	g__Flavobacterium	s__unclassified_g__Flavobacterium	ASV4685	0	0	0	0	0	0	0	0	0	0	0	0	0	0	0	0	0	0	3	0	0	33	30	39	0	0	0	0	0	0	0	0	0	0	0	0	0	0	3	0	0
d__Bacteria	k__norank_d__Bacteria	p__Proteobacteria	c__Gammaproteobacteria	o__Pseudomonadales	f__Moraxellaceae	g__norank_f__Moraxellaceae	s__uncultured_gamma_proteobacterium_f__Moraxellaceae	ASV3786	0	0	0	0	0	0	0	6	0	0	0	0	17	13	15	0	0	0	9	11	0	0	2	4	15	22	14	21	7	17	0	0	0	0	0	0	15	0	11	0	7
d__Bacteria	k__norank_d__Bacteria	p__Proteobacteria	c__Alphaproteobacteria	o__Sphingomonadales	f__Sphingomonadaceae	g__Sphingomonas	s__unclassified_g__Sphingomonas	ASV2141	0	0	0	0	18	26	0	0	13	0	0	0	0	0	26	13	3	0	0	0	0	0	0	0	0	0	0	0	0	0	0	0	0	0	0	0	0	0	13	0	0
d__Bacteria	k__norank_d__Bacteria	p__Proteobacteria	c__Gammaproteobacteria	o__Xanthomonadales	f__Rhodanobacteraceae	g__unclassified_f__Rhodanobacteraceae	s__unclassified_f__Rhodanobacteraceae	ASV2778	0	0	0	0	0	0	0	0	0	0	0	0	0	0	0	0	0	0	9	8	10	0	0	0	15	16	12	12	13	26	0	0	0	0	0	0	0	1	0	0	0
d__Bacteria	k__norank_d__Bacteria	p__Firmicutes	c__Bacilli	o__Bacillales	f__Planococcaceae	g__Sporosarcina	s__unclassified_g__Sporosarcina	ASV23437	0	0	0	0	0	0	0	0	0	0	0	0	0	0	0	0	0	0	0	0	0	0	0	0	0	0	0	0	0	0	0	0	0	0	0	0	19	0	0	0	0
d__Bacteria	k__norank_d__Bacteria	p__Bacteroidota	c__Bacteroidia	o__Sphingobacteriales	f__Sphingobacteriaceae	g__Pedobacter	s__unclassified_g__Pedobacter	ASV3724	22	9	0	0	0	0	0	0	0	0	0	0	0	0	0	0	0	0	18	19	23	0	0	0	0	0	0	18	21	21	0	0	0	0	0	0	0	0	0	0	0
d__Bacteria	k__norank_d__Bacteria	p__Bacteroidota	c__Bacteroidia	o__Cytophagales	f__Microscillaceae	g__Ohtaekwangia	s__unclassified_g__Ohtaekwangia	ASV14422	0	0	0	0	0	0	3	0	2	0	0	0	0	0	0	0	2	2	4	1	0	0	0	0	4	5	0	0	0	0	0	0	0	0	0	0	0	0	2	0	0
d__Bacteria	k__norank_d__Bacteria	p__Bacteroidota	c__Bacteroidia	o__Chitinophagales	f__Chitinophagaceae	g__Terrimonas	s__unclassified_g__Terrimonas	ASV932	0	0	0	0	0	0	0	0	0	0	0	0	0	0	0	0	0	0	20	0	0	5	0	0	0	0	0	0	0	0	0	0	0	0	0	0	0	0	22	0	33
d__Bacteria	k__norank_d__Bacteria	p__Actinobacteriota	c__Thermoleophilia	o__Solirubrobacterales	f__Solirubrobacteraceae	g__Solirubrobacter	s__unclassified_g__Solirubrobacter	ASV2230	0	0	0	0	0	0	0	9	18	0	0	0	0	0	0	26	0	0	0	0	0	0	0	7	0	0	0	0	0	0	0	0	0	0	0	0	9	0	0	0	0
d__Bacteria	k__norank_d__Bacteria	p__Proteobacteria	c__Alphaproteobacteria	o__Rhizobiales	f__Xanthobacteraceae	g__norank_f__Xanthobacteraceae	s__uncultured_Bradyrhizobiaceae_bacterium_f__Xanthobacteraceae	ASV3877	0	0	0	0	0	3	0	0	0	0	0	0	0	0	0	0	0	0	7	10	0	0	0	0	0	0	0	9	5	0	0	0	0	0	0	0	0	11	0	22	17
d__Bacteria	k__norank_d__Bacteria	p__Proteobacteria	c__Alphaproteobacteria	o__Acetobacterales	f__Acetobacteraceae	g__Roseomonas	s__unclassified_g__Roseomonas	ASV14280	0	0	0	0	0	0	0	0	12	0	0	0	0	0	0	0	0	0	15	0	0	0	0	0	0	24	0	0	0	0	0	0	0	0	0	0	0	0	0	0	34
d__Bacteria	k__norank_d__Bacteria	p__Bacteroidota	c__Bacteroidia	o__Flavobacteriales	f__Flavobacteriaceae	g__Flavobacterium	s__unclassified_g__Flavobacterium	ASV2801	0	0	0	0	0	0	10	26	16	0	0	0	12	0	0	0	0	0	0	0	0	0	0	0	0	0	0	0	0	0	0	0	0	0	0	0	0	0	0	0	0
d__Bacteria	k__norank_d__Bacteria	p__Bacteroidota	c__Bacteroidia	o__Chitinophagales	f__Chitinophagaceae	g__Pseudoflavitalea	s__Niastella_sp._BHS14	ASV14308	0	0	0	0	0	0	0	0	0	0	0	0	0	0	0	0	0	0	0	0	30	0	0	0	0	14	0	0	0	0	0	0	0	0	0	0	0	0	0	17	16
d__Bacteria	k__norank_d__Bacteria	p__Bacteroidota	c__Bacteroidia	o__Chitinophagales	f__Chitinophagaceae	g__Taibaiella	s__Bacteroidetes_bacterium_ONC2	ASV7384	0	0	0	57	76	46	0	0	0	0	0	0	0	0	0	0	0	0	0	40	22	0	0	0	0	0	8	0	0	0	0	0	0	0	0	0	0	0	0	13	12
d__Bacteria	k__norank_d__Bacteria	p__Bacteroidota	c__Bacteroidia	o__Sphingobacteriales	f__Sphingobacteriaceae	g__Pedobacter	s__unclassified_g__Pedobacter	ASV3739	0	0	0	0	0	0	0	0	0	0	0	0	17	27	12	0	0	0	8	12	19	0	0	0	0	0	0	14	17	0	0	0	0	0	0	0	11	11	9	0	0
d__Bacteria	k__norank_d__Bacteria	p__Proteobacteria	c__Alphaproteobacteria	o__Rhizobiales	f__Rhizobiaceae	g__Mesorhizobium	s__unclassified_g__Mesorhizobium	ASV151	0	0	0	0	0	0	0	0	0	0	0	0	0	0	0	0	0	0	0	0	0	0	0	0	0	0	0	0	0	0	0	0	0	0	0	0	0	0	0	0	0
d__Bacteria	k__norank_d__Bacteria	p__Proteobacteria	c__Alphaproteobacteria	o__Sphingomonadales	f__Sphingomonadaceae	g__unclassified_f__Sphingomonadaceae	s__unclassified_f__Sphingomonadaceae	ASV23346	0	0	0	0	0	0	0	0	0	0	0	0	0	0	0	0	0	0	0	0	0	0	0	0	0	0	0	0	0	0	0	0	0	0	0	0	38	47	45	0	16
d__Bacteria	k__norank_d__Bacteria	p__Proteobacteria	c__Gammaproteobacteria	o__Xanthomonadales	f__Rhodanobacteraceae	g__Tahibacter	s__Tahibacter_aquaticus	ASV19836	0	0	0	0	0	0	0	0	0	0	0	0	0	0	0	0	0	0	0	0	0	0	0	0	0	0	18	0	0	0	0	0	0	0	0	0	0	0	0	0	0
d__Bacteria	k__norank_d__Bacteria	p__Proteobacteria	c__Gammaproteobacteria	o__Xanthomonadales	f__Rhodanobacteraceae	g__norank_f__Rhodanobacteraceae	s__Aquimonas_sp._enrichment_culture_clone_03SUJ1	ASV828	0	0	0	0	0	0	0	0	6	0	0	0	0	0	0	0	0	2	0	0	0	0	0	0	22	29	25	0	9	0	0	1	0	0	0	0	0	0	0	0	14
d__Bacteria	k__norank_d__Bacteria	p__Verrucomicrobiota	c__Verrucomicrobiae	o__Chthoniobacterales	f__Chthoniobacteraceae	g__Chthoniobacter	s__unclassified_g__Chthoniobacter	ASV2283	1	0	0	0	3	0	0	2	0	0	0	0	0	0	2	0	0	0	13	5	10	0	0	0	12	12	28	15	10	14	0	0	0	0	0	0	0	0	0	5	0
d__Bacteria	k__norank_d__Bacteria	p__Proteobacteria	c__Alphaproteobacteria	o__Dongiales	f__Dongiaceae	g__Dongia	s__unclassified_g__Dongia	ASV20378	0	0	0	0	0	0	11	0	11	0	0	0	0	0	0	0	0	0	0	0	0	0	0	0	0	0	0	16	0	0	0	0	0	0	0	0	0	0	0	0	0
d__Bacteria	k__norank_d__Bacteria	p__unclassified_k__norank_d__Bacteria	c__unclassified_k__norank_d__Bacteria	o__unclassified_k__norank_d__Bacteria	f__unclassified_k__norank_d__Bacteria	g__unclassified_k__norank_d__Bacteria	s__unclassified_k__norank_d__Bacteria	ASV5720	0	0	0	0	0	26	23	0	40	0	0	0	0	0	0	38	0	0	0	0	0	0	0	0	0	0	0	0	0	0	0	0	0	0	0	0	0	0	36	0	20
d__Bacteria	k__norank_d__Bacteria	p__Patescibacteria	c__Saccharimonadia	o__Saccharimonadales	f__Saccharimonadaceae	g__TM7a	s__uncultured_bacterium_g__TM7a	ASV261	0	0	0	0	0	0	0	0	0	0	0	0	0	0	0	0	0	0	0	0	0	0	0	0	0	0	0	0	0	0	0	0	0	0	0	0	0	0	0	0	0
d__Bacteria	k__norank_d__Bacteria	p__Actinobacteriota	c__Acidimicrobiia	o__Microtrichales	f__Ilumatobacteraceae	g__norank_f__Ilumatobacteraceae	s__metagenome_f__Ilumatobacteraceae	ASV3668	0	0	0	0	0	0	0	0	0	0	0	0	0	0	0	0	0	0	56	0	0	0	0	0	0	0	0	50	34	55	0	0	0	0	0	0	34	35	17	0	25
d__Bacteria	k__norank_d__Bacteria	p__Proteobacteria	c__Alphaproteobacteria	o__Sphingomonadales	f__Sphingomonadaceae	g__Sphingopyxis	s__unclassified_g__Sphingopyxis	ASV24885	0	0	0	0	0	0	0	0	0	0	0	0	0	0	0	0	0	0	0	0	0	0	0	0	0	0	0	0	0	0	0	0	0	0	0	0	0	0	0	0	0
d__Bacteria	k__norank_d__Bacteria	p__Proteobacteria	c__Alphaproteobacteria	o__Sphingomonadales	f__Sphingomonadaceae	g__Sphingobium	s__unclassified_g__Sphingobium	ASV2284	21	12	19	31	32	16	16	15	12	23	24	17	0	0	0	8	4	0	0	0	0	16	0	0	0	0	0	0	0	0	8	0	0	6	14	0	0	0	0	0	0
d__Bacteria	k__norank_d__Bacteria	p__Actinobacteriota	c__Actinobacteria	o__Propionibacteriales	f__Propionibacteriaceae	g__unclassified_f__Propionibacteriaceae	s__unclassified_f__Propionibacteriaceae	ASV104	0	0	0	0	0	0	0	0	0	0	0	0	0	0	0	0	0	0	0	0	0	0	0	0	0	0	0	0	0	0	0	0	0	0	0	0	0	0	0	0	0
d__Bacteria	k__norank_d__Bacteria	p__Actinobacteriota	c__Actinobacteria	o__Streptomycetales	f__Streptomycetaceae	g__Streptomyces	s__unclassified_g__Streptomyces	ASV195	0	0	0	0	0	0	0	0	0	0	0	0	0	0	0	0	0	0	0	0	0	0	0	0	0	0	0	0	0	0	0	0	0	0	0	0	0	0	0	0	0
d__Bacteria	k__norank_d__Bacteria	p__Proteobacteria	c__Gammaproteobacteria	o__Burkholderiales	f__Burkholderiaceae	g__Lautropia	s__unclassified_g__Lautropia	ASV2228	0	10	0	3	4	0	6	0	0	0	4	3	0	0	0	0	0	0	0	8	5	0	0	0	0	0	0	0	0	0	0	0	0	0	2	0	6	15	0	6	17
d__Bacteria	k__norank_d__Bacteria	p__Actinobacteriota	c__Actinobacteria	o__Pseudonocardiales	f__Pseudonocardiaceae	g__Pseudonocardia	s__unclassified_g__Pseudonocardia	ASV119	0	0	0	0	0	0	0	0	0	0	0	0	0	0	0	0	0	0	0	0	0	0	0	0	0	0	0	0	0	0	0	0	0	0	0	0	0	0	0	0	0
d__Bacteria	k__norank_d__Bacteria	p__Chloroflexi	c__Gitt-GS-136	o__norank_c__Gitt-GS-136	f__norank_c__Gitt-GS-136	g__norank_c__Gitt-GS-136	s__uncultured_bacterium_c__Gitt-GS-136	ASV2349	0	0	0	0	13	0	0	0	8	0	0	0	0	0	0	15	24	8	3	0	0	0	0	0	0	0	0	0	4	0	0	0	0	0	5	0	0	0	11	7	0
d__Bacteria	k__norank_d__Bacteria	p__Firmicutes	c__Bacilli	o__Bacillales	f__Bacillaceae	g__Bacillus	s__unclassified_g__Bacillus	ASV5251	0	0	4	0	7	0	0	0	0	0	0	0	20	18	12	0	0	0	0	0	0	0	0	0	87	81	75	13	0	0	0	0	0	0	0	0	0	0	0	0	0
d__Bacteria	k__norank_d__Bacteria	p__Actinobacteriota	c__Actinobacteria	o__Corynebacteriales	f__Mycobacteriaceae	g__Mycobacterium	s__unclassified_g__Mycobacterium	ASV2210	0	0	0	0	0	0	0	8	0	0	0	0	6	26	0	0	0	0	6	14	0	0	0	0	0	12	0	8	0	0	0	0	0	0	0	0	0	0	6	13	18
d__Bacteria	k__norank_d__Bacteria	p__Acidobacteriota	c__Blastocatellia	o__Pyrinomonadales	f__Pyrinomonadaceae	g__RB41	s__unclassified_g__RB41	ASV4320	0	0	0	0	0	0	0	0	0	0	0	0	0	0	0	45	0	0	0	0	0	0	0	0	0	0	0	0	0	0	0	0	0	0	0	0	0	25	0	0	0
d__Bacteria	k__norank_d__Bacteria	p__Bacteroidota	c__Bacteroidia	o__Cytophagales	f__Microscillaceae	g__norank_f__Microscillaceae	s__unclassified_g__norank_f__Microscillaceae	ASV28679	0	0	0	0	0	0	0	0	0	0	0	0	0	0	0	0	0	0	0	0	0	0	0	0	0	0	0	0	0	0	0	0	0	0	0	0	0	0	0	0	0
d__Bacteria	k__norank_d__Bacteria	p__Proteobacteria	c__Alphaproteobacteria	o__Rhizobiales	f__Xanthobacteraceae	g__norank_f__Xanthobacteraceae	s__unclassified_g__norank_f__Xanthobacteraceae	ASV5712	17	0	0	0	0	0	0	0	0	0	0	0	0	0	0	0	0	0	0	0	0	0	0	0	0	0	0	0	0	0	0	0	0	0	0	15	0	0	27	0	23
d__Bacteria	k__norank_d__Bacteria	p__Proteobacteria	c__Alphaproteobacteria	o__Rhizobiales	f__Kaistiaceae	g__Kaistia	s__unclassified_g__Kaistia	ASV10867	0	0	0	0	0	0	2	6	4	0	0	0	0	0	0	0	0	0	9	7	9	0	0	0	16	25	18	9	0	4	0	0	0	0	0	0	0	0	0	0	0
d__Bacteria	k__norank_d__Bacteria	p__Actinobacteriota	c__Acidimicrobiia	o__Microtrichales	f__unclassified_o__Microtrichales	g__unclassified_o__Microtrichales	s__unclassified_o__Microtrichales	ASV613	0	0	0	0	0	0	0	0	0	0	0	0	0	0	0	0	0	0	0	0	14	0	0	0	0	14	0	0	0	0	0	0	0	0	0	3	0	14	8	17	0
d__Bacteria	k__norank_d__Bacteria	p__Bacteroidota	c__Bacteroidia	o__Flavobacteriales	f__Crocinitomicaceae	g__Fluviicola	s__unclassified_g__Fluviicola	ASV2660	0	0	0	0	0	0	11	0	0	0	0	0	0	0	0	0	0	0	75	65	60	0	0	0	0	0	0	11	16	17	0	0	0	0	0	0	0	0	2	0	0
d__Bacteria	k__norank_d__Bacteria	p__Proteobacteria	c__Alphaproteobacteria	o__Rhodospirillales	f__norank_o__Rhodospirillales	g__norank_o__Rhodospirillales	s__uncultured_soil_bacterium_o__Rhodospirillales	ASV4901	0	0	0	0	0	0	0	0	0	0	0	0	0	0	0	0	0	0	0	10	7	0	0	0	0	0	0	0	0	0	0	0	0	0	0	0	0	0	0	0	0
d__Bacteria	k__norank_d__Bacteria	p__Fibrobacterota	c__Fibrobacteria	o__Fibrobacterales	f__Fibrobacteraceae	g__norank_f__Fibrobacteraceae	s__uncultured_bacterium_f__Fibrobacteraceae	ASV26484	0	0	0	0	0	0	0	0	0	0	0	0	0	0	0	0	0	0	0	0	0	0	0	0	9	0	0	0	0	0	0	0	0	0	0	0	0	0	0	0	0
d__Bacteria	k__norank_d__Bacteria	p__Actinobacteriota	c__Actinobacteria	o__Pseudonocardiales	f__Pseudonocardiaceae	g__Saccharothrix	s__unclassified_g__Saccharothrix	ASV1484	0	0	0	0	0	0	0	0	0	0	0	0	0	0	0	0	0	0	0	0	0	26	0	25	0	0	7	11	10	8	34	55	22	0	0	0	0	0	0	9	19
d__Bacteria	k__norank_d__Bacteria	p__Firmicutes	c__Bacilli	o__Bacillales	f__Bacillaceae	g__Bacillus	s__unclassified_g__Bacillus	ASV5771	0	0	0	16	0	0	0	0	27	0	0	0	0	0	0	18	32	0	0	0	0	0	0	0	0	0	0	0	0	0	0	0	0	0	20	0	0	0	0	0	0
d__Bacteria	k__norank_d__Bacteria	p__Myxococcota	c__Polyangia	o__Polyangiales	f__BIrii41	g__norank_f__BIrii41	s__uncultured_bacterium_f__BIrii41	ASV24932	0	0	0	0	0	0	0	0	0	0	0	0	0	0	0	0	0	0	0	0	0	0	0	0	0	0	0	0	0	0	0	0	0	0	2	0	18	0	0	0	17
d__Bacteria	k__norank_d__Bacteria	p__Myxococcota	c__Polyangia	o__Polyangiales	f__BIrii41	g__norank_f__BIrii41	s__metagenome_f__BIrii41	ASV14482	0	0	0	0	0	0	0	0	0	0	0	0	0	0	0	0	0	0	0	0	0	0	0	0	14	5	0	0	0	0	0	0	0	0	0	0	0	0	0	0	0
d__Bacteria	k__norank_d__Bacteria	p__Myxococcota	c__Polyangia	o__Polyangiales	f__Sandaracinaceae	g__norank_f__Sandaracinaceae	s__uncultured_Polyangiaceae_bacterium_f__Sandaracinaceae	ASV3748	0	0	0	0	5	0	0	0	0	0	0	0	0	0	0	3	0	0	14	15	7	2	0	0	20	33	18	21	14	25	0	0	0	0	0	0	0	0	0	7	5
d__Bacteria	k__norank_d__Bacteria	p__Proteobacteria	c__Gammaproteobacteria	o__Burkholderiales	f__Oxalobacteraceae	g__Massilia	s__unclassified_g__Massilia	ASV1468	0	0	0	0	0	0	0	0	0	50	42	71	0	0	0	0	0	0	0	0	0	0	0	60	0	0	0	0	0	0	41	63	0	0	0	0	0	0	0	0	0
d__Bacteria	k__norank_d__Bacteria	p__Patescibacteria	c__Saccharimonadia	o__Saccharimonadales	f__Saccharimonadaceae	g__TM7a	s__uncultured_bacterium_g__TM7a	ASV3772	0	0	0	0	0	0	0	0	0	0	0	0	22	20	21	0	0	0	27	72	47	0	0	0	0	3	0	4	14	11	0	0	0	0	0	0	8	7	6	0	0
d__Bacteria	k__norank_d__Bacteria	p__Actinobacteriota	c__Actinobacteria	o__Micrococcales	f__Intrasporangiaceae	g__unclassified_f__Intrasporangiaceae	s__unclassified_f__Intrasporangiaceae	ASV4443	0	19	18	0	0	0	0	0	0	0	0	0	0	0	0	28	0	16	11	0	0	0	0	28	0	0	0	0	0	0	0	0	0	18	0	0	0	0	0	0	0
d__Bacteria	k__norank_d__Bacteria	p__Actinobacteriota	c__Thermoleophilia	o__Solirubrobacterales	f__Solirubrobacteraceae	g__Solirubrobacter	s__unclassified_g__Solirubrobacter	ASV21606	0	0	0	0	0	0	0	0	0	0	26	0	0	0	0	0	0	0	0	0	0	0	0	0	0	0	0	0	0	30	0	0	0	0	0	0	0	0	0	0	0
d__Bacteria	k__norank_d__Bacteria	p__Actinobacteriota	c__Actinobacteria	o__Pseudonocardiales	f__Pseudonocardiaceae	g__Umezawaea	s__unclassified_g__Umezawaea	ASV23359	0	0	0	0	0	0	0	0	0	0	0	0	0	0	0	0	0	0	0	0	0	0	0	21	0	0	0	0	0	0	0	0	0	0	0	0	0	6	0	15	0
d__Bacteria	k__norank_d__Bacteria	p__Bacteroidota	c__Bacteroidia	o__Flavobacteriales	f__Flavobacteriaceae	g__Flavobacterium	s__Flavobacterium_arsenatis	ASV4003	6	1	5	18	0	9	6	3	0	0	0	0	0	0	0	0	0	0	8	12	20	0	0	0	0	0	0	0	4	0	0	0	0	0	0	0	0	0	0	0	0
d__Bacteria	k__norank_d__Bacteria	p__Acidobacteriota	c__Vicinamibacteria	o__Vicinamibacterales	f__norank_o__Vicinamibacterales	g__norank_o__Vicinamibacterales	s__unclassified_g__norank_o__Vicinamibacterales	ASV2132	0	0	0	0	0	0	0	0	0	0	0	13	0	0	0	17	26	32	0	0	0	0	0	0	0	0	0	0	0	0	0	0	0	0	0	0	0	0	0	0	0
d__Bacteria	k__norank_d__Bacteria	p__Planctomycetota	c__Planctomycetes	o__Isosphaerales	f__Isosphaeraceae	g__Singulisphaera	s__unclassified_g__Singulisphaera	ASV7489	0	0	0	0	0	0	0	16	0	0	0	0	5	0	0	0	0	0	4	13	10	0	0	0	12	11	17	0	0	0	0	0	0	0	0	0	15	19	0	22	13
d__Bacteria	k__norank_d__Bacteria	p__Actinobacteriota	c__Acidimicrobiia	o__Microtrichales	f__Iamiaceae	g__Iamia	s__unclassified_g__Iamia	ASV604	0	0	0	0	0	0	0	6	0	0	0	0	0	0	0	0	0	0	0	0	0	0	0	0	9	8	0	4	0	0	0	0	0	0	0	0	0	0	0	0	0
d__Bacteria	k__norank_d__Bacteria	p__Proteobacteria	c__Gammaproteobacteria	o__Burkholderiales	f__Oxalobacteraceae	g__Massilia	s__unclassified_g__Massilia	ASV2654	45	39	34	0	0	0	0	0	0	33	35	0	0	0	0	0	0	0	0	0	0	19	25	23	0	0	0	0	0	0	18	0	11	0	0	0	0	0	0	0	0
d__Bacteria	k__norank_d__Bacteria	p__Proteobacteria	c__Gammaproteobacteria	o__Burkholderiales	f__Nitrosomonadaceae	g__Nitrosospira	s__unclassified_g__Nitrosospira	ASV12189	0	0	0	0	0	0	10	0	0	0	0	0	0	0	0	0	0	0	0	0	0	0	0	0	0	0	0	0	0	0	0	0	0	0	0	0	0	31	21	0	0
d__Bacteria	k__norank_d__Bacteria	p__Bacteroidota	c__Bacteroidia	o__Chitinophagales	f__Chitinophagaceae	g__Chitinophaga	s__unclassified_g__Chitinophaga	ASV247	0	0	3	0	0	0	0	0	0	0	0	0	0	0	0	0	0	0	0	0	0	10	0	0	0	0	0	0	0	0	0	0	0	0	0	0	0	0	0	12	0
d__Bacteria	k__norank_d__Bacteria	p__Actinobacteriota	c__Actinobacteria	o__Propionibacteriales	f__Nocardioidaceae	g__Nocardioides	s__unclassified_g__Nocardioides	ASV2470	10	0	0	0	0	0	0	0	0	0	0	0	0	0	0	12	14	11	0	0	0	0	0	0	0	0	0	0	0	0	0	0	0	7	11	0	0	0	0	0	0
d__Bacteria	k__norank_d__Bacteria	p__Proteobacteria	c__Gammaproteobacteria	o__Enterobacterales	f__unclassified_o__Enterobacterales	g__unclassified_o__Enterobacterales	s__unclassified_o__Enterobacterales	ASV15851	0	0	0	0	0	0	0	0	0	57	63	0	0	0	0	0	44	0	0	0	0	0	29	45	0	0	0	0	0	0	35	0	27	0	0	0	0	0	0	0	0
d__Bacteria	k__norank_d__Bacteria	p__Bacteroidota	c__Bacteroidia	o__Sphingobacteriales	f__env.OPS_17	g__norank_f__env.OPS_17	s__unclassified_g__norank_f__env.OPS_17	ASV30938	0	0	0	0	0	0	0	0	0	0	0	0	0	0	0	0	0	0	0	1	0	0	0	0	0	0	5	0	0	0	0	0	0	0	0	0	0	0	0	0	0
d__Bacteria	k__norank_d__Bacteria	p__Proteobacteria	c__Gammaproteobacteria	o__Burkholderiales	f__Nitrosomonadaceae	g__IS-44	s__unclassified_g__IS-44	ASV3531	0	0	0	0	0	0	1	0	0	0	0	0	0	0	0	0	0	0	0	0	0	0	0	0	7	0	9	4	0	0	0	0	0	0	0	0	0	0	0	2	0
d__Bacteria	k__norank_d__Bacteria	p__Nitrospirota	c__Nitrospiria	o__Nitrospirales	f__Nitrospiraceae	g__Nitrospira	s__uncultured_organism_g__Nitrospira	ASV2382	0	0	0	0	0	4	0	0	5	0	0	0	0	0	0	5	5	0	6	0	0	0	0	0	0	0	6	0	0	0	0	0	0	0	0	0	2	0	3	8	11
d__Bacteria	k__norank_d__Bacteria	p__Proteobacteria	c__Gammaproteobacteria	o__Burkholderiales	f__Comamonadaceae	g__Caenimonas	s__unclassified_g__Caenimonas	ASV4547	21	16	13	5	0	0	0	0	0	31	31	27	0	0	0	0	0	0	0	0	0	0	13	0	0	0	0	0	0	0	11	0	15	0	0	0	0	2	0	0	10
d__Bacteria	k__norank_d__Bacteria	p__Actinobacteriota	c__Actinobacteria	o__Frankiales	f__Geodermatophilaceae	g__Blastococcus	s__unclassified_g__Blastococcus	ASV376	0	0	11	0	0	0	0	0	0	0	0	0	0	0	0	0	0	0	0	0	0	15	10	11	0	0	0	0	0	0	18	13	15	0	0	0	0	0	0	0	0
d__Bacteria	k__norank_d__Bacteria	p__Bacteroidota	c__Bacteroidia	o__Chitinophagales	f__Chitinophagaceae	g__norank_f__Chitinophagaceae	s__bacterium_enrichment_culture_clone_D8	ASV56	0	0	0	0	0	0	0	0	0	0	0	0	0	0	0	0	0	0	0	0	0	0	0	0	0	0	0	0	0	0	0	5	0	0	0	0	0	0	0	9	0
d__Bacteria	k__norank_d__Bacteria	p__Patescibacteria	c__Saccharimonadia	o__Saccharimonadales	f__norank_o__Saccharimonadales	g__norank_o__Saccharimonadales	s__unclassified_g__norank_o__Saccharimonadales	ASV28742	0	0	0	0	0	0	0	0	0	0	0	0	0	0	0	0	0	0	0	0	0	0	0	0	0	0	0	0	0	0	0	0	0	0	0	0	0	0	0	0	2
d__Bacteria	k__norank_d__Bacteria	p__Proteobacteria	c__Alphaproteobacteria	o__Rhizobiales	f__unclassified_o__Rhizobiales	g__unclassified_o__Rhizobiales	s__unclassified_o__Rhizobiales	ASV157	0	0	0	0	0	0	0	0	0	0	0	0	0	0	0	0	0	0	0	0	0	0	0	7	0	0	0	0	0	0	0	0	0	0	0	0	0	0	0	0	0
d__Bacteria	k__norank_d__Bacteria	p__Chloroflexi	c__Chloroflexia	o__Thermomicrobiales	f__JG30-KF-CM45	g__norank_f__JG30-KF-CM45	s__metagenome_f__JG30-KF-CM45	ASV3758	0	0	0	0	0	0	1	0	0	0	0	0	0	0	0	0	0	0	19	0	0	0	0	0	0	0	0	0	14	17	0	0	4	0	0	0	0	0	0	0	0
d__Bacteria	k__norank_d__Bacteria	p__Gemmatimonadota	c__Gemmatimonadetes	o__Gemmatimonadales	f__Gemmatimonadaceae	g__norank_f__Gemmatimonadaceae	s__unclassified_g__norank_f__Gemmatimonadaceae	ASV23344	0	0	0	0	0	0	0	0	0	0	0	0	0	0	0	0	0	0	0	9	0	0	0	0	0	0	0	0	0	0	0	0	0	0	0	0	9	10	14	4	16
d__Bacteria	k__norank_d__Bacteria	p__Actinobacteriota	c__Thermoleophilia	o__Gaiellales	f__Gaiellaceae	g__Gaiella	s__unclassified_g__Gaiella	ASV8702	0	0	0	0	23	34	0	0	0	0	0	0	0	0	0	25	20	0	0	0	0	0	0	0	0	0	0	0	0	0	0	0	0	20	0	18	0	0	0	0	0
d__Bacteria	k__norank_d__Bacteria	p__Proteobacteria	c__Gammaproteobacteria	o__Steroidobacterales	f__Steroidobacteraceae	g__Steroidobacter	s__unclassified_g__Steroidobacter	ASV2304	0	0	0	0	0	0	14	11	0	0	0	0	0	0	0	5	10	0	0	0	0	0	0	0	0	0	0	0	0	0	0	0	0	3	0	0	0	0	22	0	20
d__Bacteria	k__norank_d__Bacteria	p__Actinobacteriota	c__Actinobacteria	o__Micromonosporales	f__Micromonosporaceae	g__Micromonospora	s__unclassified_g__Micromonospora	ASV4358	20	0	0	0	0	0	0	0	0	0	0	31	0	0	0	0	10	0	0	0	0	27	36	0	8	44	20	0	0	0	0	0	0	0	0	0	0	0	0	0	25
d__Bacteria	k__norank_d__Bacteria	p__Bacteroidota	c__Bacteroidia	o__Flavobacteriales	f__Weeksellaceae	g__Chryseobacterium	s__Chryseobacterium_sp._IHB_B_17019	ASV3836	0	0	0	0	0	9	0	0	0	0	0	0	15	0	8	0	0	0	0	11	8	0	0	8	0	0	0	9	7	0	0	0	0	6	0	0	11	5	0	0	0
d__Bacteria	k__norank_d__Bacteria	p__Patescibacteria	c__Saccharimonadia	o__Saccharimonadales	f__Saccharimonadaceae	g__TM7a	s__uncultured_bacterium_g__TM7a	ASV11464	0	0	0	21	13	17	0	0	0	0	0	0	2	0	0	0	0	0	3	5	0	0	0	0	5	0	5	0	0	0	0	0	2	0	0	0	0	0	0	0	0
d__Bacteria	k__norank_d__Bacteria	p__Actinobacteriota	c__Thermoleophilia	o__Gaiellales	f__Gaiellaceae	g__Gaiella	s__unclassified_g__Gaiella	ASV2221	0	0	0	0	0	12	0	0	0	0	0	0	0	0	0	21	8	7	0	0	0	0	0	0	0	0	0	0	0	0	0	0	0	0	3	0	0	0	0	0	0
d__Bacteria	k__norank_d__Bacteria	p__Proteobacteria	c__Gammaproteobacteria	o__Burkholderiales	f__Alcaligenaceae	g__unclassified_f__Alcaligenaceae	s__unclassified_f__Alcaligenaceae	ASV561	0	0	0	0	0	0	0	8	0	0	0	0	0	0	0	0	0	0	0	0	0	0	0	0	0	0	0	0	0	0	0	0	0	0	0	0	0	0	0	0	0
d__Bacteria	k__norank_d__Bacteria	p__Proteobacteria	c__Alphaproteobacteria	o__Caulobacterales	f__Hyphomonadaceae	g__Hirschia	s__unclassified_g__Hirschia	ASV25645	0	0	0	0	0	0	0	0	0	0	0	0	0	0	0	0	0	0	0	0	0	0	0	0	0	0	19	0	0	0	0	0	0	0	0	0	0	0	7	9	8
d__Bacteria	k__norank_d__Bacteria	p__Firmicutes	c__Bacilli	o__Bacillales	f__Planococcaceae	g__Psychrobacillus	s__unclassified_g__Psychrobacillus	ASV3646	0	0	0	0	0	0	0	0	0	0	0	0	48	0	36	0	0	0	0	0	0	0	0	0	0	0	0	71	70	70	0	0	0	0	0	0	0	0	0	0	0
d__Bacteria	k__norank_d__Bacteria	p__Proteobacteria	c__Gammaproteobacteria	o__Xanthomonadales	f__Xanthomonadaceae	g__Luteimonas	s__unclassified_g__Luteimonas	ASV3734	0	0	0	0	0	0	0	0	0	0	0	0	0	0	0	0	0	0	0	6	12	0	0	0	12	12	20	9	14	21	0	0	0	0	0	0	0	0	0	16	31
d__Bacteria	k__norank_d__Bacteria	p__Proteobacteria	c__Gammaproteobacteria	o__Burkholderiales	f__Oxalobacteraceae	g__Massilia	s__unclassified_g__Massilia	ASV1523	0	0	40	0	0	0	0	0	0	0	0	0	0	0	0	0	0	0	0	0	0	26	74	65	0	0	0	0	0	0	55	32	19	0	0	0	0	0	0	0	0
d__Bacteria	k__norank_d__Bacteria	p__Firmicutes	c__Bacilli	o__Bacillales	f__Bacillaceae	g__Bacillus	s__unclassified_g__Bacillus	ASV14271	0	0	0	0	0	0	0	0	0	0	0	0	0	0	0	0	0	0	0	0	0	0	0	0	108	105	98	0	0	0	0	0	0	0	0	0	0	0	0	0	0
d__Bacteria	k__norank_d__Bacteria	p__Proteobacteria	c__Alphaproteobacteria	o__Sphingomonadales	f__Sphingomonadaceae	g__Sphingomonas	s__unclassified_g__Sphingomonas	ASV2429	0	0	0	11	18	0	9	0	0	0	0	0	0	0	0	0	0	0	0	0	0	0	0	0	0	0	0	0	0	0	0	0	0	7	0	0	0	0	0	0	16
d__Bacteria	k__norank_d__Bacteria	p__Firmicutes	c__Bacilli	o__Thermoactinomycetales	f__Thermoactinomycetaceae	g__Planifilum	s__Planifilum_composti	ASV737	0	0	0	11	12	8	0	8	0	0	0	0	0	0	1	19	15	0	0	0	0	0	0	0	0	0	4	0	0	0	0	0	0	0	0	0	0	0	11	4	0
d__Bacteria	k__norank_d__Bacteria	p__Proteobacteria	c__Alphaproteobacteria	o__Sphingomonadales	f__Sphingomonadaceae	g__Altererythrobacter	s__unclassified_g__Altererythrobacter	ASV23402	0	0	0	0	0	0	0	0	0	0	0	0	0	0	0	0	0	0	0	0	0	0	0	0	0	0	0	0	0	0	0	0	0	0	0	0	0	0	0	0	0
d__Bacteria	k__norank_d__Bacteria	p__Proteobacteria	c__Alphaproteobacteria	o__norank_c__Alphaproteobacteria	f__norank_c__Alphaproteobacteria	g__norank_c__Alphaproteobacteria	s__uncultured_Rhodobacteraceae_bacterium_c__Alphaproteobacteria	ASV209	0	0	0	0	0	0	0	0	0	0	0	0	0	0	0	0	0	0	0	0	2	0	0	0	0	0	0	0	0	5	0	0	0	0	0	0	16	14	18	8	11
d__Bacteria	k__norank_d__Bacteria	p__Firmicutes	c__Bacilli	o__Bacillales	f__Planococcaceae	g__unclassified_f__Planococcaceae	s__unclassified_f__Planococcaceae	ASV1460	36	31	31	0	0	0	0	0	0	51	0	84	0	0	0	0	0	0	0	0	0	0	0	0	0	0	0	0	0	0	0	78	0	0	0	0	0	0	0	0	0
d__Bacteria	k__norank_d__Bacteria	p__Actinobacteriota	c__Actinobacteria	o__Micrococcales	f__Cellulomonadaceae	g__Pseudactinotalea	s__unclassified_g__Pseudactinotalea	ASV4846	0	0	0	0	0	0	0	0	0	0	0	0	11	12	18	0	0	0	0	4	0	0	0	0	0	0	0	10	0	0	0	0	0	0	0	0	34	24	29	0	0
d__Bacteria	k__norank_d__Bacteria	p__Proteobacteria	c__Gammaproteobacteria	o__Cellvibrionales	f__Cellvibrionaceae	g__norank_f__Cellvibrionaceae	s__uncultured_bacterium_f__Cellvibrionaceae	ASV238	0	0	0	0	0	0	0	0	0	0	0	0	0	0	0	0	0	0	0	0	0	0	0	0	0	0	0	0	0	0	0	0	0	0	0	0	0	0	0	11	21
d__Bacteria	k__norank_d__Bacteria	p__Proteobacteria	c__Alphaproteobacteria	o__Sphingomonadales	f__Sphingomonadaceae	g__Novosphingobium	s__unclassified_g__Novosphingobium	ASV3702	0	0	0	0	0	0	0	0	0	0	0	0	0	0	0	0	0	0	17	0	0	0	0	0	0	0	0	0	21	0	0	0	0	0	0	0	0	0	0	0	11
d__Bacteria	k__norank_d__Bacteria	p__Firmicutes	c__Bacilli	o__Paenibacillales	f__Paenibacillaceae	g__Paenibacillus	s__unclassified_g__Paenibacillus	ASV524	0	0	0	11	0	0	0	5	0	0	4	0	0	0	0	15	14	15	0	0	0	0	0	0	0	0	0	0	0	0	0	0	0	0	3	0	0	10	5	0	0
d__Bacteria	k__norank_d__Bacteria	p__Proteobacteria	c__Alphaproteobacteria	o__Sphingomonadales	f__Sphingomonadaceae	g__Sphingopyxis	s__unclassified_g__Sphingopyxis	ASV23351	0	0	0	0	0	0	0	0	0	0	0	0	0	0	0	0	0	0	0	0	0	0	0	0	0	0	0	0	0	0	0	0	0	0	0	0	46	56	41	0	0
d__Bacteria	k__norank_d__Bacteria	p__Chloroflexi	c__Dehalococcoidia	o__S085	f__norank_o__S085	g__norank_o__S085	s__uncultured_bacterium_o__S085	ASV2371	0	0	0	0	19	0	0	0	0	0	0	0	0	0	0	14	14	0	0	0	0	4	0	0	0	5	0	0	0	0	5	0	0	0	0	8	0	0	0	0	1
d__Bacteria	k__norank_d__Bacteria	p__Actinobacteriota	c__Acidimicrobiia	o__Microtrichales	f__Iamiaceae	g__Iamia	s__unclassified_g__Iamia	ASV300	0	0	0	0	0	0	0	0	0	0	0	0	0	0	0	0	0	6	3	0	0	0	0	0	0	0	0	0	0	0	2	0	0	0	0	0	0	0	0	5	0
d__Bacteria	k__norank_d__Bacteria	p__Acidobacteriota	c__Vicinamibacteria	o__Vicinamibacterales	f__Vicinamibacteraceae	g__norank_f__Vicinamibacteraceae	s__unclassified_g__norank_f__Vicinamibacteraceae	ASV5717	0	0	0	28	0	0	11	0	0	0	0	0	0	0	0	0	25	20	0	0	0	0	0	0	0	0	0	0	0	0	0	0	0	0	0	0	0	0	0	0	0
d__Bacteria	k__norank_d__Bacteria	p__Proteobacteria	c__Alphaproteobacteria	o__Rhizobiales	f__Hyphomicrobiaceae	g__Pedomicrobium	s__unclassified_g__Pedomicrobium	ASV2174	10	0	0	0	0	20	0	8	0	0	0	0	0	0	0	23	18	0	0	0	0	0	0	0	0	0	0	0	0	0	0	0	0	0	8	0	0	0	0	0	0
d__Bacteria	k__norank_d__Bacteria	p__Proteobacteria	c__Gammaproteobacteria	o__PLTA13	f__norank_o__PLTA13	g__norank_o__PLTA13	s__unclassified_g__norank_o__PLTA13	ASV3835	0	0	0	0	0	0	0	4	6	0	0	0	8	0	0	0	0	0	0	0	9	3	0	0	0	0	0	0	7	5	0	0	0	0	0	0	0	0	8	15	14
d__Bacteria	k__norank_d__Bacteria	p__Bacteroidota	c__Bacteroidia	o__Sphingobacteriales	f__Sphingobacteriaceae	g__Pedobacter	s__unclassified_g__Pedobacter	ASV2172	0	5	0	0	4	0	0	11	24	8	11	5	0	0	0	0	0	0	8	10	0	10	8	0	0	11	10	10	13	10	0	0	0	0	0	0	2	0	0	10	9
d__Bacteria	k__norank_d__Bacteria	p__Firmicutes	c__Bacilli	o__Paenibacillales	f__Paenibacillaceae	g__Paenibacillus	s__unclassified_g__Paenibacillus	ASV1582	0	13	10	0	0	0	0	0	0	0	8	12	0	0	0	0	3	0	0	0	0	14	25	18	15	0	0	0	0	0	12	11	15	0	0	0	0	0	0	0	0
d__Bacteria	k__norank_d__Bacteria	p__Chloroflexi	c__Chloroflexia	o__Thermomicrobiales	f__JG30-KF-CM45	g__norank_f__JG30-KF-CM45	s__metagenome_f__JG30-KF-CM45	ASV14302	0	0	0	0	0	0	0	0	0	0	0	0	11	0	7	3	0	0	0	0	0	0	0	0	19	17	9	0	0	0	0	0	0	3	0	0	24	0	13	25	16
d__Bacteria	k__norank_d__Bacteria	p__Firmicutes	c__Bacilli	o__Paenibacillales	f__Paenibacillaceae	g__Paenibacillus	s__unclassified_g__Paenibacillus	ASV3778	7	0	0	9	0	0	9	15	12	0	15	0	37	30	22	0	0	0	0	0	0	13	13	15	0	19	0	5	11	0	0	0	0	0	0	0	8	0	0	8	8
d__Bacteria	k__norank_d__Bacteria	p__Actinobacteriota	c__Actinobacteria	o__Corynebacteriales	f__Mycobacteriaceae	g__Mycobacterium	s__unclassified_g__Mycobacterium	ASV5243	0	0	0	0	0	0	0	16	0	0	0	0	0	18	0	0	0	0	14	20	0	0	0	0	17	0	0	0	0	0	0	0	0	0	0	0	0	0	11	23	19
d__Bacteria	k__norank_d__Bacteria	p__Acidobacteriota	c__Acidobacteriae	o__Bryobacterales	f__Bryobacteraceae	g__Bryobacter	s__unclassified_g__Bryobacter	ASV2116	0	0	0	0	0	0	0	0	33	0	0	0	0	0	0	0	6	0	0	0	25	0	0	0	0	0	0	0	28	0	0	0	0	0	0	0	0	0	36	0	0
d__Bacteria	k__norank_d__Bacteria	p__Sumerlaeota	c__Sumerlaeia	o__Sumerlaeales	f__Sumerlaeaceae	g__Sumerlaea	s__unclassified_g__Sumerlaea	ASV1646	0	0	0	0	1	0	0	7	0	0	19	0	0	0	0	0	0	0	0	0	10	15	0	0	0	0	0	0	0	0	0	6	0	0	0	0	7	0	0	0	12
d__Bacteria	k__norank_d__Bacteria	p__Proteobacteria	c__Gammaproteobacteria	o__Cellvibrionales	f__Cellvibrionaceae	g__Cellvibrio	s__unclassified_g__Cellvibrio	ASV3806	0	0	0	0	0	0	0	0	0	0	0	0	0	0	0	0	0	0	34	36	32	0	0	0	0	0	0	9	9	0	0	0	0	0	0	0	11	5	11	0	0
d__Bacteria	k__norank_d__Bacteria	p__Proteobacteria	c__Alphaproteobacteria	o__Sphingomonadales	f__Sphingomonadaceae	g__Sphingomonas	s__unclassified_g__Sphingomonas	ASV674	0	0	0	4	9	8	5	11	4	0	0	0	7	0	6	0	0	0	13	7	13	6	0	0	6	0	0	9	9	6	0	0	0	0	0	0	6	3	7	10	6
d__Bacteria	k__norank_d__Bacteria	p__Acidobacteriota	c__Vicinamibacteria	o__Vicinamibacterales	f__norank_o__Vicinamibacterales	g__norank_o__Vicinamibacterales	s__unclassified_g__norank_o__Vicinamibacterales	ASV5843	8	0	0	0	12	0	0	0	0	0	0	10	0	0	0	15	0	0	0	0	8	0	4	0	0	0	0	0	0	0	0	0	0	0	0	0	23	11	0	18	8
d__Bacteria	k__norank_d__Bacteria	p__Proteobacteria	c__Gammaproteobacteria	o__Pseudomonadales	f__Pseudomonadaceae	g__Pseudomonas	s__unclassified_g__Pseudomonas	ASV13808	42	0	71	0	0	0	0	0	0	33	29	47	0	0	0	0	46	0	0	0	0	0	0	0	0	0	0	0	0	0	0	0	0	0	0	0	0	0	0	0	0
d__Bacteria	k__norank_d__Bacteria	p__Myxococcota	c__Polyangia	o__Polyangiales	f__Sandaracinaceae	g__Sandaracinus	s__uncultured_bacterium_g__Sandaracinus	ASV332	0	0	0	0	0	0	0	0	0	0	0	0	5	0	5	0	0	0	11	9	5	0	0	0	11	8	14	12	19	12	0	0	2	0	0	0	2	3	0	10	0
d__Bacteria	k__norank_d__Bacteria	p__Proteobacteria	c__Alphaproteobacteria	o__Sphingomonadales	f__Sphingomonadaceae	g__Sphingomonas	s__unclassified_g__Sphingomonas	ASV3841	0	0	0	0	9	0	0	0	9	12	0	0	0	0	0	0	0	0	0	12	0	0	0	0	0	0	18	19	7	0	0	0	0	0	0	0	0	0	0	0	0
d__Bacteria	k__norank_d__Bacteria	p__Actinobacteriota	c__Actinobacteria	o__Micromonosporales	f__Micromonosporaceae	g__Micromonospora	s__unclassified_g__Micromonospora	ASV14870	0	0	0	0	0	0	0	0	0	0	0	0	0	0	0	0	0	18	0	0	0	0	0	0	29	0	33	0	0	0	0	0	0	0	0	0	0	0	0	0	0
d__Bacteria	k__norank_d__Bacteria	p__Firmicutes	c__Bacilli	o__Bacillales	f__Bacillaceae	g__norank_f__Bacillaceae	s__uncultured_Firmicutes_bacterium_f__Bacillaceae	ASV3922	0	0	0	0	1	3	0	0	0	0	0	0	0	0	0	0	0	0	0	0	0	0	0	0	0	0	0	0	6	0	0	0	0	0	0	0	0	0	0	0	0
d__Bacteria	k__norank_d__Bacteria	p__Chloroflexi	c__Anaerolineae	o__SBR1031	f__norank_o__SBR1031	g__norank_o__SBR1031	s__uncultured_bacterium_o__SBR1031	ASV2512	2	0	0	2	6	9	0	2	0	0	0	5	0	0	0	4	14	6	0	1	0	0	0	0	0	0	4	0	0	0	0	0	0	0	2	0	2	0	5	0	0
d__Bacteria	k__norank_d__Bacteria	p__Actinobacteriota	c__Actinobacteria	o__Propionibacteriales	f__Nocardioidaceae	g__Nocardioides	s__unclassified_g__Nocardioides	ASV3742	0	0	0	0	0	0	0	0	0	0	0	0	23	0	0	0	0	0	23	20	0	0	0	0	0	0	0	0	16	0	0	0	0	0	0	0	0	0	0	13	18
d__Bacteria	k__norank_d__Bacteria	p__Actinobacteriota	c__Actinobacteria	o__Propionibacteriales	f__Nocardioidaceae	g__Nocardioides	s__unclassified_g__Nocardioides	ASV2372	0	0	0	0	0	0	0	0	0	0	0	8	0	0	0	17	14	0	0	0	0	4	0	0	0	0	0	0	0	0	0	0	0	0	5	0	0	0	4	0	0
d__Bacteria	k__norank_d__Bacteria	p__Myxococcota	c__Polyangia	o__Haliangiales	f__Haliangiaceae	g__Haliangium	s__unclassified_g__Haliangium	ASV14343	0	0	0	0	0	0	0	0	0	0	0	0	0	0	0	0	0	0	0	0	0	0	0	0	24	13	24	0	0	0	0	0	0	0	0	0	0	0	0	0	0
d__Bacteria	k__norank_d__Bacteria	p__Proteobacteria	c__Alphaproteobacteria	o__Rhizobiales	f__Xanthobacteraceae	g__Pseudolabrys	s__unclassified_g__Pseudolabrys	ASV2272	0	0	0	0	0	0	4	0	0	0	8	0	0	0	0	0	0	0	14	17	9	0	0	0	0	10	0	0	6	0	0	0	0	0	0	0	0	0	0	10	8
d__Bacteria	k__norank_d__Bacteria	p__Bacteroidota	c__Bacteroidia	o__Flavobacteriales	f__Flavobacteriaceae	g__Flavobacterium	s__unclassified_g__Flavobacterium	ASV200	0	0	0	0	0	0	0	0	0	0	0	0	0	0	0	0	0	0	0	0	0	0	0	17	0	0	0	0	0	0	0	4	0	0	0	0	0	0	0	0	0
d__Bacteria	k__norank_d__Bacteria	p__Firmicutes	c__Bacilli	o__Lactobacillales	f__Carnobacteriaceae	g__Desemzia	s__unclassified_g__Desemzia	ASV31397	0	0	0	0	0	0	0	0	0	0	0	0	0	0	0	0	0	0	0	0	0	88	95	117	0	0	0	0	0	0	0	0	0	0	0	0	0	0	0	0	0
d__Bacteria	k__norank_d__Bacteria	p__Chloroflexi	c__KD4-96	o__norank_c__KD4-96	f__norank_c__KD4-96	g__norank_c__KD4-96	s__unclassified_g__norank_c__KD4-96	ASV537	0	0	0	0	0	0	0	0	0	0	0	0	0	0	0	0	0	0	0	0	0	0	15	0	0	0	0	0	0	0	0	0	0	0	0	0	0	0	0	0	45
d__Bacteria	k__norank_d__Bacteria	p__Chloroflexi	c__Chloroflexia	o__Thermomicrobiales	f__JG30-KF-CM45	g__norank_f__JG30-KF-CM45	s__unclassified_g__norank_f__JG30-KF-CM45	ASV559	0	0	0	0	0	0	0	0	7	0	0	0	0	0	0	0	0	0	0	6	1	0	0	0	9	0	4	4	0	0	0	0	0	0	0	0	0	16	9	13	19
d__Bacteria	k__norank_d__Bacteria	p__Proteobacteria	c__Gammaproteobacteria	o__Burkholderiales	f__Alcaligenaceae	g__Pigmentiphaga	s__unclassified_g__Pigmentiphaga	ASV5321	0	7	16	0	12	8	18	7	10	4	0	5	11	8	10	15	10	6	0	0	0	7	0	0	0	0	0	0	0	0	9	0	0	0	6	0	0	0	0	0	0
d__Bacteria	k__norank_d__Bacteria	p__Chloroflexi	c__Chloroflexia	o__Thermomicrobiales	f__JG30-KF-CM45	g__norank_f__JG30-KF-CM45	s__uncultured_bacterium_f__JG30-KF-CM45	ASV362	0	0	0	0	4	0	0	0	0	0	0	0	0	0	0	0	4	0	0	0	0	0	0	0	0	0	0	0	0	0	0	0	0	0	0	0	0	0	5	2	0
d__Bacteria	k__norank_d__Bacteria	p__Actinobacteriota	c__Actinobacteria	o__Streptomycetales	f__Streptomycetaceae	g__Streptomyces	s__unclassified_g__Streptomyces	ASV12237	0	0	0	0	0	0	0	0	0	0	0	0	0	0	0	0	0	0	0	0	0	41	102	92	0	0	0	0	0	0	0	0	0	0	0	0	0	0	0	0	0
d__Bacteria	k__norank_d__Bacteria	p__Actinobacteriota	c__Actinobacteria	o__Micrococcales	f__Micrococcaceae	g__unclassified_f__Micrococcaceae	s__unclassified_f__Micrococcaceae	ASV4329	0	0	0	0	0	0	0	0	0	0	0	0	0	0	0	0	0	0	0	0	0	0	0	0	0	0	0	0	0	0	0	0	0	0	0	0	0	0	0	0	0
d__Bacteria	k__norank_d__Bacteria	p__Bacteroidota	c__Bacteroidia	o__Cytophagales	f__Microscillaceae	g__Chryseolinea	s__unclassified_g__Chryseolinea	ASV25665	0	0	0	0	0	0	0	0	0	0	0	0	0	0	0	0	0	0	0	0	0	0	0	0	0	0	0	0	0	0	0	0	0	0	0	0	0	0	12	9	8
d__Bacteria	k__norank_d__Bacteria	p__Verrucomicrobiota	c__Verrucomicrobiae	o__Chthoniobacterales	f__Chthoniobacteraceae	g__Chthoniobacter	s__unclassified_g__Chthoniobacter	ASV1599	0	0	0	13	17	0	0	16	10	0	0	0	0	0	0	0	3	0	0	0	11	0	0	0	0	0	0	15	0	0	0	14	0	0	0	0	0	0	0	9	0
d__Bacteria	k__norank_d__Bacteria	p__Proteobacteria	c__Alphaproteobacteria	o__Sphingomonadales	f__Sphingomonadaceae	g__Sphingomonas	s__unclassified_g__Sphingomonas	ASV17115	0	0	0	0	0	0	0	0	0	0	0	0	0	0	0	0	0	0	0	0	0	0	0	0	0	0	0	0	0	0	0	0	0	0	0	0	0	0	0	0	0
d__Bacteria	k__norank_d__Bacteria	p__Proteobacteria	c__Alphaproteobacteria	o__Rhizobiales	f__Beijerinckiaceae	g__Microvirga	s__unclassified_g__Microvirga	ASV105	0	0	0	0	0	0	0	0	0	0	0	0	0	0	0	0	0	0	0	0	0	0	0	0	0	0	0	0	0	0	0	0	0	0	0	0	0	0	0	0	0
d__Bacteria	k__norank_d__Bacteria	p__Proteobacteria	c__Alphaproteobacteria	o__Sphingomonadales	f__Sphingomonadaceae	g__unclassified_f__Sphingomonadaceae	s__unclassified_f__Sphingomonadaceae	ASV181	0	6	0	0	0	0	0	0	0	0	0	0	0	0	0	0	0	0	0	0	0	0	0	0	0	0	0	0	6	0	0	0	0	0	0	0	0	0	0	0	0
d__Bacteria	k__norank_d__Bacteria	p__Bacteroidota	c__Bacteroidia	o__Sphingobacteriales	f__Sphingobacteriaceae	g__Pedobacter	s__unclassified_g__Pedobacter	ASV13821	0	59	35	0	13	0	0	0	0	23	31	0	0	0	0	0	0	0	13	16	0	12	0	0	0	8	0	0	0	0	0	0	0	0	0	0	0	0	0	6	0
d__Bacteria	k__norank_d__Bacteria	p__Bacteroidota	c__Bacteroidia	o__Sphingobacteriales	f__Sphingobacteriaceae	g__Sphingobacterium	s__Flavobacterium_sp._g__Sphingobacterium	ASV5317	0	0	0	0	0	2	0	0	0	0	0	0	10	8	11	0	0	0	0	0	0	0	0	0	0	0	0	0	0	0	0	0	0	0	0	0	0	0	0	0	0
d__Bacteria	k__norank_d__Bacteria	p__Proteobacteria	c__Gammaproteobacteria	o__Pseudomonadales	f__Pseudomonadaceae	g__Pseudomonas	s__unclassified_g__Pseudomonas	ASV13811	46	38	61	0	0	0	0	0	0	0	0	0	0	0	0	0	0	0	0	0	0	25	23	24	0	0	0	0	0	0	0	0	0	0	0	0	0	0	0	0	0
d__Bacteria	k__norank_d__Bacteria	p__Actinobacteriota	c__Actinobacteria	o__Micrococcales	f__Microbacteriaceae	g__Agromyces	s__unclassified_g__Agromyces	ASV5259	0	0	0	0	0	8	0	0	0	0	0	0	21	12	27	0	4	0	0	0	8	0	0	0	0	17	0	0	0	15	0	0	0	20	34	19	0	0	0	0	0
d__Bacteria	k__norank_d__Bacteria	p__Proteobacteria	c__Gammaproteobacteria	o__Burkholderiales	f__Alcaligenaceae	g__unclassified_f__Alcaligenaceae	s__unclassified_f__Alcaligenaceae	ASV14847	0	0	0	0	0	0	0	0	0	0	0	0	0	0	0	0	0	6	0	0	0	0	42	0	0	0	0	0	0	0	0	0	0	0	0	0	0	0	0	23	0
d__Bacteria	k__norank_d__Bacteria	p__Myxococcota	c__Myxococcia	o__Myxococcales	f__Myxococcaceae	g__norank_f__Myxococcaceae	s__uncultured_bacterium_f__Myxococcaceae	ASV2151	0	7	10	4	5	0	8	0	10	13	23	0	0	10	0	4	0	0	0	0	5	0	7	0	18	14	0	0	0	0	0	0	0	0	0	0	0	10	0	0	11
d__Bacteria	k__norank_d__Bacteria	p__Verrucomicrobiota	c__Verrucomicrobiae	o__Pedosphaerales	f__Pedosphaeraceae	g__norank_f__Pedosphaeraceae	s__unclassified_g__norank_f__Pedosphaeraceae	ASV14929	0	0	0	0	0	0	0	5	0	0	0	0	0	0	0	0	0	0	0	0	14	0	0	0	0	0	0	0	0	0	0	0	0	0	0	0	28	26	0	24	6
d__Bacteria	k__norank_d__Bacteria	p__Actinobacteriota	c__Actinobacteria	o__Micrococcales	f__Microbacteriaceae	g__unclassified_f__Microbacteriaceae	s__unclassified_f__Microbacteriaceae	ASV1584	9	5	0	5	0	0	13	8	6	0	10	10	0	0	0	0	0	0	0	0	0	16	32	14	0	0	0	0	0	0	22	15	0	0	20	0	0	0	0	0	0
d__Bacteria	k__norank_d__Bacteria	p__Proteobacteria	c__Gammaproteobacteria	o__CCD24	f__norank_o__CCD24	g__norank_o__CCD24	s__unclassified_g__norank_o__CCD24	ASV5780	0	0	0	0	12	0	0	0	26	0	0	16	0	0	0	0	0	0	0	0	0	0	0	0	0	0	0	0	0	0	0	0	0	6	0	0	0	0	0	0	12
d__Bacteria	k__norank_d__Bacteria	p__Verrucomicrobiota	c__Verrucomicrobiae	o__Chthoniobacterales	f__Chthoniobacteraceae	g__Chthoniobacter	s__unclassified_g__Chthoniobacter	ASV3783	0	0	0	0	0	0	0	0	0	0	0	0	0	0	0	0	0	0	0	9	18	0	0	0	20	12	0	20	10	28	0	0	0	0	0	0	18	16	0	11	0
d__Bacteria	k__norank_d__Bacteria	p__Actinobacteriota	c__Actinobacteria	o__Micromonosporales	f__Micromonosporaceae	g__Micromonospora	s__unclassified_g__Micromonospora	ASV5242	0	0	0	0	0	0	0	0	0	0	0	0	0	19	0	0	0	0	0	0	0	0	0	0	0	0	0	0	0	0	0	0	0	0	0	0	0	0	0	0	0
d__Bacteria	k__norank_d__Bacteria	p__Proteobacteria	c__Alphaproteobacteria	o__Tistrellales	f__Geminicoccaceae	g__Candidatus_Alysiosphaera	s__uncultured_Alphaproteobacteria_bacterium_g__Candidatus_Alysiosphaera	ASV2856	0	0	0	0	2	2	7	8	5	0	0	0	0	0	8	0	0	1	18	12	15	0	0	0	12	0	0	11	4	6	0	0	0	0	0	0	0	7	7	10	10
d__Bacteria	k__norank_d__Bacteria	p__Proteobacteria	c__Alphaproteobacteria	o__Rhizobiales	f__unclassified_o__Rhizobiales	g__unclassified_o__Rhizobiales	s__unclassified_o__Rhizobiales	ASV25834	0	0	0	0	0	0	0	0	0	0	0	0	0	0	0	0	0	0	0	0	0	0	0	0	0	0	0	0	0	0	0	0	0	0	0	0	0	0	0	0	0
d__Bacteria	k__norank_d__Bacteria	p__Nitrospirota	c__Nitrospiria	o__Nitrospirales	f__Nitrospiraceae	g__Nitrospira	s__unclassified_g__Nitrospira	ASV887	0	4	0	5	0	0	5	0	3	5	0	0	4	0	0	5	0	0	0	0	1	0	0	3	0	0	0	0	0	0	0	0	0	2	5	0	0	12	22	9	0
d__Bacteria	k__norank_d__Bacteria	p__Bacteroidota	c__Bacteroidia	o__Flavobacteriales	f__Crocinitomicaceae	g__Fluviicola	s__uncultured_bacterium_g__Fluviicola	ASV319	0	0	0	0	0	0	0	0	0	0	0	0	0	0	0	0	0	0	0	0	0	0	0	0	0	0	0	0	0	0	0	0	0	0	0	0	0	0	0	0	0
d__Bacteria	k__norank_d__Bacteria	p__Proteobacteria	c__Alphaproteobacteria	o__Rhizobiales	f__Stappiaceae	g__Agaricicola	s__Agaricicola_taiwanensis	ASV44	0	0	0	0	0	0	0	0	0	0	0	0	0	0	0	0	0	0	0	0	0	0	4	0	0	0	0	0	0	0	0	0	0	0	2	0	0	0	0	0	0
d__Bacteria	k__norank_d__Bacteria	p__Proteobacteria	c__Alphaproteobacteria	o__Rhizobiales	f__Rhizobiaceae	g__unclassified_f__Rhizobiaceae	s__unclassified_f__Rhizobiaceae	ASV235	0	0	0	0	0	0	0	0	0	0	0	0	0	0	0	0	0	0	0	0	0	0	0	0	0	0	0	0	0	0	0	0	0	0	0	0	0	0	0	0	0
d__Bacteria	k__norank_d__Bacteria	p__Proteobacteria	c__Gammaproteobacteria	o__Enterobacterales	f__Erwiniaceae	g__Pantoea	s__unclassified_g__Pantoea	ASV43270	0	0	0	0	0	0	0	0	0	0	0	0	0	0	0	0	0	30	0	0	0	0	0	0	0	0	0	0	0	0	0	0	0	0	0	0	0	0	0	0	0
d__Bacteria	k__norank_d__Bacteria	p__Proteobacteria	c__Gammaproteobacteria	o__Burkholderiales	f__Oxalobacteraceae	g__Noviherbaspirillum	s__unclassified_g__Noviherbaspirillum	ASV2189	0	0	0	0	0	0	0	0	0	0	0	0	17	18	30	0	0	0	12	0	0	0	0	15	0	0	0	0	0	0	0	0	0	4	0	0	15	10	28	0	0
d__Bacteria	k__norank_d__Bacteria	p__Proteobacteria	c__Gammaproteobacteria	o__Burkholderiales	f__Oxalobacteraceae	g__Herminiimonas	s__unclassified_g__Herminiimonas	ASV5294	0	0	0	19	39	59	0	0	0	0	0	0	0	6	6	0	0	0	0	0	0	0	0	0	0	0	0	0	0	0	0	0	0	0	0	0	0	5	0	0	0
d__Bacteria	k__norank_d__Bacteria	p__Firmicutes	c__Bacilli	o__Bacillales	f__Bacillaceae	g__Bacillus	s__unclassified_g__Bacillus	ASV5229	0	0	0	0	0	0	0	0	0	19	0	0	25	32	24	0	0	0	0	0	0	0	0	0	53	42	25	0	0	0	0	0	0	0	0	0	0	0	0	0	0
d__Bacteria	k__norank_d__Bacteria	p__Proteobacteria	c__Gammaproteobacteria	o__Enterobacterales	f__Yersiniaceae	g__Serratia	s__unclassified_g__Serratia	ASV22075	0	0	0	0	0	0	0	0	0	0	0	0	0	0	0	0	0	0	0	0	0	0	0	0	0	0	0	0	0	0	0	0	0	111	85	56	0	0	0	0	0
d__Bacteria	k__norank_d__Bacteria	p__Chloroflexi	c__Chloroflexia	o__Thermomicrobiales	f__JG30-KF-CM45	g__norank_f__JG30-KF-CM45	s__uncultured_bacterium_f__JG30-KF-CM45	ASV4262	0	0	0	0	0	0	0	0	3	0	0	0	0	0	0	0	5	2	6	2	1	0	0	0	0	0	0	0	2	0	0	0	0	0	0	0	0	4	9	18	10
d__Bacteria	k__norank_d__Bacteria	p__Verrucomicrobiota	c__Verrucomicrobiae	o__Opitutales	f__Opitutaceae	g__Lacunisphaera	s__unclassified_g__Lacunisphaera	ASV28170	0	0	0	0	0	0	0	0	0	0	0	0	0	0	0	0	0	2	0	0	0	0	0	0	0	0	0	0	0	0	0	0	0	0	0	0	0	16	0	0	0
d__Bacteria	k__norank_d__Bacteria	p__Bacteroidota	c__Bacteroidia	o__Chitinophagales	f__Chitinophagaceae	g__Flavitalea	s__unclassified_g__Flavitalea	ASV17703	0	0	0	0	0	0	0	0	11	0	0	0	0	0	0	0	0	0	15	11	20	0	0	0	4	0	0	0	0	0	0	0	0	0	0	0	7	7	17	10	0
d__Bacteria	k__norank_d__Bacteria	p__Actinobacteriota	c__Thermoleophilia	o__Solirubrobacterales	f__67-14	g__norank_f__67-14	s__metagenome_f__67-14	ASV18865	0	0	0	0	0	0	0	0	0	0	0	0	0	0	0	0	0	0	0	0	0	0	0	0	0	0	0	0	0	2	0	0	0	0	0	0	7	0	9	10	35
d__Bacteria	k__norank_d__Bacteria	p__Firmicutes	c__Bacilli	o__Paenibacillales	f__Paenibacillaceae	g__Paenibacillus	s__unclassified_g__Paenibacillus	ASV3740	0	0	13	0	0	0	0	0	0	0	0	0	24	0	0	0	0	0	0	0	0	0	19	0	28	43	25	0	16	0	17	0	0	0	0	0	0	0	0	18	27
d__Bacteria	k__norank_d__Bacteria	p__Actinobacteriota	c__Actinobacteria	o__Micromonosporales	f__Micromonosporaceae	g__unclassified_f__Micromonosporaceae	s__unclassified_f__Micromonosporaceae	ASV3857	0	0	0	0	0	0	0	0	0	0	0	0	0	0	0	0	0	5	0	0	0	0	0	0	0	0	0	0	7	0	0	0	0	0	0	0	0	27	0	18	41
d__Bacteria	k__norank_d__Bacteria	p__Chloroflexi	c__KD4-96	o__norank_c__KD4-96	f__norank_c__KD4-96	g__norank_c__KD4-96	s__unclassified_g__norank_c__KD4-96	ASV20358	0	0	0	0	0	0	34	0	0	0	0	0	0	0	0	0	0	0	0	0	0	0	0	0	0	0	0	0	0	0	0	0	0	0	0	0	0	0	0	0	0
d__Bacteria	k__norank_d__Bacteria	p__Proteobacteria	c__Alphaproteobacteria	o__Sphingomonadales	f__Sphingomonadaceae	g__unclassified_f__Sphingomonadaceae	s__unclassified_f__Sphingomonadaceae	ASV1520	0	36	19	0	0	0	0	0	0	52	44	0	0	0	0	0	0	0	0	0	0	0	0	0	0	0	0	0	0	0	51	32	50	0	0	0	0	0	0	0	0
d__Bacteria	k__norank_d__Bacteria	p__Chloroflexi	c__Gitt-GS-136	o__norank_c__Gitt-GS-136	f__norank_c__Gitt-GS-136	g__norank_c__Gitt-GS-136	s__uncultured_bacterium_c__Gitt-GS-136	ASV4692	0	4	0	5	0	13	0	0	0	0	0	0	0	5	0	0	24	17	0	0	0	2	0	0	0	0	0	0	0	0	0	0	0	5	0	5	0	6	0	0	0
d__Bacteria	k__norank_d__Bacteria	p__Proteobacteria	c__Alphaproteobacteria	o__Rhizobiales	f__Devosiaceae	g__Devosia	s__unclassified_g__Devosia	ASV2097	0	0	0	0	0	0	27	0	56	0	0	0	0	0	0	0	0	0	0	0	0	0	0	0	0	0	0	0	0	0	0	0	0	13	10	0	0	0	0	0	0
d__Bacteria	k__norank_d__Bacteria	p__Firmicutes	c__Bacilli	o__Bacillales	f__Bacillaceae	g__Bacillus	s__unclassified_g__Bacillus	ASV5212	0	0	0	0	0	0	0	0	0	0	0	0	79	79	65	0	0	0	0	0	0	0	0	0	0	0	0	0	0	0	0	0	0	0	16	0	0	0	0	0	0
d__Bacteria	k__norank_d__Bacteria	p__Bacteroidota	c__Bacteroidia	o__Sphingobacteriales	f__Sphingobacteriaceae	g__Pedobacter	s__unclassified_g__Pedobacter	ASV7395	19	31	31	12	12	0	10	6	8	40	40	32	0	0	0	0	0	0	0	0	19	0	0	0	0	0	0	0	0	0	0	0	0	0	0	0	0	0	0	0	0
d__Bacteria	k__norank_d__Bacteria	p__Proteobacteria	c__Gammaproteobacteria	o__Pseudomonadales	f__Pseudomonadaceae	g__Pseudomonas	s__unclassified_g__Pseudomonas	ASV1536	0	36	0	0	0	0	0	0	0	0	0	0	0	0	0	0	0	47	0	0	0	0	0	0	0	0	0	0	0	0	0	27	0	36	44	92	0	0	0	0	0
d__Bacteria	k__norank_d__Bacteria	p__Verrucomicrobiota	c__Verrucomicrobiae	o__Pedosphaerales	f__Pedosphaeraceae	g__norank_f__Pedosphaeraceae	s__uncultured_soil_bacterium_f__Pedosphaeraceae	ASV14299	0	0	0	0	0	0	0	0	0	0	0	0	0	0	0	0	0	0	0	5	0	0	0	0	36	17	40	12	0	11	0	0	0	0	0	0	0	0	0	0	0
d__Bacteria	k__norank_d__Bacteria	p__Bacteroidota	c__Bacteroidia	o__Sphingobacteriales	f__Sphingobacteriaceae	g__Anseongella	s__unclassified_g__Anseongella	ASV400	0	0	0	0	0	0	0	0	0	0	0	0	0	0	0	0	0	0	0	0	0	0	0	0	0	0	0	0	0	0	0	0	0	0	0	0	0	0	0	0	0
d__Bacteria	k__norank_d__Bacteria	p__Proteobacteria	c__Gammaproteobacteria	o__Burkholderiales	f__TRA3-20	g__norank_f__TRA3-20	s__uncultured_gamma_proteobacterium_f__TRA3-20	ASV3749	0	0	0	0	0	0	0	0	0	0	0	0	0	0	0	0	0	4	9	0	14	0	0	0	13	13	4	10	15	11	0	0	0	0	0	0	0	0	17	0	0
d__Bacteria	k__norank_d__Bacteria	p__Chloroflexi	c__Anaerolineae	o__SBR1031	f__A4b	g__norank_f__A4b	s__uncultured_soil_bacterium_f__A4b	ASV9041	0	0	0	0	0	0	0	0	13	0	0	0	0	0	0	0	0	0	0	11	0	0	0	0	0	16	0	0	0	0	0	0	0	0	0	0	0	0	0	9	0
d__Bacteria	k__norank_d__Bacteria	p__Proteobacteria	c__Gammaproteobacteria	o__Burkholderiales	f__Comamonadaceae	g__Ramlibacter	s__unclassified_g__Ramlibacter	ASV262	0	0	0	0	0	0	0	0	0	0	0	0	0	0	0	0	0	0	0	0	0	0	0	0	0	0	0	0	0	0	0	0	0	0	0	0	11	0	0	11	0
d__Bacteria	k__norank_d__Bacteria	p__Actinobacteriota	c__Actinobacteria	o__Micrococcales	f__Dermabacteraceae	g__Brachybacterium	s__unclassified_g__Brachybacterium	ASV4478	35	29	35	0	0	0	0	0	0	17	0	0	0	0	0	0	0	0	0	0	0	12	9	14	0	0	0	0	0	0	0	0	0	0	0	0	0	0	0	0	0
d__Bacteria	k__norank_d__Bacteria	p__Actinobacteriota	c__Thermoleophilia	o__Gaiellales	f__Gaiellaceae	g__Gaiella	s__uncultured_bacterium_g__Gaiella	ASV5763	9	7	0	0	0	0	0	0	0	0	0	0	0	0	0	0	18	17	0	0	10	0	0	0	0	0	0	0	0	0	0	0	0	14	0	0	0	0	0	10	0
d__Bacteria	k__norank_d__Bacteria	p__Bacteroidota	c__Bacteroidia	o__Cytophagales	f__Hymenobacteraceae	g__Nibribacter	s__unclassified_g__Nibribacter	ASV907	0	6	11	0	0	0	0	0	0	26	16	13	0	0	0	0	0	0	0	0	0	31	40	22	0	0	0	0	0	0	27	34	39	0	0	0	0	0	0	0	0
d__Bacteria	k__norank_d__Bacteria	p__Proteobacteria	c__Gammaproteobacteria	o__Cellvibrionales	f__Cellvibrionaceae	g__Cellvibrio	s__unclassified_g__Cellvibrio	ASV2890	0	0	0	0	0	0	0	0	0	0	0	0	0	0	0	0	0	0	18	27	19	0	1	0	0	0	0	0	25	11	0	0	0	0	0	0	0	0	1	26	26
d__Bacteria	k__norank_d__Bacteria	p__Proteobacteria	c__Gammaproteobacteria	o__Burkholderiales	f__Comamonadaceae	g__unclassified_f__Comamonadaceae	s__unclassified_f__Comamonadaceae	ASV358	0	0	0	0	0	0	0	0	0	0	0	0	0	0	0	0	0	0	0	0	0	0	0	0	0	0	0	0	13	8	0	0	9	0	0	0	13	16	8	0	0
d__Bacteria	k__norank_d__Bacteria	p__Acidobacteriota	c__Blastocatellia	o__Pyrinomonadales	f__Pyrinomonadaceae	g__RB41	s__uncultured_Paenibacillus_sp._g__RB41	ASV2435	0	0	0	14	15	12	0	0	0	0	0	0	0	0	0	0	0	0	0	0	0	0	0	0	0	0	15	0	0	0	0	0	0	7	8	3	0	0	14	6	0
d__Bacteria	k__norank_d__Bacteria	p__Acidobacteriota	c__Blastocatellia	o__Pyrinomonadales	f__Pyrinomonadaceae	g__RB41	s__unclassified_g__RB41	ASV12142	0	0	0	0	0	0	0	0	0	0	0	0	0	0	0	0	0	0	0	0	0	0	0	0	0	0	0	0	0	0	0	0	0	0	7	0	0	0	0	0	0
d__Bacteria	k__norank_d__Bacteria	p__Bacteroidota	c__Bacteroidia	o__Chitinophagales	f__Chitinophagaceae	g__Flavitalea	s__unclassified_g__Flavitalea	ASV367	0	0	0	0	0	0	0	0	0	0	0	0	0	0	0	0	0	0	18	17	11	0	0	0	0	12	34	15	15	19	8	0	0	0	0	0	0	0	0	0	17
d__Bacteria	k__norank_d__Bacteria	p__Bacteroidota	c__Bacteroidia	o__Chitinophagales	f__Chitinophagaceae	g__Chitinophaga	s__unclassified_g__Chitinophaga	ASV538	0	0	0	0	0	0	0	0	0	0	0	0	0	0	0	0	0	0	15	11	12	0	14	0	0	11	0	0	0	0	0	0	0	0	0	0	21	20	24	7	0
d__Bacteria	k__norank_d__Bacteria	p__Proteobacteria	c__Gammaproteobacteria	o__Burkholderiales	f__Nitrosomonadaceae	g__Ellin6067	s__unclassified_g__Ellin6067	ASV3777	0	0	0	0	0	0	0	0	0	0	0	0	0	4	0	0	0	0	9	0	0	0	0	0	18	30	21	0	12	0	0	0	0	0	0	0	0	6	0	0	10
d__Bacteria	k__norank_d__Bacteria	p__Bacteroidota	c__Bacteroidia	o__Flavobacteriales	f__Flavobacteriaceae	g__Flavobacterium	s__unclassified_g__Flavobacterium	ASV11460	4	0	0	30	27	25	13	0	0	0	0	0	0	0	0	0	0	0	9	5	8	0	0	3	0	0	0	0	0	0	0	0	0	0	0	0	0	0	0	0	0
d__Bacteria	k__norank_d__Bacteria	p__Proteobacteria	c__Alphaproteobacteria	o__Tistrellales	f__Geminicoccaceae	g__norank_f__Geminicoccaceae	s__uncultured_bacterium_f__Geminicoccaceae	ASV11506	0	0	0	10	18	0	0	22	0	0	9	0	0	0	0	18	24	0	0	0	0	0	0	0	0	0	0	0	0	0	0	0	0	0	0	16	0	0	0	0	0
d__Bacteria	k__norank_d__Bacteria	p__Actinobacteriota	c__Actinobacteria	o__Micrococcales	f__Microbacteriaceae	g__Microbacterium	s__unclassified_g__Microbacterium	ASV14893	0	0	0	0	0	0	0	0	0	0	0	14	0	0	0	24	31	28	0	0	0	0	0	0	0	0	0	0	0	0	0	0	0	0	0	0	0	0	0	0	0
d__Bacteria	k__norank_d__Bacteria	p__Bacteroidota	c__Bacteroidia	o__Flavobacteriales	f__Crocinitomicaceae	g__Fluviicola	s__unclassified_g__Fluviicola	ASV11585	0	0	0	5	0	0	0	0	0	0	0	0	0	0	6	0	0	0	21	21	17	0	0	0	0	10	8	0	0	0	0	0	0	0	0	0	0	0	0	0	0
d__Bacteria	k__norank_d__Bacteria	p__Proteobacteria	c__Gammaproteobacteria	o__Burkholderiales	f__TRA3-20	g__norank_f__TRA3-20	s__unclassified_g__norank_f__TRA3-20	ASV3757	0	0	0	0	1	0	0	0	0	0	0	0	0	2	0	3	0	0	0	0	6	0	0	0	0	0	0	0	12	0	0	0	0	0	0	0	0	5	0	0	0
d__Bacteria	k__norank_d__Bacteria	p__Acidobacteriota	c__Blastocatellia	o__Pyrinomonadales	f__Pyrinomonadaceae	g__RB41	s__uncultured_Paenibacillus_sp._g__RB41	ASV1739	0	6	0	0	0	10	0	0	15	0	0	0	0	0	0	23	13	13	0	0	0	0	0	0	0	0	0	6	0	0	0	4	0	0	0	0	0	9	0	0	0
d__Bacteria	k__norank_d__Bacteria	p__Acidobacteriota	c__Vicinamibacteria	o__Vicinamibacterales	f__Vicinamibacteraceae	g__norank_f__Vicinamibacteraceae	s__Acidobacteria_bacterium_IGE-010	ASV3826	0	0	0	0	0	0	0	0	0	0	0	0	0	0	2	0	0	0	0	0	7	0	0	0	3	3	0	4	10	0	0	0	0	0	0	0	11	10	10	17	30
d__Bacteria	k__norank_d__Bacteria	p__Bacteroidota	c__Bacteroidia	o__Chitinophagales	f__Chitinophagaceae	g__Chitinophaga	s__unclassified_g__Chitinophaga	ASV248	5	0	0	0	0	0	0	0	0	0	0	0	0	0	0	0	0	0	0	0	0	0	0	0	12	0	0	0	0	0	21	0	0	0	0	0	15	0	17	0	0
d__Bacteria	k__norank_d__Bacteria	p__Proteobacteria	c__Gammaproteobacteria	o__Burkholderiales	f__Alcaligenaceae	g__unclassified_f__Alcaligenaceae	s__unclassified_f__Alcaligenaceae	ASV203	0	0	0	0	0	0	0	0	0	0	0	0	0	0	0	0	0	2	0	0	0	0	0	10	0	0	14	8	0	7	0	0	0	0	0	0	5	0	0	0	0
d__Bacteria	k__norank_d__Bacteria	p__Bacteroidota	c__Bacteroidia	o__Sphingobacteriales	f__Sphingobacteriaceae	g__Pedobacter	s__unclassified_g__Pedobacter	ASV313	0	0	0	0	0	10	0	0	0	0	0	17	0	0	0	0	0	0	11	12	11	0	0	0	0	0	0	0	0	0	0	0	0	0	0	0	8	6	12	0	0
d__Bacteria	k__norank_d__Bacteria	p__Proteobacteria	c__Alphaproteobacteria	o__Reyranellales	f__Reyranellaceae	g__Reyranella	s__unclassified_g__Reyranella	ASV5882	0	0	0	0	0	0	0	0	0	0	0	0	0	0	0	0	5	0	0	0	0	9	0	0	0	0	0	0	0	0	0	0	0	0	0	0	0	16	11	13	24
d__Bacteria	k__norank_d__Bacteria	p__Actinobacteriota	c__Thermoleophilia	o__Gaiellales	f__Gaiellaceae	g__Gaiella	s__unclassified_g__Gaiella	ASV2177	0	0	0	0	0	0	0	0	0	0	0	0	0	0	0	0	27	0	0	0	0	0	0	0	0	0	0	0	0	0	0	0	0	0	0	0	18	0	0	0	0
d__Bacteria	k__norank_d__Bacteria	p__NB1-j	c__norank_p__NB1-j	o__norank_p__NB1-j	f__norank_p__NB1-j	g__norank_p__NB1-j	s__uncultured_Desulfoglaeba_sp.	ASV5839	0	0	0	0	0	0	0	0	0	0	0	0	0	0	0	6	5	8	0	0	4	0	0	0	0	0	10	0	0	0	0	0	0	4	0	0	11	0	0	0	0
d__Bacteria	k__norank_d__Bacteria	p__Firmicutes	c__Bacilli	o__Bacillales	f__Bacillaceae	g__Bacillus	s__unclassified_g__Bacillus	ASV5213	0	0	0	0	0	0	0	0	0	0	0	0	95	78	85	0	0	0	0	0	0	0	0	0	0	0	0	0	0	0	0	0	0	0	0	0	0	0	0	0	0
d__Bacteria	k__norank_d__Bacteria	p__Proteobacteria	c__Alphaproteobacteria	o__Acetobacterales	f__unclassified_o__Acetobacterales	g__unclassified_o__Acetobacterales	s__unclassified_o__Acetobacterales	ASV2664	0	0	0	0	0	0	0	10	13	0	0	0	19	0	19	0	0	0	20	29	32	0	0	0	0	12	11	15	10	21	0	0	0	0	0	0	0	0	0	0	13
d__Bacteria	k__norank_d__Bacteria	p__Chloroflexi	c__Chloroflexia	o__Thermomicrobiales	f__JG30-KF-CM45	g__norank_f__JG30-KF-CM45	s__metagenome_f__JG30-KF-CM45	ASV511	0	0	0	3	0	0	0	9	0	0	3	0	0	0	0	0	5	6	6	0	0	0	0	0	0	0	0	0	0	0	0	0	0	0	0	0	0	0	0	13	14
d__Bacteria	k__norank_d__Bacteria	p__Proteobacteria	c__Alphaproteobacteria	o__Rhizobiales	f__Rhizobiaceae	g__unclassified_f__Rhizobiaceae	s__unclassified_f__Rhizobiaceae	ASV5220	0	0	0	0	0	0	0	0	0	0	0	0	30	41	26	0	0	0	0	0	0	0	0	0	0	0	0	0	0	0	0	0	0	0	0	0	10	6	8	0	0
d__Bacteria	k__norank_d__Bacteria	p__Proteobacteria	c__Gammaproteobacteria	o__R7C24	f__norank_o__R7C24	g__norank_o__R7C24	s__unclassified_g__norank_o__R7C24	ASV2500	0	0	0	0	0	0	11	0	0	0	0	0	0	0	0	0	0	1	0	0	0	0	0	0	0	0	0	0	0	0	0	0	0	0	0	0	0	0	0	6	0
d__Bacteria	k__norank_d__Bacteria	p__Firmicutes	c__Bacilli	o__Bacillales	f__Planococcaceae	g__Sporosarcina	s__uncultured_bacterium_g__Sporosarcina	ASV34596	0	0	0	0	0	0	0	0	0	0	0	0	0	0	0	0	0	0	0	0	0	0	0	0	0	0	0	0	0	0	0	0	0	0	0	0	19	0	0	0	0
d__Bacteria	k__norank_d__Bacteria	p__Bacteroidota	c__Bacteroidia	o__Chitinophagales	f__Chitinophagaceae	g__Flavitalea	s__uncultured_bacterium_g__Flavitalea	ASV77	0	0	0	0	0	0	0	0	0	0	0	0	0	0	0	0	0	0	0	0	0	10	0	0	0	0	0	0	0	0	0	0	0	0	0	0	0	0	0	0	0
d__Bacteria	k__norank_d__Bacteria	p__Fibrobacterota	c__Fibrobacteria	o__Fibrobacterales	f__Fibrobacteraceae	g__norank_f__Fibrobacteraceae	s__uncultured_bacterium_f__Fibrobacteraceae	ASV11655	0	0	0	4	0	0	0	0	0	0	0	0	0	0	0	0	0	0	0	0	0	0	0	0	0	0	11	0	0	0	0	0	0	0	0	0	0	7	4	0	2
d__Bacteria	k__norank_d__Bacteria	p__Acidobacteriota	c__Blastocatellia	o__Blastocatellales	f__Blastocatellaceae	g__Stenotrophobacter	s__Stenotrophobacter_namibiensis	ASV445	0	0	0	0	0	0	4	0	7	0	0	0	0	0	0	0	0	0	4	0	8	0	0	0	6	0	0	0	0	0	0	1	3	0	0	0	0	0	5	18	11
d__Bacteria	k__norank_d__Bacteria	p__Proteobacteria	c__Alphaproteobacteria	o__Rhizobiales	f__Beijerinckiaceae	g__Chelatococcus	s__Chelatococcus_reniformis	ASV599	0	0	0	3	0	0	0	0	2	0	0	0	0	0	0	0	0	0	2	0	2	0	0	0	0	9	11	0	8	9	0	0	0	0	2	0	8	4	6	18	11
d__Bacteria	k__norank_d__Bacteria	p__Methylomirabilota	c__Methylomirabilia	o__Rokubacteriales	f__norank_o__Rokubacteriales	g__norank_o__Rokubacteriales	s__uncultured_bacterium_o__Rokubacteriales	ASV2194	0	0	0	0	0	0	0	0	0	0	0	0	0	0	0	0	0	20	4	15	0	0	0	0	0	9	0	0	0	0	0	0	0	0	0	0	0	0	0	0	0
d__Bacteria	k__norank_d__Bacteria	p__Acidobacteriota	c__Vicinamibacteria	o__Vicinamibacterales	f__Vicinamibacteraceae	g__norank_f__Vicinamibacteraceae	s__unclassified_g__norank_f__Vicinamibacteraceae	ASV2398	0	0	0	0	10	0	0	0	0	0	0	0	0	0	0	0	7	13	0	0	0	0	0	0	10	0	0	0	0	0	0	0	0	0	0	0	0	0	0	0	10
d__Bacteria	k__norank_d__Bacteria	p__Bacteroidota	c__Bacteroidia	o__Chitinophagales	f__Chitinophagaceae	g__Chitinophaga	s__unclassified_g__Chitinophaga	ASV7467	0	0	0	0	6	0	0	0	0	0	0	0	0	0	0	0	0	0	0	0	0	21	0	0	0	0	0	0	0	0	0	0	0	0	0	0	0	0	0	0	0
d__Bacteria	k__norank_d__Bacteria	p__Bacteroidota	c__Bacteroidia	o__Cytophagales	f__Microscillaceae	g__norank_f__Microscillaceae	s__unclassified_g__norank_f__Microscillaceae	ASV126	0	0	0	0	0	0	0	0	0	0	0	0	0	0	0	0	0	0	0	0	0	0	0	0	0	0	0	0	0	0	0	0	0	0	0	0	0	0	0	0	0
d__Bacteria	k__norank_d__Bacteria	p__Proteobacteria	c__Alphaproteobacteria	o__Rhodobacterales	f__Rhodobacteraceae	g__Paracoccus	s__unclassified_g__Paracoccus	ASV1588	12	14	8	0	0	0	0	0	0	18	4	7	0	0	0	0	0	0	0	0	0	13	15	10	0	0	0	0	0	0	10	17	0	2	0	0	0	0	0	0	0
d__Bacteria	k__norank_d__Bacteria	p__Proteobacteria	c__Alphaproteobacteria	o__Rhizobiales	f__Rhizobiaceae	g__Allorhizobium-Neorhizobium-Pararhizobium-Rhizobium	s__unclassified_g__Allorhizobium-Neorhizobium-Pararhizobium-Rhizobium	ASV287	0	0	0	0	0	0	0	0	0	0	0	0	0	0	0	0	0	0	0	0	0	0	0	0	0	0	0	0	0	0	0	0	0	0	0	0	0	0	0	0	0
d__Bacteria	k__norank_d__Bacteria	p__Bdellovibrionota	c__Bdellovibrionia	o__Bdellovibrionales	f__Bdellovibrionaceae	g__OM27_clade	s__uncultured_bacterium_g__OM27_clade	ASV2616	0	0	0	0	0	0	5	9	9	0	0	0	1	0	0	0	0	0	2	0	0	0	0	0	15	17	13	9	6	12	0	0	0	0	0	0	0	3	1	2	3
d__Bacteria	k__norank_d__Bacteria	p__Proteobacteria	c__Alphaproteobacteria	o__Rhizobiales	f__Rhizobiaceae	g__unclassified_f__Rhizobiaceae	s__unclassified_f__Rhizobiaceae	ASV1654	0	0	0	0	0	0	0	0	0	0	0	0	0	0	0	0	0	0	3	2	4	17	14	12	0	0	0	8	0	8	11	10	11	0	0	0	0	0	2	34	24
d__Bacteria	k__norank_d__Bacteria	p__Patescibacteria	c__Saccharimonadia	o__Saccharimonadales	f__Saccharimonadaceae	g__TM7a	s__Candidatus_Saccharibacteria_bacterium_RAAC3_TM7_1	ASV333	0	0	0	0	0	0	0	0	0	0	0	0	0	0	0	0	0	0	0	0	0	0	0	0	0	0	0	0	0	2	0	0	0	0	0	0	0	0	3	0	0
d__Bacteria	k__norank_d__Bacteria	p__Proteobacteria	c__Alphaproteobacteria	o__Rhizobiales	f__A0839	g__norank_f__A0839	s__unclassified_g__norank_f__A0839	ASV6317	0	0	0	0	4	0	6	3	6	0	6	0	0	0	0	2	1	0	3	0	3	0	0	0	0	0	0	0	0	0	0	0	0	3	0	0	0	0	0	2	0
d__Bacteria	k__norank_d__Bacteria	p__Acidobacteriota	c__Acidobacteriae	o__Bryobacterales	f__Bryobacteraceae	g__Bryobacter	s__unclassified_g__Bryobacter	ASV403	0	0	0	0	0	4	2	0	0	0	0	0	0	0	0	0	0	0	5	4	0	0	0	2	4	2	4	0	0	0	0	3	0	0	0	0	0	4	0	9	4
d__Bacteria	k__norank_d__Bacteria	p__Proteobacteria	c__Alphaproteobacteria	o__Rhizobiales	f__Rhizobiaceae	g__Pseudorhizobium	s__uncultured_Rhizobium_sp._g__Pseudorhizobium	ASV534	23	22	19	0	0	0	0	0	0	15	0	0	0	0	0	0	0	0	0	0	0	0	0	0	0	0	0	0	0	0	14	27	0	0	0	0	0	0	0	0	0
d__Bacteria	k__norank_d__Bacteria	p__Proteobacteria	c__Gammaproteobacteria	o__Burkholderiales	f__Oxalobacteraceae	g__Massilia	s__unclassified_g__Massilia	ASV13818	58	37	41	0	0	0	0	0	0	51	33	43	0	0	0	0	0	0	0	0	0	0	0	0	0	0	0	0	0	0	0	0	0	0	0	0	0	0	0	0	0
d__Bacteria	k__norank_d__Bacteria	p__Proteobacteria	c__Gammaproteobacteria	o__Steroidobacterales	f__Steroidobacteraceae	g__Steroidobacter	s__Steroidobacter_agariperforans	ASV139	0	0	0	0	0	0	0	0	0	0	0	0	0	0	0	0	0	0	0	0	0	0	0	0	0	0	0	0	0	0	0	0	0	0	0	0	0	0	0	0	0
d__Bacteria	k__norank_d__Bacteria	p__Actinobacteriota	c__Thermoleophilia	o__Gaiellales	f__Gaiellaceae	g__Gaiella	s__unclassified_g__Gaiella	ASV5738	0	0	0	0	0	0	0	0	0	0	0	0	0	0	0	46	0	29	0	0	0	0	0	0	0	0	0	0	0	0	0	0	0	0	0	0	0	0	0	0	0
d__Bacteria	k__norank_d__Bacteria	p__Proteobacteria	c__Gammaproteobacteria	o__Burkholderiales	f__Nitrosomonadaceae	g__Ellin6067	s__unclassified_g__Ellin6067	ASV25608	0	0	0	0	0	0	0	0	0	0	0	0	0	0	0	0	0	0	0	0	0	0	0	0	0	0	5	0	0	0	0	0	0	0	0	0	0	0	0	0	0
d__Bacteria	k__norank_d__Bacteria	p__Gemmatimonadota	c__Gemmatimonadetes	o__Gemmatimonadales	f__Gemmatimonadaceae	g__norank_f__Gemmatimonadaceae	s__unclassified_g__norank_f__Gemmatimonadaceae	ASV4435	0	0	0	0	0	0	0	7	0	0	0	0	0	0	0	0	0	0	0	0	18	0	0	0	0	0	0	0	0	0	0	0	0	11	0	0	0	0	8	0	0
d__Bacteria	k__norank_d__Bacteria	p__Bacteroidota	c__Bacteroidia	o__Cytophagales	f__Spirosomaceae	g__Emticicia	s__unclassified_g__Emticicia	ASV26122	0	0	0	0	0	0	0	0	0	0	0	0	0	0	0	0	0	0	0	2	0	0	0	0	0	0	0	0	0	0	0	0	0	0	0	0	0	0	0	0	0
d__Bacteria	k__norank_d__Bacteria	p__Proteobacteria	c__Gammaproteobacteria	o__Pseudomonadales	f__Pseudomonadaceae	g__Pseudomonas	s__unclassified_g__Pseudomonas	ASV13802	56	43	162	0	0	0	0	0	0	0	0	0	0	0	0	0	0	0	0	0	0	0	0	0	0	0	0	0	0	0	0	0	0	0	0	0	0	0	0	0	0
d__Bacteria	k__norank_d__Bacteria	p__Actinobacteriota	c__Thermoleophilia	o__Gaiellales	f__Gaiellaceae	g__Gaiella	s__unclassified_g__Gaiella	ASV4503	5	0	0	0	0	0	0	0	5	0	0	0	0	0	0	0	19	0	0	0	0	0	0	0	0	0	0	0	0	0	0	0	0	0	0	0	0	10	10	6	0
d__Bacteria	k__norank_d__Bacteria	p__Proteobacteria	c__Alphaproteobacteria	o__Sphingomonadales	f__Sphingomonadaceae	g__Sphingomonas	s__unclassified_g__Sphingomonas	ASV4510	0	0	0	0	0	0	0	0	0	0	0	0	0	0	0	0	0	0	0	0	0	0	0	0	0	0	0	0	0	0	0	0	0	0	0	0	0	0	0	0	0
d__Bacteria	k__norank_d__Bacteria	p__Proteobacteria	c__Gammaproteobacteria	o__PLTA13	f__norank_o__PLTA13	g__norank_o__PLTA13	s__unclassified_g__norank_o__PLTA13	ASV5779	0	0	0	0	14	0	10	0	0	3	0	0	0	0	0	0	0	3	0	0	0	0	0	0	0	17	0	0	0	0	0	0	0	4	0	0	0	0	0	0	0
d__Bacteria	k__norank_d__Bacteria	p__Proteobacteria	c__Alphaproteobacteria	o__Zavarziniales	f__norank_o__Zavarziniales	g__norank_o__Zavarziniales	s__metagenome_o__Zavarziniales	ASV298	0	0	0	0	0	0	0	0	0	0	0	0	0	0	0	0	0	0	0	20	0	0	0	0	0	0	0	13	14	0	0	0	0	0	0	0	0	0	12	6	10
d__Bacteria	k__norank_d__Bacteria	p__Acidobacteriota	c__Vicinamibacteria	o__Vicinamibacterales	f__norank_o__Vicinamibacterales	g__norank_o__Vicinamibacterales	s__unclassified_g__norank_o__Vicinamibacterales	ASV33378	0	0	0	0	0	0	0	0	0	0	0	0	0	0	0	0	0	0	0	0	0	0	0	0	0	0	0	0	0	0	0	0	0	0	0	0	0	0	0	0	0
d__Bacteria	k__norank_d__Bacteria	p__Patescibacteria	c__Saccharimonadia	o__Saccharimonadales	f__norank_o__Saccharimonadales	g__norank_o__Saccharimonadales	s__unclassified_g__norank_o__Saccharimonadales	ASV11451	0	0	0	63	103	81	0	0	0	0	8	0	0	0	0	0	0	0	0	0	0	0	0	0	0	0	0	0	0	0	0	0	0	0	0	0	0	0	0	0	0
d__Bacteria	k__norank_d__Bacteria	p__Proteobacteria	c__Alphaproteobacteria	o__Rhodospirillales	f__Rhodospirillaceae	g__norank_f__Rhodospirillaceae	s__metagenome_f__Rhodospirillaceae	ASV8894	0	0	0	0	0	0	0	0	0	0	0	0	0	0	0	0	0	0	0	0	0	0	0	0	0	0	9	0	0	0	0	0	0	0	0	0	0	0	0	6	0
d__Bacteria	k__norank_d__Bacteria	p__Bacteroidota	c__Bacteroidia	o__Sphingobacteriales	f__Sphingobacteriaceae	g__Pedobacter	s__unclassified_g__Pedobacter	ASV275	0	0	0	0	0	0	0	0	0	0	0	0	0	0	0	0	0	0	0	0	0	0	0	0	0	0	0	0	0	0	0	0	0	0	0	0	0	0	0	0	0
d__Bacteria	k__norank_d__Bacteria	p__Patescibacteria	c__Saccharimonadia	o__Saccharimonadales	f__unclassified_o__Saccharimonadales	g__unclassified_o__Saccharimonadales	s__unclassified_o__Saccharimonadales	ASV84	0	0	0	0	0	0	0	0	0	0	0	0	0	0	0	0	0	0	0	0	0	0	0	0	0	0	0	0	0	0	0	0	0	0	0	0	0	0	0	0	0
d__Bacteria	k__norank_d__Bacteria	p__Actinobacteriota	c__Actinobacteria	o__Micrococcales	f__Cellulomonadaceae	g__Pseudactinotalea	s__uncultured_bacterium_g__Pseudactinotalea	ASV145	0	0	0	0	0	0	0	0	0	0	0	0	0	0	0	0	0	0	0	0	0	0	0	0	0	0	0	0	0	0	0	0	0	0	0	0	0	0	0	0	0
d__Bacteria	k__norank_d__Bacteria	p__Acidobacteriota	c__Vicinamibacteria	o__Vicinamibacterales	f__norank_o__Vicinamibacterales	g__norank_o__Vicinamibacterales	s__unclassified_g__norank_o__Vicinamibacterales	ASV2374	0	0	0	0	0	0	0	0	0	0	0	0	0	0	0	0	0	0	5	0	0	0	0	0	0	0	4	0	0	0	0	0	0	0	0	0	4	0	0	0	15
d__Bacteria	k__norank_d__Bacteria	p__Bacteroidota	c__Bacteroidia	o__Bacteroidetes_VC2.1_Bac22	f__norank_o__Bacteroidetes_VC2.1_Bac22	g__norank_o__Bacteroidetes_VC2.1_Bac22	s__metagenome_o__Bacteroidetes_VC2.1_Bac22	ASV28671	0	0	0	0	0	0	0	0	0	0	0	0	0	0	0	0	0	0	0	0	0	0	0	0	0	0	4	0	0	0	0	0	0	0	0	0	0	0	0	0	0
d__Bacteria	k__norank_d__Bacteria	p__Proteobacteria	c__Gammaproteobacteria	o__Xanthomonadales	f__Xanthomonadaceae	g__unclassified_f__Xanthomonadaceae	s__unclassified_f__Xanthomonadaceae	ASV722	0	3	0	0	0	0	0	0	0	0	0	0	0	0	0	0	0	0	0	0	0	8	0	0	0	0	6	0	0	0	5	5	0	0	0	0	0	0	0	12	17
d__Bacteria	k__norank_d__Bacteria	p__Proteobacteria	c__Gammaproteobacteria	o__Burkholderiales	f__Comamonadaceae	g__Variovorax	s__unclassified_g__Variovorax	ASV2550	0	0	0	0	0	0	0	0	4	0	10	0	0	0	0	0	3	0	18	19	10	0	0	0	0	0	0	0	6	0	0	0	0	0	0	0	0	0	0	3	10
d__Bacteria	k__norank_d__Bacteria	p__Chloroflexi	c__Anaerolineae	o__SBR1031	f__A4b	g__norank_f__A4b	s__uncultured_soil_bacterium_f__A4b	ASV41416	0	0	0	0	0	0	0	5	0	0	0	0	0	0	0	0	0	0	0	0	4	0	0	0	0	0	0	0	0	0	0	0	0	0	0	0	0	0	0	0	0
d__Bacteria	k__norank_d__Bacteria	p__Bacteroidota	c__Bacteroidia	o__Cytophagales	f__Microscillaceae	g__norank_f__Microscillaceae	s__uncultured_Ohtaekwangia_sp.	ASV3683	0	0	0	0	0	0	0	0	0	0	0	0	0	0	0	0	0	0	0	0	0	0	0	0	0	0	0	26	24	0	0	0	0	0	0	0	0	20	0	0	13
d__Bacteria	k__norank_d__Bacteria	p__Proteobacteria	c__Gammaproteobacteria	o__Steroidobacterales	f__Steroidobacteraceae	g__Steroidobacter	s__uncultured_bacterium_g__Steroidobacter	ASV186	0	0	0	0	0	0	0	4	0	0	0	0	0	0	0	0	0	0	0	0	0	0	0	0	0	0	0	0	0	0	0	0	0	0	0	0	0	8	14	0	0
d__Bacteria	k__norank_d__Bacteria	p__Proteobacteria	c__Gammaproteobacteria	o__211ds20	f__norank_o__211ds20	g__norank_o__211ds20	s__unclassified_g__norank_o__211ds20	ASV14840	0	0	0	0	0	0	0	0	0	0	0	0	0	0	0	0	0	0	0	0	0	0	0	0	0	0	0	0	0	0	0	0	0	0	0	0	7	12	8	0	0
d__Bacteria	k__norank_d__Bacteria	p__Actinobacteriota	c__Actinobacteria	o__Micrococcales	f__Microbacteriaceae	g__unclassified_f__Microbacteriaceae	s__unclassified_f__Microbacteriaceae	ASV30798	0	0	0	0	13	0	0	0	0	0	0	0	0	0	0	0	0	0	0	0	42	0	0	0	0	0	69	0	0	0	0	0	0	0	0	0	0	0	0	0	31
d__Bacteria	k__norank_d__Bacteria	p__Proteobacteria	c__Alphaproteobacteria	o__Micropepsales	f__Micropepsaceae	g__norank_f__Micropepsaceae	s__unclassified_g__norank_f__Micropepsaceae	ASV14321	0	0	0	0	0	0	0	0	0	0	0	0	0	0	0	0	0	4	5	0	0	0	0	0	0	13	0	0	0	0	0	0	0	0	0	0	0	12	11	8	15
d__Bacteria	k__norank_d__Bacteria	p__Proteobacteria	c__Gammaproteobacteria	o__Steroidobacterales	f__Steroidobacteraceae	g__Steroidobacter	s__unclassified_g__Steroidobacter	ASV3655	0	0	0	0	0	0	0	0	28	0	0	0	0	0	0	0	0	0	0	0	0	0	0	0	0	0	0	50	41	0	0	0	0	0	0	0	0	0	0	0	22
d__Bacteria	k__norank_d__Bacteria	p__Verrucomicrobiota	c__Verrucomicrobiae	o__Opitutales	f__Opitutaceae	g__Opitutus	s__unclassified_g__Opitutus	ASV3822	0	0	0	0	0	0	0	0	1	0	0	0	0	0	0	0	0	0	4	12	0	0	0	0	0	0	0	0	9	0	0	0	0	0	0	0	0	0	0	19	0
d__Bacteria	k__norank_d__Bacteria	p__Actinobacteriota	c__Actinobacteria	o__Micrococcales	f__Microbacteriaceae	g__unclassified_f__Microbacteriaceae	s__unclassified_f__Microbacteriaceae	ASV25684	0	0	0	0	0	0	0	0	0	0	0	0	0	0	0	0	0	0	0	0	0	0	0	0	0	0	0	0	0	0	0	0	0	0	0	0	0	0	0	0	0
d__Bacteria	k__norank_d__Bacteria	p__Actinobacteriota	c__Actinobacteria	o__Micrococcales	f__Demequinaceae	g__unclassified_f__Demequinaceae	s__unclassified_f__Demequinaceae	ASV25689	0	0	0	0	0	0	0	0	0	0	0	0	0	0	0	0	0	0	0	0	0	0	0	0	0	0	0	0	0	0	0	0	0	0	0	0	0	0	0	0	0
d__Bacteria	k__norank_d__Bacteria	p__Proteobacteria	c__Gammaproteobacteria	o__Oceanospirillales	f__Pseudohongiellaceae	g__BIyi10	s__unclassified_g__BIyi10	ASV3687	0	0	0	0	0	0	0	0	0	0	0	0	0	0	0	0	0	0	24	29	19	0	0	0	0	0	0	14	26	26	0	0	0	0	0	0	7	6	10	8	18
d__Bacteria	k__norank_d__Bacteria	p__Actinobacteriota	c__Acidimicrobiia	o__Microtrichales	f__Ilumatobacteraceae	g__norank_f__Ilumatobacteraceae	s__unclassified_g__norank_f__Ilumatobacteraceae	ASV2101	0	0	0	0	0	0	0	0	0	0	0	0	0	0	0	0	38	26	0	0	0	0	0	0	0	0	0	0	0	0	0	0	0	0	0	0	0	0	0	0	0
d__Bacteria	k__norank_d__Bacteria	p__Proteobacteria	c__Alphaproteobacteria	o__Rhizobiales	f__Xanthobacteraceae	g__Rhodopseudomonas	s__unclassified_g__Rhodopseudomonas	ASV21687	0	0	0	0	0	0	0	0	0	0	0	0	0	0	0	0	0	0	0	0	0	0	0	0	0	0	0	0	0	6	0	0	0	0	0	0	0	0	7	0	0
d__Bacteria	k__norank_d__Bacteria	p__Proteobacteria	c__Gammaproteobacteria	o__Oceanospirillales	f__Pseudohongiellaceae	g__BIyi10	s__unclassified_g__BIyi10	ASV3733	0	0	0	0	0	0	0	0	0	0	0	0	0	0	0	0	0	0	0	0	0	0	0	0	7	8	13	14	17	9	0	0	0	0	0	0	15	17	9	0	0
d__Bacteria	k__norank_d__Bacteria	p__Actinobacteriota	c__Thermoleophilia	o__Solirubrobacterales	f__Solirubrobacteraceae	g__Conexibacter	s__uncultured_bacterium_g__Conexibacter	ASV2424	0	0	0	0	0	6	0	5	0	0	0	0	0	0	0	11	9	4	0	0	0	0	0	0	9	3	4	0	0	0	0	0	0	3	3	1	0	0	6	0	0
d__Bacteria	k__norank_d__Bacteria	p__Proteobacteria	c__Gammaproteobacteria	o__Steroidobacterales	f__Steroidobacteraceae	g__norank_f__Steroidobacteraceae	s__unclassified_g__norank_f__Steroidobacteraceae	ASV2178	0	0	0	0	9	11	0	0	9	0	0	0	0	7	0	0	0	0	0	8	0	0	0	0	0	5	4	0	5	0	0	0	0	0	0	0	0	0	0	0	12
d__Bacteria	k__norank_d__Bacteria	p__Proteobacteria	c__Gammaproteobacteria	o__Gammaproteobacteria_Incertae_Sedis	f__unclassified_o__Gammaproteobacteria_Incertae_Sedis	g__Acidibacter	s__uncultured_proteobacterium_g__Acidibacter	ASV28700	0	0	0	0	0	0	0	0	0	0	0	0	0	0	0	0	0	0	0	0	0	0	0	0	0	0	0	0	0	0	0	0	0	0	0	0	0	0	0	0	0
d__Bacteria	k__norank_d__Bacteria	p__Patescibacteria	c__Saccharimonadia	o__Saccharimonadales	f__LWQ8	g__norank_f__LWQ8	s__uncultured_bacterium_f__LWQ8	ASV249	0	0	0	0	0	0	0	0	0	0	0	0	0	0	0	0	0	0	0	0	0	0	0	0	0	0	0	0	0	0	0	0	0	0	0	0	0	0	0	0	0
d__Bacteria	k__norank_d__Bacteria	p__Proteobacteria	c__Alphaproteobacteria	o__Rhizobiales	f__Rhizobiaceae	g__unclassified_f__Rhizobiaceae	s__unclassified_f__Rhizobiaceae	ASV191	0	0	0	0	0	0	0	0	0	0	0	0	0	0	0	0	0	0	0	0	0	0	0	0	0	0	0	0	0	0	0	0	0	0	0	0	0	0	0	0	0
d__Bacteria	k__norank_d__Bacteria	p__Firmicutes	c__Bacilli	o__Paenibacillales	f__Paenibacillaceae	g__Paenibacillus	s__unclassified_g__Paenibacillus	ASV22485	0	0	0	0	0	0	0	0	0	0	0	0	10	0	0	0	0	0	0	0	0	0	0	0	0	0	0	0	0	0	0	0	0	0	0	0	0	0	0	0	0
d__Bacteria	k__norank_d__Bacteria	p__Proteobacteria	c__Gammaproteobacteria	o__Xanthomonadales	f__Rhodanobacteraceae	g__Pseudofulvimonas	s__uncultured_bacterium_g__Pseudofulvimonas	ASV3852	0	0	0	0	0	0	1	0	9	0	0	0	0	0	0	0	0	0	3	3	4	0	0	0	7	10	0	6	7	0	0	0	0	0	0	0	4	2	3	4	0
d__Bacteria	k__norank_d__Bacteria	p__Bacteroidota	c__Bacteroidia	o__Cytophagales	f__Microscillaceae	g__norank_f__Microscillaceae	s__unclassified_g__norank_f__Microscillaceae	ASV14327	0	0	0	0	0	0	0	0	0	0	0	0	0	0	0	0	0	0	0	0	0	0	0	0	13	14	0	0	0	0	0	0	0	0	0	0	0	0	0	0	0
d__Bacteria	k__norank_d__Bacteria	p__Proteobacteria	c__Gammaproteobacteria	o__Burkholderiales	f__Comamonadaceae	g__Ramlibacter	s__unclassified_g__Ramlibacter	ASV3738	0	0	0	0	0	0	9	3	0	0	0	0	0	0	0	8	0	0	0	0	0	0	0	0	44	37	45	0	18	0	0	0	0	0	0	0	0	0	0	0	0
d__Bacteria	k__norank_d__Bacteria	p__Firmicutes	c__Bacilli	o__Bacillales	f__Planococcaceae	g__unclassified_f__Planococcaceae	s__unclassified_f__Planococcaceae	ASV13834	21	12	23	0	0	0	0	5	0	0	0	36	16	0	0	0	0	0	0	0	0	38	0	36	0	0	33	0	0	0	0	0	0	0	0	0	0	0	0	0	0
d__Bacteria	k__norank_d__Bacteria	p__Patescibacteria	c__Saccharimonadia	o__Saccharimonadales	f__norank_o__Saccharimonadales	g__norank_o__Saccharimonadales	s__unclassified_g__norank_o__Saccharimonadales	ASV544	0	0	0	0	0	0	0	0	0	0	0	0	0	0	0	0	0	0	0	0	0	0	0	0	0	0	0	0	0	0	0	0	0	0	0	0	0	0	0	0	0
d__Bacteria	k__norank_d__Bacteria	p__Actinobacteriota	c__Actinobacteria	o__Streptomycetales	f__Streptomycetaceae	g__Streptomyces	s__unclassified_g__Streptomyces	ASV41444	0	0	0	0	0	0	0	0	0	0	0	0	0	0	0	0	0	0	0	0	0	0	0	0	0	0	0	0	0	0	0	0	0	0	0	0	0	11	16	12	14
d__Bacteria	k__norank_d__Bacteria	p__Bacteroidota	c__Bacteroidia	o__Sphingobacteriales	f__Sphingobacteriaceae	g__unclassified_f__Sphingobacteriaceae	s__unclassified_f__Sphingobacteriaceae	ASV3715	0	0	0	0	0	0	0	0	0	0	0	0	1	0	0	0	0	0	0	0	0	0	0	0	0	0	0	8	19	15	0	0	0	0	0	0	38	37	38	0	0
d__Bacteria	k__norank_d__Bacteria	p__Proteobacteria	c__Gammaproteobacteria	o__Burkholderiales	f__Nitrosomonadaceae	g__Nitrosospira	s__unclassified_g__Nitrosospira	ASV4450	0	0	0	7	16	0	0	13	0	0	0	0	0	0	0	0	0	0	0	0	0	0	0	0	0	0	0	0	0	8	0	0	0	0	0	0	0	0	0	0	0
d__Bacteria	k__norank_d__Bacteria	p__Bacteroidota	c__Bacteroidia	o__Cytophagales	f__Spirosomaceae	g__unclassified_f__Spirosomaceae	s__unclassified_f__Spirosomaceae	ASV5235	0	0	0	0	0	0	0	0	0	0	0	0	10	21	25	0	0	0	16	12	11	0	0	0	0	0	0	0	0	10	0	0	0	0	0	0	14	20	6	3	2
d__Bacteria	k__norank_d__Bacteria	p__Proteobacteria	c__Gammaproteobacteria	o__Pseudomonadales	f__Pseudomonadaceae	g__Pseudomonas	s__unclassified_g__Pseudomonas	ASV13804	58	43	125	0	0	0	0	0	0	0	0	0	0	0	0	0	0	0	0	0	0	0	0	0	0	0	0	0	0	0	0	0	0	0	0	0	0	0	0	0	0
d__Bacteria	k__norank_d__Bacteria	p__Actinobacteriota	c__Actinobacteria	o__Pseudonocardiales	f__Pseudonocardiaceae	g__Pseudonocardia	s__unclassified_g__Pseudonocardia	ASV188	0	0	0	0	0	0	0	0	0	0	0	0	0	0	0	0	0	0	0	0	0	0	0	0	0	0	0	0	0	0	0	0	0	0	0	0	0	0	0	0	0
d__Bacteria	k__norank_d__Bacteria	p__Chloroflexi	c__Anaerolineae	o__SBR1031	f__norank_o__SBR1031	g__norank_o__SBR1031	s__uncultured_bacterium_o__SBR1031	ASV25938	0	0	0	0	0	0	0	3	0	0	0	0	0	0	0	0	0	0	0	0	0	0	0	0	0	0	0	0	0	0	0	0	0	0	0	0	0	0	0	0	0
d__Bacteria	k__norank_d__Bacteria	p__Proteobacteria	c__Gammaproteobacteria	o__Steroidobacterales	f__Steroidobacteraceae	g__Steroidobacter	s__uncultured_bacterium_g__Steroidobacter	ASV156	0	0	0	0	0	0	0	0	0	0	0	0	0	0	0	0	0	0	0	0	0	0	0	0	0	0	0	0	0	0	0	0	0	0	0	0	0	0	0	0	0
d__Bacteria	k__norank_d__Bacteria	p__Acidobacteriota	c__Vicinamibacteria	o__Vicinamibacterales	f__Vicinamibacteraceae	g__norank_f__Vicinamibacteraceae	s__unclassified_g__norank_f__Vicinamibacteraceae	ASV4342	18	0	0	0	0	0	0	0	0	0	0	0	0	0	0	0	0	0	0	0	0	0	0	0	0	0	0	0	0	0	0	0	0	0	0	0	0	0	0	0	0
d__Bacteria	k__norank_d__Bacteria	p__Actinobacteriota	c__Actinobacteria	o__Micrococcales	f__Dermabacteraceae	g__Brachybacterium	s__unclassified_g__Brachybacterium	ASV1474	0	0	0	0	0	0	14	3	0	0	0	12	0	0	0	0	0	0	0	0	0	0	0	0	0	0	0	0	0	0	55	59	47	0	3	0	0	0	0	0	0
d__Bacteria	k__norank_d__Bacteria	p__Chloroflexi	c__Ktedonobacteria	o__Ktedonobacterales	f__Ktedonobacteraceae	g__1959-1	s__uncultured_bacterium_g__1959-1	ASV34666	0	0	0	0	0	0	0	0	0	0	0	0	0	0	0	0	0	0	0	0	0	0	0	0	0	0	0	0	0	0	0	0	0	0	0	0	0	0	0	58	21
d__Bacteria	k__norank_d__Bacteria	p__Chloroflexi	c__Gitt-GS-136	o__norank_c__Gitt-GS-136	f__norank_c__Gitt-GS-136	g__norank_c__Gitt-GS-136	s__uncultured_bacterium_c__Gitt-GS-136	ASV2454	6	0	0	0	0	0	0	0	0	0	0	0	0	0	0	10	18	8	0	0	0	0	0	0	0	0	0	13	0	8	0	0	0	0	0	0	0	0	4	0	0
d__Bacteria	k__norank_d__Bacteria	p__Actinobacteriota	c__Actinobacteria	o__Pseudonocardiales	f__Pseudonocardiaceae	g__Pseudonocardia	s__unclassified_g__Pseudonocardia	ASV239	0	0	0	0	0	0	0	0	0	0	0	0	0	0	0	0	0	0	0	0	0	0	0	0	0	0	0	0	0	0	0	0	0	0	0	0	0	0	0	0	0
d__Bacteria	k__norank_d__Bacteria	p__Bacteroidota	c__Bacteroidia	o__Chitinophagales	f__Chitinophagaceae	g__Terrimonas	s__unclassified_g__Terrimonas	ASV25822	0	0	0	0	0	0	0	0	0	0	0	0	0	0	0	0	0	0	0	0	0	0	0	0	0	0	0	0	0	0	0	0	0	0	0	0	0	0	0	0	0
d__Bacteria	k__norank_d__Bacteria	p__Bacteroidota	c__Bacteroidia	o__Chitinophagales	f__Chitinophagaceae	g__Chitinophaga	s__unclassified_g__Chitinophaga	ASV4022	0	0	0	0	0	0	0	0	0	0	0	0	0	6	6	0	0	0	4	7	14	3	0	0	15	14	15	0	4	0	0	0	0	0	0	0	0	0	0	3	0
d__Bacteria	k__norank_d__Bacteria	p__Proteobacteria	c__Alphaproteobacteria	o__Rhizobiales	f__Hyphomicrobiaceae	g__Pedomicrobium	s__unclassified_g__Pedomicrobium	ASV2602	0	0	0	0	0	0	0	0	0	0	0	0	0	0	0	0	18	13	0	0	0	0	0	4	0	0	0	7	0	0	0	0	0	0	0	0	0	0	4	0	0
d__Bacteria	k__norank_d__Bacteria	p__Proteobacteria	c__Alphaproteobacteria	o__Rhizobiales	f__Xanthobacteraceae	g__unclassified_f__Xanthobacteraceae	s__unclassified_f__Xanthobacteraceae	ASV633	0	0	0	0	0	0	0	0	0	0	0	0	0	11	6	0	0	0	0	12	25	0	0	0	14	0	0	6	7	0	0	0	0	0	0	0	0	0	0	10	10
d__Bacteria	k__norank_d__Bacteria	p__Proteobacteria	c__Gammaproteobacteria	o__Cellvibrionales	f__Cellvibrionaceae	g__Cellvibrio	s__unclassified_g__Cellvibrio	ASV21619	0	0	0	0	0	0	0	0	0	0	0	0	0	0	0	0	0	0	14	0	0	11	0	0	0	0	0	20	0	16	0	0	0	0	0	0	0	0	0	32	0
d__Bacteria	k__norank_d__Bacteria	p__Acidobacteriota	c__Blastocatellia	o__Blastocatellales	f__Blastocatellaceae	g__unclassified_f__Blastocatellaceae	s__unclassified_f__Blastocatellaceae	ASV9484	0	0	0	2	0	0	0	0	0	0	0	0	0	0	0	0	0	0	0	0	0	0	0	0	0	0	0	0	0	0	0	0	0	0	0	0	0	0	0	0	0
d__Bacteria	k__norank_d__Bacteria	p__Acidobacteriota	c__Acidobacteriae	o__Bryobacterales	f__Bryobacteraceae	g__Bryobacter	s__unclassified_g__Bryobacter	ASV4406	0	0	0	0	15	0	0	0	0	0	0	0	0	9	0	0	0	0	0	0	0	0	0	0	0	0	0	0	0	0	0	0	0	0	0	0	14	0	0	0	0
d__Bacteria	k__norank_d__Bacteria	p__Actinobacteriota	c__Thermoleophilia	o__Gaiellales	f__norank_o__Gaiellales	g__norank_o__Gaiellales	s__unclassified_g__norank_o__Gaiellales	ASV7522	0	8	0	8	0	0	0	0	0	0	0	0	0	0	0	23	27	0	0	0	0	0	0	0	0	0	0	0	0	0	0	0	6	0	0	0	0	0	0	0	0
d__Bacteria	k__norank_d__Bacteria	p__Myxococcota	c__Polyangia	o__Polyangiales	f__BIrii41	g__norank_f__BIrii41	s__unclassified_g__norank_f__BIrii41	ASV9117	0	0	0	0	0	0	2	0	0	0	0	0	0	0	0	0	0	0	0	0	0	0	0	0	0	0	0	0	0	0	0	0	0	0	0	0	0	0	0	0	0
d__Bacteria	k__norank_d__Bacteria	p__Bacteroidota	c__Bacteroidia	o__Chitinophagales	f__Chitinophagaceae	g__norank_f__Chitinophagaceae	s__bacterium_enrichment_culture_clone_D8	ASV177	0	0	0	0	0	0	0	0	0	0	0	0	0	0	0	0	0	0	0	0	0	0	0	0	0	0	0	0	0	0	0	0	0	0	0	0	0	0	0	0	0
d__Bacteria	k__norank_d__Bacteria	p__Proteobacteria	c__Gammaproteobacteria	o__Enterobacterales	f__Yersiniaceae	g__Serratia	s__unclassified_g__Serratia	ASV43266	0	0	0	0	0	0	0	0	0	24	0	0	0	0	0	0	0	39	0	0	0	0	0	0	0	0	0	0	0	0	0	0	0	161	0	0	0	0	0	0	0
d__Bacteria	k__norank_d__Bacteria	p__Proteobacteria	c__Gammaproteobacteria	o__Burkholderiales	f__Comamonadaceae	g__unclassified_f__Comamonadaceae	s__unclassified_f__Comamonadaceae	ASV28789	0	0	0	0	0	0	0	0	0	0	0	0	0	0	0	0	0	0	0	0	0	0	0	0	9	0	0	0	0	0	0	0	0	0	0	0	0	0	0	0	0
d__Bacteria	k__norank_d__Bacteria	p__Proteobacteria	c__Alphaproteobacteria	o__Rhizobiales	f__Xanthobacteraceae	g__norank_f__Xanthobacteraceae	s__unclassified_g__norank_f__Xanthobacteraceae	ASV11480	0	0	0	18	0	0	9	0	0	0	0	0	0	0	0	0	0	0	0	0	0	0	0	0	26	0	0	29	0	0	0	0	0	0	0	0	0	25	0	12	44
d__Bacteria	k__norank_d__Bacteria	p__Proteobacteria	c__Alphaproteobacteria	o__norank_c__Alphaproteobacteria	f__norank_c__Alphaproteobacteria	g__norank_c__Alphaproteobacteria	s__uncultured_Rhodospirillaceae_bacterium_c__Alphaproteobacteria	ASV3861	0	0	0	0	0	0	0	0	0	0	0	0	0	0	0	0	0	0	0	0	0	0	0	0	0	0	0	0	7	0	0	0	0	0	0	0	14	0	7	0	6
d__Bacteria	k__norank_d__Bacteria	p__Patescibacteria	c__Saccharimonadia	o__Saccharimonadales	f__unclassified_o__Saccharimonadales	g__unclassified_o__Saccharimonadales	s__unclassified_o__Saccharimonadales	ASV513	0	0	0	18	95	17	8	13	13	0	0	4	0	0	0	0	0	0	0	0	0	0	0	0	0	12	0	0	0	0	0	0	0	0	0	0	0	0	0	0	0
d__Bacteria	k__norank_d__Bacteria	p__Myxococcota	c__Polyangia	o__Nannocystales	f__Nannocystaceae	g__Nannocystis	s__unclassified_g__Nannocystis	ASV2534	0	0	0	5	0	0	5	4	5	0	0	0	8	0	10	0	0	0	0	5	14	0	0	0	4	5	12	6	6	9	0	0	0	0	0	0	0	0	0	5	0
d__Bacteria	k__norank_d__Bacteria	p__Bacteroidota	c__Bacteroidia	o__Sphingobacteriales	f__Sphingobacteriaceae	g__Pedobacter	s__unclassified_g__Pedobacter	ASV31405	0	0	0	0	0	0	0	0	0	0	0	0	0	0	0	0	0	0	39	35	40	32	35	31	0	0	0	0	0	0	0	0	0	0	0	0	0	0	0	0	0
d__Bacteria	k__norank_d__Bacteria	p__Acidobacteriota	c__Acidobacteriae	o__Bryobacterales	f__Bryobacteraceae	g__Bryobacter	s__unclassified_g__Bryobacter	ASV4345	0	0	0	0	11	0	7	10	9	0	0	0	0	0	0	0	0	10	0	0	0	0	0	0	0	0	0	0	0	0	0	0	0	0	0	0	0	0	21	11	0
d__Bacteria	k__norank_d__Bacteria	p__Bacteroidota	c__Bacteroidia	o__Flavobacteriales	f__Flavobacteriaceae	g__Flavobacterium	s__unclassified_g__Flavobacterium	ASV271	0	0	0	0	0	0	0	0	0	0	0	0	0	0	0	0	0	0	0	0	0	0	0	0	0	0	0	0	0	0	0	0	0	0	0	0	0	0	0	0	0
d__Bacteria	k__norank_d__Bacteria	p__Proteobacteria	c__Alphaproteobacteria	o__Rhodobacterales	f__Rhodobacteraceae	g__Rubellimicrobium	s__uncultured_bacterium_g__Rubellimicrobium	ASV320	10	0	0	0	0	0	0	0	0	0	10	0	0	0	0	0	0	0	0	0	0	18	0	13	0	0	0	0	0	0	23	21	17	0	0	0	0	0	0	0	0
d__Bacteria	k__norank_d__Bacteria	p__Chloroflexi	c__Anaerolineae	o__SBR1031	f__norank_o__SBR1031	g__norank_o__SBR1031	s__uncultured_Gemmatimonadetes_bacterium_o__SBR1031	ASV1922	0	0	0	0	1	0	0	0	4	0	0	2	0	0	0	7	16	8	0	0	0	0	0	0	0	1	0	0	0	0	0	2	0	3	0	0	0	0	0	0	5
d__Bacteria	k__norank_d__Bacteria	p__Proteobacteria	c__Alphaproteobacteria	o__Sphingomonadales	f__Sphingomonadaceae	g__Altererythrobacter	s__unclassified_g__Altererythrobacter	ASV45289	0	0	0	0	0	0	0	0	0	0	0	0	0	0	0	0	0	0	0	0	0	0	0	0	0	0	0	0	0	0	0	0	0	0	0	0	0	0	0	0	0
d__Bacteria	k__norank_d__Bacteria	p__Proteobacteria	c__Alphaproteobacteria	o__Rhizobiales	f__Rhizobiaceae	g__Allorhizobium-Neorhizobium-Pararhizobium-Rhizobium	s__unclassified_g__Allorhizobium-Neorhizobium-Pararhizobium-Rhizobium	ASV28667	0	0	0	0	0	0	0	0	0	0	0	0	0	0	0	0	0	0	0	0	0	0	0	0	0	0	0	0	0	0	0	0	0	0	0	0	0	0	0	0	0
d__Bacteria	k__norank_d__Bacteria	p__Bacteroidota	c__Bacteroidia	o__Sphingobacteriales	f__Sphingobacteriaceae	g__Sphingobacterium	s__Sphingobacterium_shayense	ASV62	9	3	6	0	0	0	0	0	0	0	0	0	0	6	7	0	0	0	0	0	0	0	0	0	0	0	0	0	0	0	0	0	0	0	0	0	0	8	0	0	0
d__Bacteria	k__norank_d__Bacteria	p__Gemmatimonadota	c__AKAU4049	o__norank_c__AKAU4049	f__norank_c__AKAU4049	g__norank_c__AKAU4049	s__unclassified_g__norank_c__AKAU4049	ASV2507	0	6	0	0	0	16	0	0	8	0	0	0	0	0	0	0	0	0	0	0	0	0	0	0	10	0	0	0	0	0	0	0	0	0	0	0	9	0	17	3	0
d__Bacteria	k__norank_d__Bacteria	p__Acidobacteriota	c__Vicinamibacteria	o__Vicinamibacterales	f__Vicinamibacteraceae	g__Luteitalea	s__unclassified_g__Luteitalea	ASV696	0	0	0	0	0	0	0	0	0	0	0	0	0	0	0	0	0	0	0	0	0	0	0	0	11	0	8	0	8	6	0	0	0	0	0	0	0	6	17	0	11
d__Bacteria	k__norank_d__Bacteria	p__Actinobacteriota	c__Actinobacteria	o__Corynebacteriales	f__Mycobacteriaceae	g__Mycobacterium	s__unclassified_g__Mycobacterium	ASV257	0	0	0	0	0	0	0	0	0	0	0	0	0	0	0	0	0	0	0	0	0	0	0	0	0	0	0	0	0	0	0	0	0	0	0	0	0	0	0	0	0
d__Bacteria	k__norank_d__Bacteria	p__Proteobacteria	c__Gammaproteobacteria	o__Xanthomonadales	f__Xanthomonadaceae	g__Arenimonas	s__unclassified_g__Arenimonas	ASV25717	0	0	0	0	0	0	0	0	0	0	0	0	0	0	0	0	0	0	0	0	0	0	0	0	0	0	0	0	0	0	0	0	0	0	0	0	0	0	0	0	0
d__Bacteria	k__norank_d__Bacteria	p__Proteobacteria	c__Gammaproteobacteria	o__Burkholderiales	f__Alcaligenaceae	g__Verticiella	s__unclassified_g__Verticiella	ASV7342	0	0	0	31	0	16	0	0	0	0	0	0	0	0	0	0	0	0	0	0	0	0	0	0	0	0	0	0	0	0	0	0	0	0	0	7	0	0	0	0	0
d__Bacteria	k__norank_d__Bacteria	p__Proteobacteria	c__Alphaproteobacteria	o__Reyranellales	f__Reyranellaceae	g__norank_f__Reyranellaceae	s__uncultured_bacterium_f__Reyranellaceae	ASV4257	0	0	0	0	0	0	0	2	0	0	0	0	0	0	0	0	0	0	0	2	0	0	0	0	0	0	3	2	2	0	0	0	0	0	0	0	4	0	0	2	6
d__Bacteria	k__norank_d__Bacteria	p__Proteobacteria	c__Alphaproteobacteria	o__Caulobacterales	f__Hyphomonadaceae	g__Hirschia	s__unclassified_g__Hirschia	ASV23413	0	0	0	0	0	0	0	0	0	0	0	0	0	0	0	0	0	0	0	0	0	0	0	0	18	0	0	0	0	0	0	0	0	0	0	0	0	0	0	0	0
d__Bacteria	k__norank_d__Bacteria	p__Methylomirabilota	c__Methylomirabilia	o__Rokubacteriales	f__norank_o__Rokubacteriales	g__norank_o__Rokubacteriales	s__uncultured_bacterium_o__Rokubacteriales	ASV4445	0	0	0	4	12	0	0	0	17	6	0	0	0	0	0	15	12	0	0	0	0	0	0	0	0	0	0	0	0	0	0	0	0	0	0	0	0	0	9	0	0
d__Bacteria	k__norank_d__Bacteria	p__Proteobacteria	c__Gammaproteobacteria	o__Enterobacterales	f__Erwiniaceae	g__unclassified_f__Erwiniaceae	s__unclassified_f__Erwiniaceae	ASV1506	0	15	0	0	0	0	0	0	0	0	0	0	0	0	0	0	0	0	0	0	0	29	38	36	0	0	0	0	0	5	30	40	32	10	0	0	0	0	0	0	0
d__Bacteria	k__norank_d__Bacteria	p__Bacteroidota	c__Bacteroidia	o__Sphingobacteriales	f__Sphingobacteriaceae	g__Solitalea	s__uncultured_Sphingobacteriales_bacterium_g__Solitalea	ASV4067	0	0	0	0	0	0	0	0	0	0	0	0	0	0	0	0	0	0	23	19	14	0	0	0	6	13	11	5	3	14	0	0	0	0	0	0	4	5	0	0	0
d__Bacteria	k__norank_d__Bacteria	p__Verrucomicrobiota	c__Verrucomicrobiae	o__Pedosphaerales	f__Pedosphaeraceae	g__unclassified_f__Pedosphaeraceae	s__unclassified_f__Pedosphaeraceae	ASV2614	0	0	0	0	7	3	5	2	0	3	0	0	0	0	0	2	0	0	0	0	0	0	0	0	0	0	0	2	0	0	0	0	0	1	0	0	0	4	0	3	0
d__Bacteria	k__norank_d__Bacteria	p__Chloroflexi	c__Gitt-GS-136	o__norank_c__Gitt-GS-136	f__norank_c__Gitt-GS-136	g__norank_c__Gitt-GS-136	s__uncultured_bacterium_c__Gitt-GS-136	ASV5797	0	0	0	0	0	0	8	0	8	0	0	0	0	0	0	9	11	8	0	8	0	0	0	0	0	0	0	0	0	0	0	0	0	0	0	0	7	0	0	5	0
d__Bacteria	k__norank_d__Bacteria	p__Bacteroidota	c__Bacteroidia	o__Chitinophagales	f__Chitinophagaceae	g__Taibaiella	s__unclassified_g__Taibaiella	ASV7345	0	0	0	32	22	16	0	0	0	0	0	0	8	0	0	0	0	0	0	0	0	0	0	0	0	0	0	0	0	0	0	0	0	0	0	0	0	0	0	0	0
d__Bacteria	k__norank_d__Bacteria	p__Proteobacteria	c__Alphaproteobacteria	o__Rhizobiales	f__Hyphomicrobiaceae	g__Hyphomicrobium	s__unclassified_g__Hyphomicrobium	ASV28799	0	0	0	0	0	0	0	0	0	0	0	0	0	0	0	0	0	0	0	0	14	0	0	0	0	0	0	0	0	0	0	0	0	0	0	0	0	0	0	0	0
d__Bacteria	k__norank_d__Bacteria	p__Proteobacteria	c__Gammaproteobacteria	o__Xanthomonadales	f__Xanthomonadaceae	g__Pseudoxanthomonas	s__uncultured_gamma_proteobacterium_g__Pseudoxanthomonas	ASV745	0	0	0	0	0	0	0	0	0	0	0	0	0	0	0	0	0	0	17	13	0	0	0	0	26	15	35	0	0	0	0	0	0	0	0	0	0	0	18	0	10
d__Bacteria	k__norank_d__Bacteria	p__Firmicutes	c__Bacilli	o__Bacillales	f__Planococcaceae	g__unclassified_f__Planococcaceae	s__unclassified_f__Planococcaceae	ASV1525	0	0	0	0	0	0	0	0	0	56	32	0	0	0	0	0	0	0	0	0	0	0	0	0	0	0	0	0	0	0	54	30	62	0	0	0	0	0	0	0	0
d__Bacteria	k__norank_d__Bacteria	p__Proteobacteria	c__Alphaproteobacteria	o__Rhizobiales	f__Rhizobiaceae	g__unclassified_f__Rhizobiaceae	s__unclassified_f__Rhizobiaceae	ASV572	0	0	0	0	0	0	0	0	0	0	0	0	4	2	0	0	0	0	0	5	2	0	0	0	0	0	4	0	0	3	0	0	0	0	0	0	8	4	9	6	10
d__Bacteria	k__norank_d__Bacteria	p__Proteobacteria	c__Alphaproteobacteria	o__Sphingomonadales	f__Sphingomonadaceae	g__Sphingomonas	s__unclassified_g__Sphingomonas	ASV387	0	0	0	0	0	0	0	0	0	0	0	0	0	0	0	0	0	0	0	0	0	0	0	0	0	0	0	0	0	0	0	0	0	0	0	0	0	0	0	0	0
d__Bacteria	k__norank_d__Bacteria	p__Verrucomicrobiota	c__Verrucomicrobiae	o__Chthoniobacterales	f__Chthoniobacteraceae	g__Chthoniobacter	s__unclassified_g__Chthoniobacter	ASV11578	0	0	0	8	0	0	0	0	0	0	0	0	0	0	0	0	0	0	0	0	0	0	0	0	20	16	18	18	0	0	0	0	0	0	0	0	0	0	5	12	11
d__Bacteria	k__norank_d__Bacteria	p__Proteobacteria	c__Gammaproteobacteria	o__Burkholderiales	f__Nitrosomonadaceae	g__MND1	s__unclassified_g__MND1	ASV5743	0	0	0	0	0	0	0	0	0	0	0	0	0	0	0	0	0	0	0	0	0	0	0	0	0	0	0	0	0	0	0	0	0	0	0	0	6	0	15	0	0
d__Bacteria	k__norank_d__Bacteria	p__Verrucomicrobiota	c__Verrucomicrobiae	o__Chthoniobacterales	f__Chthoniobacteraceae	g__Chthoniobacter	s__unclassified_g__Chthoniobacter	ASV2314	0	0	0	10	0	0	0	4	0	0	0	0	0	0	0	0	0	0	0	0	0	0	4	0	0	0	8	0	0	0	11	0	0	0	0	3	0	8	9	0	0
d__Bacteria	k__norank_d__Bacteria	p__Proteobacteria	c__Alphaproteobacteria	o__Sphingomonadales	f__Sphingomonadaceae	g__Sphingomonas	s__unclassified_g__Sphingomonas	ASV28693	0	0	0	0	0	0	0	0	0	0	0	0	0	0	0	0	0	0	0	0	14	0	0	0	0	0	0	0	0	0	0	0	0	0	0	0	0	0	0	0	0
d__Bacteria	k__norank_d__Bacteria	p__Proteobacteria	c__Gammaproteobacteria	o__Pseudomonadales	f__Moraxellaceae	g__norank_f__Moraxellaceae	s__metagenome_f__Moraxellaceae	ASV2572	0	0	0	0	2	0	0	0	0	0	0	0	0	0	0	0	0	0	0	9	0	0	0	0	20	23	19	6	0	0	0	0	0	0	0	0	0	0	0	6	0
d__Bacteria	k__norank_d__Bacteria	p__Actinobacteriota	c__Thermoleophilia	o__Gaiellales	f__Gaiellaceae	g__Gaiella	s__actinobacterium_WWH12	ASV2236	0	6	0	0	0	6	0	0	0	0	0	0	0	0	3	0	0	10	0	0	0	0	0	0	0	0	0	0	0	0	0	0	4	0	0	4	0	0	0	0	0
d__Bacteria	k__norank_d__Bacteria	p__Actinobacteriota	c__Acidimicrobiia	o__IMCC26256	f__norank_o__IMCC26256	g__norank_o__IMCC26256	s__unclassified_g__norank_o__IMCC26256	ASV4562	0	0	0	0	0	0	0	0	0	0	0	0	0	0	0	0	0	0	0	0	0	0	0	0	0	0	0	0	0	0	0	0	0	0	0	0	0	3	0	4	5
d__Bacteria	k__norank_d__Bacteria	p__Patescibacteria	c__Saccharimonadia	o__Saccharimonadales	f__Saccharimonadaceae	g__TM7a	s__uncultured_bacterium_g__TM7a	ASV1597	18	18	22	0	0	0	0	0	0	30	19	17	0	0	0	0	0	0	0	0	0	13	12	11	0	0	0	0	0	0	0	11	11	0	0	0	0	0	0	0	0
d__Bacteria	k__norank_d__Bacteria	p__Actinobacteriota	c__Actinobacteria	o__Streptosporangiales	f__Thermomonosporaceae	g__Actinocorallia	s__Actinocorallia_longicatena	ASV5463	0	0	1	0	0	0	0	0	0	0	0	0	0	4	0	0	0	0	0	5	0	0	0	7	0	0	0	6	0	10	0	0	0	0	0	2	6	15	15	25	42
d__Bacteria	k__norank_d__Bacteria	p__Proteobacteria	c__Alphaproteobacteria	o__Rhizobiales	f__Rhizobiaceae	g__Allorhizobium-Neorhizobium-Pararhizobium-Rhizobium	s__unclassified_g__Allorhizobium-Neorhizobium-Pararhizobium-Rhizobium	ASV13845	0	17	16	0	0	0	39	36	34	21	23	19	0	0	0	0	0	0	0	0	0	0	0	0	0	0	0	0	0	0	0	0	0	0	0	0	0	0	0	0	0
d__Bacteria	k__norank_d__Bacteria	p__Proteobacteria	c__Gammaproteobacteria	o__Xanthomonadales	f__Rhodanobacteraceae	g__Dokdonella	s__unclassified_g__Dokdonella	ASV12451	0	0	0	0	4	0	0	0	0	0	0	0	0	0	0	0	0	0	0	0	0	0	0	0	0	0	0	0	0	0	0	0	0	0	0	0	19	0	0	0	0
d__Bacteria	k__norank_d__Bacteria	p__Proteobacteria	c__Gammaproteobacteria	o__Oceanospirillales	f__Pseudohongiellaceae	g__Pseudohongiella	s__unclassified_g__Pseudohongiella	ASV7347	0	0	0	0	0	0	0	0	0	0	0	0	0	0	0	0	0	0	2	7	12	0	0	0	0	0	0	0	0	0	0	0	0	0	0	0	6	8	3	0	0
d__Bacteria	k__norank_d__Bacteria	p__Actinobacteriota	c__Actinobacteria	o__Frankiales	f__norank_o__Frankiales	g__norank_o__Frankiales	s__unclassified_g__norank_o__Frankiales	ASV2546	13	14	0	0	0	0	0	0	0	21	12	17	0	0	0	0	0	0	0	0	0	5	4	10	0	0	0	0	0	0	18	0	0	0	0	0	0	0	0	0	0
d__Bacteria	k__norank_d__Bacteria	p__Proteobacteria	c__Alphaproteobacteria	o__Sphingomonadales	f__Sphingomonadaceae	g__Altererythrobacter	s__unclassified_g__Altererythrobacter	ASV2175	0	0	0	0	0	0	0	0	0	0	0	0	0	0	0	7	0	0	0	0	0	0	0	0	0	0	24	17	21	31	0	0	0	0	0	0	0	0	10	0	0
d__Bacteria	k__norank_d__Bacteria	p__Proteobacteria	c__Alphaproteobacteria	o__Rhizobiales	f__Rhizobiaceae	g__Mesorhizobium	s__unclassified_g__Mesorhizobium	ASV58	0	0	0	0	0	0	0	0	0	0	0	0	0	0	0	0	0	0	0	0	0	0	0	0	0	0	0	0	0	0	0	0	0	0	0	0	0	0	0	0	0
d__Bacteria	k__norank_d__Bacteria	p__Actinobacteriota	c__Acidimicrobiia	o__Microtrichales	f__norank_o__Microtrichales	g__norank_o__Microtrichales	s__metagenome_o__Microtrichales	ASV3788	0	0	0	0	0	0	2	0	0	0	0	0	15	14	12	0	0	0	18	21	17	0	0	0	6	3	2	11	10	11	0	0	0	0	0	0	10	8	5	4	8
d__Bacteria	k__norank_d__Bacteria	p__Proteobacteria	c__Alphaproteobacteria	o__Rhizobiales	f__Rhizobiaceae	g__Allorhizobium-Neorhizobium-Pararhizobium-Rhizobium	s__unclassified_g__Allorhizobium-Neorhizobium-Pararhizobium-Rhizobium	ASV20393	0	0	0	0	0	11	11	19	0	12	0	0	0	0	0	0	0	0	11	0	9	16	0	0	0	0	0	11	0	0	0	0	0	0	0	0	11	15	11	0	0
d__Bacteria	k__norank_d__Bacteria	p__Bacteroidota	c__Bacteroidia	o__Sphingobacteriales	f__Sphingobacteriaceae	g__Mucilaginibacter	s__Mucilaginibacter_calamicampi	ASV15011	0	0	0	0	0	0	0	0	0	0	0	0	0	0	0	0	0	0	26	41	6	0	0	0	0	0	0	0	0	0	0	0	0	0	0	0	0	0	0	8	10
d__Bacteria	k__norank_d__Bacteria	p__Acidobacteriota	c__Vicinamibacteria	o__Vicinamibacterales	f__norank_o__Vicinamibacterales	g__norank_o__Vicinamibacterales	s__unclassified_g__norank_o__Vicinamibacterales	ASV4482	0	0	0	0	0	0	0	12	0	0	0	0	0	0	0	0	1	0	0	0	0	0	0	0	0	0	0	0	0	0	0	0	0	0	0	0	0	0	0	0	8
d__Bacteria	k__norank_d__Bacteria	p__Actinobacteriota	c__Actinobacteria	o__Streptomycetales	f__Streptomycetaceae	g__Streptomyces	s__unclassified_g__Streptomyces	ASV14874	0	0	0	0	0	0	0	0	0	0	0	0	0	0	0	0	0	0	0	0	0	0	93	0	0	0	0	0	0	0	0	0	0	0	0	0	0	0	0	0	0
d__Bacteria	k__norank_d__Bacteria	p__Actinobacteriota	c__Actinobacteria	o__Micrococcales	f__Microbacteriaceae	g__Schumannella	s__Schumannella_sp._b177	ASV1539	21	20	17	0	0	0	0	0	0	24	47	20	0	0	0	0	0	0	0	0	0	8	0	0	0	0	0	0	0	0	30	26	15	0	0	0	0	0	0	0	0
d__Bacteria	k__norank_d__Bacteria	p__Proteobacteria	c__Alphaproteobacteria	o__Rhizobiales	f__Rhizobiaceae	g__Aureimonas	s__unclassified_g__Aureimonas	ASV3953	15	9	15	0	3	0	2	5	0	17	14	13	8	0	0	17	10	0	0	0	0	15	0	0	0	0	0	0	2	0	10	0	0	0	0	0	0	5	0	0	0
d__Bacteria	k__norank_d__Bacteria	p__Proteobacteria	c__Alphaproteobacteria	o__Azospirillales	f__Azospirillaceae	g__Skermanella	s__unclassified_g__Skermanella	ASV2237	0	0	0	0	0	10	0	9	0	0	0	0	0	0	0	21	0	0	0	0	0	0	0	0	0	0	0	0	0	0	0	0	0	0	0	0	0	0	0	12	0
d__Bacteria	k__norank_d__Bacteria	p__Gemmatimonadota	c__Gemmatimonadetes	o__Gemmatimonadales	f__Gemmatimonadaceae	g__norank_f__Gemmatimonadaceae	s__uncultured_Gemmatimonadaceae_bacterium_f__Gemmatimonadaceae	ASV2333	0	0	2	5	11	10	4	8	0	0	0	0	0	0	7	6	5	9	0	0	0	0	0	0	0	0	0	0	0	0	0	0	0	0	3	0	0	0	11	0	0
d__Bacteria	k__norank_d__Bacteria	p__Bacteroidota	c__Bacteroidia	o__Flavobacteriales	f__Flavobacteriaceae	g__Flavobacterium	s__unclassified_g__Flavobacterium	ASV7363	20	18	17	0	0	3	0	0	0	20	16	14	0	0	0	0	0	0	0	0	0	0	0	0	0	0	0	0	0	0	0	0	0	0	7	9	0	0	0	0	0
d__Bacteria	k__norank_d__Bacteria	p__Proteobacteria	c__Gammaproteobacteria	o__Burkholderiales	f__Comamonadaceae	g__Hydrogenophaga	s__Hydrogenophaga_intermedia	ASV24901	0	0	0	0	0	0	0	0	0	5	0	0	0	0	0	0	0	0	0	0	0	0	0	0	0	0	0	0	0	0	0	0	0	2	0	0	0	0	0	0	0
d__Bacteria	k__norank_d__Bacteria	p__Myxococcota	c__Polyangia	o__Nannocystales	f__Nannocystaceae	g__norank_f__Nannocystaceae	s__unclassified_g__norank_f__Nannocystaceae	ASV3858	0	0	0	0	0	0	0	0	0	0	0	0	0	0	0	0	0	0	14	26	19	0	0	0	5	0	0	11	8	0	0	0	0	0	0	0	0	9	19	8	13
d__Bacteria	k__norank_d__Bacteria	p__Bacteroidota	c__Bacteroidia	o__Cytophagales	f__Microscillaceae	g__norank_f__Microscillaceae	s__unclassified_g__norank_f__Microscillaceae	ASV4585	0	0	0	0	0	0	0	0	0	0	0	0	0	0	0	0	0	0	0	6	0	0	0	0	0	0	0	0	0	0	0	0	0	0	0	0	17	15	12	9	8
d__Bacteria	k__norank_d__Bacteria	p__Actinobacteriota	c__Thermoleophilia	o__Gaiellales	f__Gaiellaceae	g__Gaiella	s__unclassified_g__Gaiella	ASV2111	0	0	0	0	0	0	0	0	0	0	0	15	0	0	0	0	14	0	0	0	0	0	0	0	0	0	0	0	18	0	0	0	0	0	0	0	0	0	25	0	0
d__Bacteria	k__norank_d__Bacteria	p__Proteobacteria	c__Gammaproteobacteria	o__Steroidobacterales	f__Steroidobacteraceae	g__Steroidobacter	s__unclassified_g__Steroidobacter	ASV3947	0	0	0	0	0	0	0	0	0	0	0	0	0	0	0	0	0	0	0	0	0	0	0	0	0	0	0	0	5	0	0	0	0	0	0	0	10	30	10	0	0
d__Bacteria	k__norank_d__Bacteria	p__Actinobacteriota	c__MB-A2-108	o__norank_c__MB-A2-108	f__norank_c__MB-A2-108	g__norank_c__MB-A2-108	s__uncultured_bacterium_c__MB-A2-108	ASV2369	5	0	0	0	12	12	0	0	0	0	0	0	0	6	0	8	12	5	0	0	0	0	0	0	0	0	0	0	0	0	0	0	0	5	2	0	7	0	0	9	0
d__Bacteria	k__norank_d__Bacteria	p__Verrucomicrobiota	c__Verrucomicrobiae	o__Chthoniobacterales	f__Terrimicrobiaceae	g__Terrimicrobium	s__Spartobacteria_bacterium_Gsoil_144	ASV33401	0	0	0	0	0	0	0	0	0	0	0	0	0	0	0	0	0	0	0	0	0	0	0	0	0	0	0	0	0	0	0	0	0	0	0	0	0	0	0	16	0
d__Bacteria	k__norank_d__Bacteria	p__Chloroflexi	c__Chloroflexia	o__Thermomicrobiales	f__JG30-KF-CM45	g__norank_f__JG30-KF-CM45	s__uncultured_bacterium_f__JG30-KF-CM45	ASV1685	0	0	0	0	0	0	0	0	0	0	4	0	0	0	0	0	0	0	0	0	0	0	0	0	0	0	0	0	29	13	0	7	0	0	0	0	0	0	0	22	30
d__Bacteria	k__norank_d__Bacteria	p__Proteobacteria	c__Alphaproteobacteria	o__Sphingomonadales	f__Sphingomonadaceae	g__Altererythrobacter	s__unclassified_g__Altererythrobacter	ASV256	0	0	0	0	0	0	0	0	0	0	0	0	0	0	0	0	0	0	0	0	0	0	0	0	0	0	0	0	0	0	0	0	0	0	0	0	0	0	0	0	0
d__Bacteria	k__norank_d__Bacteria	p__Actinobacteriota	c__Actinobacteria	o__Corynebacteriales	f__Nocardiaceae	g__Rhodococcus	s__unclassified_g__Rhodococcus	ASV108142	0	0	0	0	0	0	0	0	0	0	0	0	0	0	0	0	0	0	0	0	0	0	0	0	0	0	0	0	0	0	0	0	0	0	0	0	0	0	0	0	0
d__Bacteria	k__norank_d__Bacteria	p__Chloroflexi	c__Anaerolineae	o__SBR1031	f__A4b	g__norank_f__A4b	s__unclassified_g__norank_f__A4b	ASV23454	0	0	0	0	0	0	0	0	0	0	0	0	0	0	0	0	0	0	0	0	0	0	0	0	0	0	9	0	0	0	0	0	0	0	0	0	0	0	0	7	0
d__Bacteria	k__norank_d__Bacteria	p__Proteobacteria	c__Alphaproteobacteria	o__Rhizobiales	f__Rhizobiaceae	g__Mesorhizobium	s__unclassified_g__Mesorhizobium	ASV2153	0	0	0	0	0	0	32	13	12	0	0	0	0	0	0	0	0	0	0	0	0	0	0	0	0	0	0	0	0	0	0	0	0	0	0	0	0	0	0	22	0
d__Bacteria	k__norank_d__Bacteria	p__Proteobacteria	c__Alphaproteobacteria	o__Caulobacterales	f__Caulobacteraceae	g__norank_f__Caulobacteraceae	s__unclassified_g__norank_f__Caulobacteraceae	ASV517	0	0	0	0	0	0	0	0	0	0	0	0	0	0	0	0	0	0	0	0	0	0	0	0	0	10	0	6	0	0	0	0	0	0	0	0	0	0	0	6	0
d__Bacteria	k__norank_d__Bacteria	p__Proteobacteria	c__Gammaproteobacteria	o__Burkholderiales	f__Nitrosomonadaceae	g__IS-44	s__unclassified_g__IS-44	ASV16533	0	0	0	0	0	0	0	2	10	0	0	0	0	0	0	0	2	0	0	0	0	0	0	0	0	0	0	0	0	0	0	0	0	0	0	0	0	0	0	0	0
d__Bacteria	k__norank_d__Bacteria	p__Proteobacteria	c__Alphaproteobacteria	o__Rhizobiales	f__Rhodomicrobiaceae	g__Rhodomicrobium	s__unclassified_g__Rhodomicrobium	ASV4448	0	0	0	0	0	0	0	16	0	0	0	0	0	0	0	6	0	0	0	0	0	0	0	0	9	0	0	0	0	0	0	0	0	0	0	0	0	0	0	0	0
d__Bacteria	k__norank_d__Bacteria	p__Firmicutes	c__Bacilli	o__Paenibacillales	f__Paenibacillaceae	g__Paenibacillus	s__Paenibacillus_sp._T79	ASV13838	0	0	18	0	0	0	10	0	0	0	0	25	0	0	0	0	0	0	6	8	0	0	0	0	0	0	28	0	0	0	0	0	0	0	0	0	0	0	0	0	0
d__Bacteria	k__norank_d__Bacteria	p__Bacteroidota	c__Bacteroidia	o__Cytophagales	f__Microscillaceae	g__Chryseolinea	s__uncultured_bacterium_g__Chryseolinea	ASV2256	0	0	0	0	8	8	0	0	0	0	0	0	0	0	0	5	0	7	0	0	0	0	0	0	0	0	0	0	0	0	0	0	0	0	0	8	0	0	0	0	0
d__Bacteria	k__norank_d__Bacteria	p__Bacteroidota	c__Bacteroidia	o__Chitinophagales	f__Chitinophagaceae	g__Terrimonas	s__unclassified_g__Terrimonas	ASV25620	0	0	0	0	0	0	0	0	0	0	0	0	0	0	0	0	0	0	0	0	0	0	0	0	0	0	0	0	0	0	0	0	0	0	0	0	0	0	0	0	0
d__Bacteria	k__norank_d__Bacteria	p__Proteobacteria	c__Alphaproteobacteria	o__Sphingomonadales	f__Sphingomonadaceae	g__unclassified_f__Sphingomonadaceae	s__unclassified_f__Sphingomonadaceae	ASV335	0	0	0	0	2	0	0	0	0	0	5	0	0	0	0	0	0	0	25	18	21	0	0	0	0	11	0	14	10	0	0	0	0	0	0	0	0	0	0	0	0
d__Bacteria	k__norank_d__Bacteria	p__Chloroflexi	c__Ktedonobacteria	o__Ktedonobacterales	f__Ktedonobacteraceae	g__1959-1	s__uncultured_bacterium_g__1959-1	ASV23383	0	0	0	0	0	0	0	0	0	0	0	0	0	0	0	0	0	0	0	0	0	0	0	0	0	0	0	0	0	0	0	0	0	0	0	0	19	0	0	37	40
d__Bacteria	k__norank_d__Bacteria	p__Chloroflexi	c__Chloroflexia	o__Thermomicrobiales	f__JG30-KF-CM45	g__norank_f__JG30-KF-CM45	s__uncultured_bacterium_f__JG30-KF-CM45	ASV6002	0	0	0	0	5	4	4	2	0	0	0	0	0	0	0	6	10	0	0	0	0	0	0	0	0	0	0	0	0	0	0	0	0	2	0	0	7	4	0	6	8
d__Bacteria	k__norank_d__Bacteria	p__Verrucomicrobiota	c__Verrucomicrobiae	o__Chthoniobacterales	f__Terrimicrobiaceae	g__Terrimicrobium	s__unclassified_g__Terrimicrobium	ASV18283	0	0	0	0	0	0	0	0	0	0	0	0	0	0	0	0	0	0	0	0	0	0	0	0	0	0	11	0	0	0	2	0	0	0	0	0	0	0	0	0	0
d__Bacteria	k__norank_d__Bacteria	p__Proteobacteria	c__Gammaproteobacteria	o__Steroidobacterales	f__Steroidobacteraceae	g__Steroidobacter	s__unclassified_g__Steroidobacter	ASV1524	0	0	0	0	0	0	0	0	0	0	0	0	0	0	0	0	0	0	0	0	0	0	0	0	0	0	0	0	27	0	0	28	19	0	0	0	0	0	0	0	0
d__Bacteria	k__norank_d__Bacteria	p__Myxococcota	c__Polyangia	o__Polyangiales	f__BIrii41	g__norank_f__BIrii41	s__unclassified_g__norank_f__BIrii41	ASV6080	0	0	0	0	0	0	0	4	0	0	0	0	0	0	0	0	0	0	0	0	10	0	0	0	9	3	0	0	0	0	0	0	0	0	0	0	0	0	0	0	0
d__Bacteria	k__norank_d__Bacteria	p__Patescibacteria	c__Saccharimonadia	o__Saccharimonadales	f__unclassified_o__Saccharimonadales	g__unclassified_o__Saccharimonadales	s__unclassified_o__Saccharimonadales	ASV3993	0	0	5	14	13	12	0	0	0	0	0	0	7	0	5	0	0	0	0	0	5	0	0	0	0	0	0	0	3	5	0	0	4	0	0	0	5	3	0	0	0
d__Bacteria	k__norank_d__Bacteria	p__Proteobacteria	c__Alphaproteobacteria	o__Rhodobacterales	f__Rhodobacteraceae	g__Cereibacter	s__unclassified_g__Cereibacter	ASV13825	31	21	29	0	0	0	0	0	0	17	16	12	0	0	0	0	0	2	0	0	0	10	0	14	0	0	0	0	0	0	12	0	12	0	0	0	0	0	0	0	0
d__Bacteria	k__norank_d__Bacteria	p__Gemmatimonadota	c__Gemmatimonadetes	o__Gemmatimonadales	f__Gemmatimonadaceae	g__norank_f__Gemmatimonadaceae	s__metagenome_f__Gemmatimonadaceae	ASV30850	0	0	0	0	0	0	0	0	0	0	0	0	0	0	0	0	0	0	0	0	4	0	0	0	8	0	9	0	0	0	0	0	0	0	0	0	0	0	0	0	0
d__Bacteria	k__norank_d__Bacteria	p__Proteobacteria	c__Gammaproteobacteria	o__Burkholderiales	f__TRA3-20	g__norank_f__TRA3-20	s__unclassified_g__norank_f__TRA3-20	ASV4612	0	0	0	0	4	0	0	0	0	0	0	0	0	0	0	0	4	0	0	0	8	4	0	0	0	0	0	0	0	0	0	0	0	0	0	0	0	9	13	8	11
d__Bacteria	k__norank_d__Bacteria	p__Acidobacteriota	c__Vicinamibacteria	o__Vicinamibacterales	f__Vicinamibacteraceae	g__norank_f__Vicinamibacteraceae	s__unclassified_g__norank_f__Vicinamibacteraceae	ASV2202	4	2	0	0	0	0	0	0	0	0	0	0	2	6	0	0	0	0	0	0	0	0	0	4	0	0	0	11	0	0	0	0	0	0	0	0	0	0	15	22	0
d__Bacteria	k__norank_d__Bacteria	p__Patescibacteria	c__Saccharimonadia	o__Saccharimonadales	f__norank_o__Saccharimonadales	g__norank_o__Saccharimonadales	s__unclassified_g__norank_o__Saccharimonadales	ASV222	0	0	0	0	0	0	0	0	0	0	0	0	0	0	0	0	0	0	0	0	0	0	0	0	0	0	0	0	0	0	0	0	3	0	0	0	0	0	0	3	6
d__Bacteria	k__norank_d__Bacteria	p__Actinobacteriota	c__Actinobacteria	o__Propionibacteriales	f__Nocardioidaceae	g__Nocardioides	s__unclassified_g__Nocardioides	ASV8677	0	0	0	0	0	0	0	0	0	0	0	0	0	0	0	0	0	0	0	0	0	28	19	0	0	0	0	0	0	0	0	0	0	0	0	0	0	0	0	0	0
d__Bacteria	k__norank_d__Bacteria	p__Acidobacteriota	c__Vicinamibacteria	o__Vicinamibacterales	f__Vicinamibacteraceae	g__unclassified_f__Vicinamibacteraceae	s__unclassified_f__Vicinamibacteraceae	ASV11536	0	0	0	7	0	0	0	3	0	0	0	0	0	0	0	0	0	6	0	0	0	0	0	0	0	0	0	0	0	0	0	0	0	0	0	0	0	0	5	0	0
d__Bacteria	k__norank_d__Bacteria	p__Proteobacteria	c__Gammaproteobacteria	o__Burkholderiales	f__Nitrosomonadaceae	g__MND1	s__unclassified_g__MND1	ASV12541	0	0	0	0	0	0	7	8	0	0	0	0	0	0	0	0	0	0	0	0	0	0	0	0	0	0	0	0	0	0	0	0	0	0	0	0	0	0	0	0	0
d__Bacteria	k__norank_d__Bacteria	p__Proteobacteria	c__Gammaproteobacteria	o__Burkholderiales	f__Comamonadaceae	g__Rhodoferax	s__unclassified_g__Rhodoferax	ASV14298	0	0	0	0	0	0	0	0	0	0	0	0	0	0	0	0	0	0	0	5	0	0	0	0	9	19	19	0	0	0	0	0	0	0	0	0	0	0	0	0	6
d__Bacteria	k__norank_d__Bacteria	p__Bacteroidota	c__Bacteroidia	o__Chitinophagales	f__Chitinophagaceae	g__Flavisolibacter	s__unclassified_g__Flavisolibacter	ASV1589	13	4	0	0	0	0	0	4	4	29	13	17	5	4	5	0	0	0	0	0	0	8	0	5	0	0	0	0	0	0	9	14	0	0	0	0	4	3	7	0	0
d__Bacteria	k__norank_d__Bacteria	p__Proteobacteria	c__Gammaproteobacteria	o__Burkholderiales	f__Oxalobacteraceae	g__unclassified_f__Oxalobacteraceae	s__unclassified_f__Oxalobacteraceae	ASV10835	0	0	22	7	7	0	0	0	0	21	24	25	0	0	0	0	0	0	0	0	0	9	25	8	0	0	0	0	0	0	10	0	5	5	0	0	0	0	0	0	0
d__Bacteria	k__norank_d__Bacteria	p__Proteobacteria	c__Alphaproteobacteria	o__Rhizobiales	f__Amb-16S-1323	g__norank_f__Amb-16S-1323	s__uncultured_bacterium_f__Amb-16S-1323	ASV2419	0	0	0	0	6	0	6	5	11	0	0	0	2	0	0	4	7	14	0	0	0	0	0	0	0	0	0	0	0	0	0	0	0	0	0	5	0	0	0	0	6
d__Bacteria	k__norank_d__Bacteria	p__Actinobacteriota	c__Thermoleophilia	o__Solirubrobacterales	f__67-14	g__norank_f__67-14	s__unclassified_g__norank_f__67-14	ASV4352	0	0	0	0	0	0	0	0	30	0	0	0	0	0	0	0	0	0	0	0	0	0	0	0	0	0	0	0	0	22	0	0	0	0	0	0	0	0	0	0	0
d__Bacteria	k__norank_d__Bacteria	p__Bacteroidota	c__Bacteroidia	o__Cytophagales	f__Hymenobacteraceae	g__Pontibacter	s__unclassified_g__Pontibacter	ASV451	9	0	12	0	0	0	0	0	0	12	0	0	0	0	0	0	0	0	0	0	0	18	14	24	0	0	0	0	0	0	14	28	18	0	0	0	0	0	0	0	0
d__Bacteria	k__norank_d__Bacteria	p__Verrucomicrobiota	c__Verrucomicrobiae	o__Verrucomicrobiales	f__Verrucomicrobiaceae	g__Roseimicrobium	s__unclassified_g__Roseimicrobium	ASV14642	0	0	0	0	0	0	0	0	0	0	0	0	0	0	0	0	0	0	5	3	0	0	0	0	4	2	0	4	0	3	0	0	0	0	0	0	2	4	0	11	18
d__Bacteria	k__norank_d__Bacteria	p__Gemmatimonadota	c__Gemmatimonadetes	o__Gemmatimonadales	f__Gemmatimonadaceae	g__norank_f__Gemmatimonadaceae	s__metagenome_f__Gemmatimonadaceae	ASV6051	0	0	0	0	0	0	0	0	0	0	0	0	0	0	0	0	0	0	9	0	0	0	0	0	12	8	15	0	0	0	0	0	0	0	0	0	0	0	0	0	0
d__Bacteria	k__norank_d__Bacteria	p__Actinobacteriota	c__Actinobacteria	o__Micrococcales	f__Microbacteriaceae	g__Agromyces	s__unclassified_g__Agromyces	ASV2317	0	0	0	0	0	5	0	3	4	0	12	0	0	0	0	0	0	0	3	0	0	5	4	11	9	0	8	0	0	0	0	0	0	0	0	3	0	7	0	0	9
d__Bacteria	k__norank_d__Bacteria	p__Myxococcota	c__Polyangia	o__Polyangiales	f__Polyangiaceae	g__Pajaroellobacter	s__unclassified_g__Pajaroellobacter	ASV5292	0	0	0	0	0	0	0	0	0	0	0	0	6	11	13	0	0	0	0	20	0	0	0	0	0	0	0	0	0	0	0	0	0	0	0	0	20	0	0	35	26
d__Bacteria	k__norank_d__Bacteria	p__Proteobacteria	c__Gammaproteobacteria	o__Enterobacterales	f__Erwiniaceae	g__Pantoea	s__unclassified_g__Pantoea	ASV22074	0	0	0	0	0	0	0	0	0	0	0	0	0	0	0	0	0	0	0	0	0	0	0	0	0	0	0	0	0	0	0	0	0	47	88	83	0	0	0	0	0
d__Bacteria	k__norank_d__Bacteria	p__Proteobacteria	c__Gammaproteobacteria	o__R7C24	f__norank_o__R7C24	g__norank_o__R7C24	s__unclassified_g__norank_o__R7C24	ASV28745	0	0	0	0	0	0	0	0	0	0	0	0	0	0	0	0	0	0	0	0	0	0	0	0	0	0	0	0	0	0	0	0	0	0	0	0	0	0	0	0	0
d__Bacteria	k__norank_d__Bacteria	p__Proteobacteria	c__Alphaproteobacteria	o__Rhizobiales	f__Rhizobiaceae	g__unclassified_f__Rhizobiaceae	s__unclassified_f__Rhizobiaceae	ASV5218	0	0	0	0	0	0	0	0	0	0	0	0	83	43	61	0	0	0	0	0	0	0	0	0	0	0	0	0	0	0	0	0	0	0	0	0	0	0	0	0	0
d__Bacteria	k__norank_d__Bacteria	p__Chloroflexi	c__Anaerolineae	o__SBR1031	f__A4b	g__norank_f__A4b	s__uncultured_Chloroflexi_bacterium_f__A4b	ASV4117	0	0	0	0	0	0	0	0	0	0	0	0	0	0	0	0	2	0	10	0	0	0	0	0	16	0	0	0	3	0	0	0	0	0	0	0	0	2	0	0	5
d__Bacteria	k__norank_d__Bacteria	p__Patescibacteria	c__Saccharimonadia	o__Saccharimonadales	f__unclassified_o__Saccharimonadales	g__unclassified_o__Saccharimonadales	s__unclassified_o__Saccharimonadales	ASV169	0	0	0	0	0	0	0	0	0	0	0	0	0	0	0	0	0	0	0	0	0	0	0	0	0	0	0	0	0	0	0	0	0	0	0	0	0	0	0	0	0
d__Bacteria	k__norank_d__Bacteria	p__Chloroflexi	c__TK10	o__norank_c__TK10	f__norank_c__TK10	g__norank_c__TK10	s__uncultured_bacterium_c__TK10	ASV1940	0	0	0	0	2	0	0	2	4	0	0	0	0	0	0	0	0	0	0	0	0	0	3	0	0	0	0	6	0	0	0	2	0	0	0	0	5	0	0	7	3
d__Bacteria	k__norank_d__Bacteria	p__Actinobacteriota	c__Actinobacteria	o__Corynebacteriales	f__Mycobacteriaceae	g__Mycobacterium	s__unclassified_g__Mycobacterium	ASV133	0	0	0	0	0	0	0	0	0	0	14	0	0	0	0	0	0	0	0	0	0	0	0	0	0	0	0	0	0	0	0	0	0	0	0	0	0	0	0	0	0
d__Bacteria	k__norank_d__Bacteria	p__Chloroflexi	c__Ktedonobacteria	o__Ktedonobacterales	f__Ktedonobacteraceae	g__1959-1	s__uncultured_bacterium_g__1959-1	ASV48531	0	0	0	0	0	0	0	0	0	0	0	0	0	0	0	0	0	0	0	0	0	0	0	0	0	0	0	0	0	0	0	0	0	0	0	0	0	0	0	0	0
d__Bacteria	k__norank_d__Bacteria	p__Bacteroidota	c__Bacteroidia	o__Chitinophagales	f__Chitinophagaceae	g__Terrimonas	s__unclassified_g__Terrimonas	ASV2225	0	0	0	13	0	0	0	0	0	0	0	0	0	0	15	0	4	0	0	0	0	0	0	0	0	0	0	0	0	0	0	0	0	0	0	4	0	0	0	0	0
d__Bacteria	k__norank_d__Bacteria	p__Bacteroidota	c__Bacteroidia	o__Cytophagales	f__Spirosomaceae	g__Dyadobacter	s__unclassified_g__Dyadobacter	ASV7359	0	0	0	25	29	26	16	0	0	0	0	0	0	0	0	0	0	0	16	0	0	0	0	0	0	0	0	0	0	0	0	0	0	0	9	0	10	0	0	0	0
d__Bacteria	k__norank_d__Bacteria	p__Planctomycetota	c__Planctomycetes	o__Isosphaerales	f__Isosphaeraceae	g__Singulisphaera	s__unclassified_g__Singulisphaera	ASV2332	0	0	0	0	0	0	0	0	0	0	0	0	0	14	0	0	0	0	0	13	8	0	0	0	16	0	0	0	0	0	0	0	0	0	0	0	22	10	0	20	0
d__Bacteria	k__norank_d__Bacteria	p__Bacteroidota	c__Bacteroidia	o__Cytophagales	f__Microscillaceae	g__norank_f__Microscillaceae	s__unclassified_g__norank_f__Microscillaceae	ASV339	0	0	0	0	0	0	0	0	0	0	0	0	0	0	0	0	0	0	0	0	0	0	0	0	0	0	0	22	20	0	0	0	0	0	0	0	0	17	0	0	0
d__Bacteria	k__norank_d__Bacteria	p__Actinobacteriota	c__Thermoleophilia	o__Solirubrobacterales	f__67-14	g__norank_f__67-14	s__unclassified_g__norank_f__67-14	ASV7882	0	0	0	0	0	38	0	0	0	0	0	0	0	0	0	0	0	0	0	0	0	0	0	0	0	0	0	0	0	0	0	0	0	0	0	0	0	0	0	0	0
d__Bacteria	k__norank_d__Bacteria	p__Patescibacteria	c__Saccharimonadia	o__Saccharimonadales	f__S32	g__TM7	s__uncultured_bacterium_g__TM7	ASV1018	0	0	0	0	0	0	0	0	0	0	0	0	0	0	0	0	0	0	0	8	6	0	0	0	0	0	0	0	0	0	0	0	0	0	0	0	0	0	0	0	0
d__Bacteria	k__norank_d__Bacteria	p__Proteobacteria	c__Gammaproteobacteria	o__Burkholderiales	f__Comamonadaceae	g__unclassified_f__Comamonadaceae	s__unclassified_f__Comamonadaceae	ASV4417	20	0	0	0	0	0	0	0	0	0	0	0	0	8	0	0	0	0	0	0	0	0	0	0	0	0	0	0	0	0	0	0	0	0	0	0	0	0	0	0	25
d__Bacteria	k__norank_d__Bacteria	p__Gemmatimonadota	c__Gemmatimonadetes	o__Gemmatimonadales	f__Gemmatimonadaceae	g__norank_f__Gemmatimonadaceae	s__uncultured_Alphaproteobacteria_bacterium_f__Gemmatimonadaceae	ASV4013	0	0	0	0	0	0	0	2	0	0	0	0	0	0	0	0	0	0	4	0	0	0	0	0	0	10	0	2	3	5	0	0	0	0	0	0	0	0	6	6	8
d__Bacteria	k__norank_d__Bacteria	p__Proteobacteria	c__Alphaproteobacteria	o__Rhizobiales	f__Rhizobiales_Incertae_Sedis	g__Nordella	s__uncultured_bacterium_g__Nordella	ASV8776	0	9	0	0	0	9	15	0	9	0	0	0	0	0	0	0	0	5	0	9	0	0	0	0	0	0	0	0	0	0	0	0	0	0	0	0	0	0	0	0	0
d__Bacteria	k__norank_d__Bacteria	p__Actinobacteriota	c__Actinobacteria	o__Corynebacteriales	f__Mycobacteriaceae	g__Mycobacterium	s__unclassified_g__Mycobacterium	ASV255	0	0	0	0	0	0	0	0	0	0	0	0	0	0	0	0	0	0	0	0	0	0	0	0	0	0	0	0	0	0	20	0	0	0	0	0	0	0	0	0	0
d__Bacteria	k__norank_d__Bacteria	p__Proteobacteria	c__Gammaproteobacteria	o__Burkholderiales	f__Oxalobacteraceae	g__unclassified_f__Oxalobacteraceae	s__unclassified_f__Oxalobacteraceae	ASV11490	0	0	5	16	8	6	9	10	15	0	8	5	0	0	0	0	0	0	0	5	4	0	0	0	40	24	46	0	0	0	0	0	0	0	0	0	0	0	0	0	0
d__Bacteria	k__norank_d__Bacteria	p__Actinobacteriota	c__Actinobacteria	o__Streptosporangiales	f__Streptosporangiaceae	g__Acrocarpospora	s__unclassified_g__Acrocarpospora	ASV21630	0	0	0	0	0	0	0	0	0	0	0	0	0	0	0	0	0	0	11	0	10	0	0	0	0	0	0	11	0	14	0	0	0	0	0	0	26	0	6	16	14
d__Bacteria	k__norank_d__Bacteria	p__Proteobacteria	c__Alphaproteobacteria	o__Rhizobiales	f__Hyphomicrobiaceae	g__Hyphomicrobium	s__unclassified_g__Hyphomicrobium	ASV397	0	0	0	0	0	0	0	0	0	0	0	0	0	0	0	0	0	0	0	0	0	0	0	0	0	0	0	0	0	0	0	0	0	0	0	0	0	21	0	36	26
d__Bacteria	k__norank_d__Bacteria	p__Acidobacteriota	c__Subgroup_11	o__norank_c__Subgroup_11	f__norank_c__Subgroup_11	g__norank_c__Subgroup_11	s__uncultured_bacterium_c__Subgroup_11	ASV2195	0	0	0	2	8	0	3	7	4	0	0	0	0	0	0	3	11	4	0	0	1	0	0	0	0	0	0	2	0	0	0	0	0	0	0	1	0	8	3	6	0
d__Bacteria	k__norank_d__Bacteria	p__Bacteroidota	c__Bacteroidia	o__Chitinophagales	f__Chitinophagaceae	g__Chitinophaga	s__unclassified_g__Chitinophaga	ASV2888	0	0	0	5	0	0	0	0	3	0	0	0	0	4	0	0	0	0	19	24	20	0	0	0	0	0	0	9	0	0	0	0	0	0	0	0	0	0	6	15	8
d__Bacteria	k__norank_d__Bacteria	p__Acidobacteriota	c__Vicinamibacteria	o__Vicinamibacterales	f__Vicinamibacteraceae	g__Vicinamibacter	s__unclassified_g__Vicinamibacter	ASV4444	0	0	0	4	8	0	0	0	0	0	0	0	0	0	0	0	3	12	0	0	0	0	0	0	0	0	0	0	0	0	0	0	0	0	0	0	11	0	14	0	15
d__Bacteria	k__norank_d__Bacteria	p__Chloroflexi	c__Chloroflexia	o__Thermomicrobiales	f__JG30-KF-CM45	g__norank_f__JG30-KF-CM45	s__uncultured_bacterium_f__JG30-KF-CM45	ASV258	0	0	0	0	0	0	0	0	0	0	0	0	0	0	0	0	0	0	0	0	0	14	0	0	0	0	0	0	0	0	0	0	0	0	0	0	0	0	0	0	0
d__Bacteria	k__norank_d__Bacteria	p__Chloroflexi	c__TK10	o__norank_c__TK10	f__norank_c__TK10	g__norank_c__TK10	s__uncultured_Chloroflexus_sp._c__TK10	ASV4513	0	0	0	0	0	4	0	0	0	0	0	0	0	0	0	10	16	17	0	0	0	0	0	0	0	0	0	0	0	0	0	0	0	0	2	0	0	0	0	11	7
d__Bacteria	k__norank_d__Bacteria	p__Actinobacteriota	c__Thermoleophilia	o__Solirubrobacterales	f__Solirubrobacteraceae	g__Solirubrobacter	s__unclassified_g__Solirubrobacter	ASV2510	0	0	0	0	0	12	0	0	9	0	0	0	0	0	0	0	0	0	0	12	0	0	0	0	22	12	0	0	0	0	0	0	0	0	0	0	0	0	0	0	18
d__Bacteria	k__norank_d__Bacteria	p__Proteobacteria	c__Alphaproteobacteria	o__norank_c__Alphaproteobacteria	f__norank_c__Alphaproteobacteria	g__norank_c__Alphaproteobacteria	s__unclassified_g__norank_c__Alphaproteobacteria	ASV2663	0	0	0	3	2	0	0	0	7	0	0	3	0	0	0	6	5	0	0	0	0	0	2	0	6	0	0	0	0	0	0	0	0	0	0	0	0	2	0	3	0
d__Bacteria	k__norank_d__Bacteria	p__Proteobacteria	c__Alphaproteobacteria	o__Rhizobiales	f__Xanthobacteraceae	g__norank_f__Xanthobacteraceae	s__uncultured_Bradyrhizobiaceae_bacterium_f__Xanthobacteraceae	ASV3960	0	0	0	0	0	2	7	7	11	0	0	0	0	0	6	0	0	3	0	0	11	0	0	0	0	0	0	0	4	7	0	0	0	0	0	0	0	0	0	0	0
d__Bacteria	k__norank_d__Bacteria	p__Bacteroidota	c__Bacteroidia	o__Sphingobacteriales	f__Sphingobacteriaceae	g__Pedobacter	s__unclassified_g__Pedobacter	ASV7371	8	0	0	62	55	33	0	0	0	0	0	0	0	0	0	0	0	0	0	0	0	0	0	0	0	0	0	0	0	0	0	0	0	0	0	0	0	0	0	0	0
d__Bacteria	k__norank_d__Bacteria	p__Proteobacteria	c__Alphaproteobacteria	o__Dongiales	f__Dongiaceae	g__Dongia	s__metagenome_g__Dongia	ASV9239	0	0	0	0	0	0	2	0	0	0	0	0	0	0	0	0	0	0	7	0	0	0	0	0	8	0	10	6	0	0	0	0	0	0	0	0	0	0	0	0	0
d__Bacteria	k__norank_d__Bacteria	p__Proteobacteria	c__Gammaproteobacteria	o__Steroidobacterales	f__Steroidobacteraceae	g__Steroidobacter	s__metagenome_g__Steroidobacter	ASV2548	0	0	0	0	0	0	0	0	7	0	0	0	0	0	11	0	0	0	12	0	15	0	0	0	8	0	0	0	0	0	5	0	0	0	0	0	7	14	7	8	10
d__Bacteria	k__norank_d__Bacteria	p__Verrucomicrobiota	c__Verrucomicrobiae	o__Chthoniobacterales	f__Chthoniobacteraceae	g__Chthoniobacter	s__uncultured_bacterium_g__Chthoniobacter	ASV1612	0	0	0	0	0	0	0	0	0	0	0	0	2	0	0	0	0	0	18	12	0	0	0	0	0	0	0	0	0	0	0	13	0	0	0	0	10	8	0	12	7
d__Bacteria	k__norank_d__Bacteria	p__Firmicutes	c__Bacilli	o__Paenibacillales	f__Paenibacillaceae	g__Paenibacillus	s__Paenibacillus_crassostreae	ASV11584	0	0	0	5	0	0	0	0	0	0	0	0	0	0	0	0	0	0	0	0	0	0	0	0	0	0	0	0	0	0	0	0	0	0	0	0	0	0	0	0	0
d__Bacteria	k__norank_d__Bacteria	p__Proteobacteria	c__Alphaproteobacteria	o__Sphingomonadales	f__Sphingomonadaceae	g__unclassified_f__Sphingomonadaceae	s__unclassified_f__Sphingomonadaceae	ASV571	0	0	0	0	6	0	0	0	0	0	0	0	0	0	0	0	0	0	9	14	5	0	0	0	15	12	8	13	13	0	0	0	0	0	0	0	11	14	0	0	0
d__Bacteria	k__norank_d__Bacteria	p__Proteobacteria	c__Gammaproteobacteria	o__Burkholderiales	f__Comamonadaceae	g__unclassified_f__Comamonadaceae	s__unclassified_f__Comamonadaceae	ASV414	0	0	0	0	0	0	7	0	0	0	0	0	0	0	0	0	0	0	0	0	0	17	0	0	0	0	0	0	10	0	9	0	0	0	0	0	0	0	11	15	16
d__Bacteria	k__norank_d__Bacteria	p__Actinobacteriota	c__Thermoleophilia	o__Solirubrobacterales	f__67-14	g__norank_f__67-14	s__Solirubrobacterales_bacterium_67-14	ASV15145	0	0	0	0	0	0	0	0	0	0	0	0	0	0	0	0	0	0	0	0	0	0	0	0	0	0	0	0	0	0	0	0	0	0	0	0	10	10	11	0	4
d__Bacteria	k__norank_d__Bacteria	p__Proteobacteria	c__Gammaproteobacteria	o__Xanthomonadales	f__Xanthomonadaceae	g__Lysobacter	s__unclassified_g__Lysobacter	ASV2102	0	0	0	0	16	0	0	15	0	0	0	0	32	0	0	0	0	0	0	0	0	0	0	0	0	0	0	0	0	0	0	0	0	0	0	0	0	0	0	0	0
d__Bacteria	k__norank_d__Bacteria	p__Actinobacteriota	c__Actinobacteria	o__Micromonosporales	f__Micromonosporaceae	g__unclassified_f__Micromonosporaceae	s__unclassified_f__Micromonosporaceae	ASV28049	0	0	0	0	0	0	0	0	0	0	0	0	0	0	0	0	0	0	0	0	0	0	0	0	0	0	0	0	0	0	0	0	0	0	0	0	13	6	10	38	25
d__Bacteria	k__norank_d__Bacteria	p__Proteobacteria	c__Gammaproteobacteria	o__Gammaproteobacteria_Incertae_Sedis	f__unclassified_o__Gammaproteobacteria_Incertae_Sedis	g__Acidibacter	s__unclassified_g__Acidibacter	ASV3735	0	0	0	0	0	0	0	0	0	0	0	0	0	0	0	0	0	0	24	11	0	0	12	11	0	0	0	0	15	0	0	0	0	0	0	0	10	0	14	10	11
d__Bacteria	k__norank_d__Bacteria	p__Actinobacteriota	c__Thermoleophilia	o__Gaiellales	f__norank_o__Gaiellales	g__norank_o__Gaiellales	s__unclassified_g__norank_o__Gaiellales	ASV2547	0	0	0	0	5	0	0	0	0	0	0	0	0	0	0	0	15	5	0	0	0	0	0	0	0	0	0	0	0	0	0	0	0	0	0	0	0	0	0	0	0
d__Bacteria	k__norank_d__Bacteria	p__Bacteroidota	c__Bacteroidia	o__Sphingobacteriales	f__Sphingobacteriaceae	g__Pedobacter	s__unclassified_g__Pedobacter	ASV3830	0	0	0	0	0	0	0	0	0	0	0	0	11	17	11	0	0	0	0	0	0	0	0	0	0	0	0	7	10	0	0	0	0	0	0	0	0	5	7	0	0
d__Bacteria	k__norank_d__Bacteria	p__Bacteroidota	c__Bacteroidia	o__Cytophagales	f__Microscillaceae	g__norank_f__Microscillaceae	s__unclassified_g__norank_f__Microscillaceae	ASV3672	0	0	0	0	0	12	0	0	0	0	0	0	0	0	0	0	0	0	0	0	0	0	0	0	0	11	10	31	29	48	0	0	0	0	0	0	0	0	6	0	0
d__Bacteria	k__norank_d__Bacteria	p__Proteobacteria	c__Alphaproteobacteria	o__Acetobacterales	f__Acetobacteraceae	g__Roseomonas	s__unclassified_g__Roseomonas	ASV4106	0	0	5	6	19	13	4	7	0	2	0	0	18	14	20	0	0	0	0	0	0	0	9	0	0	9	3	0	2	0	0	0	0	0	0	0	0	0	0	0	0
d__Bacteria	k__norank_d__Bacteria	p__Verrucomicrobiota	c__Verrucomicrobiae	o__Chthoniobacterales	f__Terrimicrobiaceae	g__Terrimicrobium	s__unclassified_g__Terrimicrobium	ASV14300	0	0	0	0	0	0	0	0	0	0	0	0	0	0	0	0	0	0	0	0	0	0	0	0	26	16	23	0	0	0	0	0	0	0	0	0	0	0	0	15	0
d__Bacteria	k__norank_d__Bacteria	p__Bacteroidota	c__Bacteroidia	o__Flavobacteriales	f__Flavobacteriaceae	g__Flavobacterium	s__unclassified_g__Flavobacterium	ASV7356	0	0	0	39	27	31	0	0	0	0	0	0	0	0	0	0	0	0	0	0	0	0	0	0	0	0	0	0	0	0	0	0	0	4	0	0	0	0	0	0	0
d__Bacteria	k__norank_d__Bacteria	p__Actinobacteriota	c__Acidimicrobiia	o__Microtrichales	f__Ilumatobacteraceae	g__norank_f__Ilumatobacteraceae	s__metagenome_f__Ilumatobacteraceae	ASV16821	2	0	0	0	0	0	0	0	0	0	0	0	0	0	0	0	0	0	0	0	39	0	0	0	0	0	0	0	0	0	0	0	0	0	0	0	0	0	0	29	0
d__Bacteria	k__norank_d__Bacteria	p__Proteobacteria	c__Alphaproteobacteria	o__Rhizobiales	f__Hyphomicrobiaceae	g__Hyphomicrobium	s__unclassified_g__Hyphomicrobium	ASV1632	0	0	0	0	0	0	0	0	0	0	0	0	0	0	0	0	0	0	0	0	0	0	0	0	0	0	0	0	0	0	0	11	0	0	0	0	0	0	28	0	0
d__Bacteria	k__norank_d__Bacteria	p__Bacteroidota	c__Bacteroidia	o__Cytophagales	f__Microscillaceae	g__norank_f__Microscillaceae	s__unclassified_g__norank_f__Microscillaceae	ASV217	0	0	0	0	0	0	0	0	0	0	0	0	0	0	0	0	0	0	0	0	0	0	0	0	0	10	9	0	0	0	0	0	0	0	0	0	0	0	13	0	0
d__Bacteria	k__norank_d__Bacteria	p__Bacteroidota	c__Bacteroidia	o__Chitinophagales	f__Chitinophagaceae	g__norank_f__Chitinophagaceae	s__bacterium_enrichment_culture_clone_D8	ASV4634	0	0	0	0	0	0	3	0	6	3	0	0	0	0	4	0	0	0	0	0	0	0	17	0	0	8	0	0	0	0	0	0	0	0	0	0	0	0	5	0	0
d__Bacteria	k__norank_d__Bacteria	p__Acidobacteriota	c__Vicinamibacteria	o__Vicinamibacterales	f__Vicinamibacteraceae	g__norank_f__Vicinamibacteraceae	s__unclassified_g__norank_f__Vicinamibacteraceae	ASV1778	0	0	0	0	9	0	0	0	0	0	0	0	0	0	0	7	11	0	0	0	0	0	0	0	0	0	0	0	0	0	0	5	0	0	0	0	0	0	15	0	0
d__Bacteria	k__norank_d__Bacteria	p__Bacteroidota	c__Bacteroidia	o__Cytophagales	f__Hymenobacteraceae	g__Pontibacter	s__unclassified_g__Pontibacter	ASV713	7	14	11	0	0	0	0	0	0	0	0	0	0	0	0	0	0	0	0	0	0	19	14	15	0	0	0	0	0	0	17	0	0	0	0	0	0	0	0	0	0
d__Bacteria	k__norank_d__Bacteria	p__Bacteroidota	c__Bacteroidia	o__Flavobacteriales	f__Flavobacteriaceae	g__Flavobacterium	s__Flavobacterium_sp._NW20	ASV2695	13	0	30	0	0	0	0	1	0	0	0	0	0	0	0	0	0	0	10	14	0	0	0	0	0	0	0	4	0	0	0	0	0	0	30	0	0	0	0	0	0
d__Bacteria	k__norank_d__Bacteria	p__Proteobacteria	c__Alphaproteobacteria	o__Rhizobiales	f__Devosiaceae	g__Devosia	s__unclassified_g__Devosia	ASV32	0	0	0	0	0	0	0	0	0	0	0	0	0	0	0	0	0	0	0	0	0	0	0	0	0	0	0	0	0	0	0	0	0	0	0	0	0	0	0	0	0
d__Bacteria	k__norank_d__Bacteria	p__Bacteroidota	c__Bacteroidia	o__Chitinophagales	f__Chitinophagaceae	g__Niabella	s__unclassified_g__Niabella	ASV342	0	0	0	0	0	0	0	0	0	0	0	0	0	0	0	0	0	0	0	0	0	0	0	0	0	0	0	0	0	0	0	0	0	0	0	0	0	0	0	0	0
d__Bacteria	k__norank_d__Bacteria	p__Actinobacteriota	c__Actinobacteria	o__unclassified_c__Actinobacteria	f__unclassified_c__Actinobacteria	g__unclassified_c__Actinobacteria	s__unclassified_c__Actinobacteria	ASV1590	0	0	0	0	0	0	0	0	0	0	0	0	0	0	0	0	0	0	0	0	0	0	0	0	0	0	0	0	0	0	15	16	6	0	0	0	0	5	3	28	14
d__Bacteria	k__norank_d__Bacteria	p__Acidobacteriota	c__Vicinamibacteria	o__Vicinamibacterales	f__Vicinamibacteraceae	g__norank_f__Vicinamibacteraceae	s__unclassified_g__norank_f__Vicinamibacteraceae	ASV2334	0	0	0	0	0	0	0	0	9	0	0	0	0	0	0	0	0	0	0	0	0	0	0	0	0	0	0	0	0	0	0	0	0	0	0	0	12	0	0	0	2
d__Bacteria	k__norank_d__Bacteria	p__Proteobacteria	c__Gammaproteobacteria	o__Pseudomonadales	f__Pseudomonadaceae	g__Pseudomonas	s__unclassified_g__Pseudomonas	ASV33394	0	0	0	0	0	0	0	0	0	0	0	0	0	0	0	0	0	0	0	0	0	0	0	0	0	0	0	0	0	0	0	0	0	0	0	0	0	0	0	0	0
d__Bacteria	k__norank_d__Bacteria	p__Proteobacteria	c__Gammaproteobacteria	o__Burkholderiales	f__Comamonadaceae	g__Hydrogenophaga	s__unclassified_g__Hydrogenophaga	ASV2399	0	0	0	7	8	0	0	0	9	0	0	0	17	0	0	0	0	0	0	10	17	0	0	0	15	14	0	0	16	0	0	0	0	0	0	0	0	0	0	7	0
d__Bacteria	k__norank_d__Bacteria	p__Gemmatimonadota	c__Gemmatimonadetes	o__Gemmatimonadales	f__Gemmatimonadaceae	g__norank_f__Gemmatimonadaceae	s__unclassified_g__norank_f__Gemmatimonadaceae	ASV3834	0	0	0	0	0	0	0	0	0	0	0	0	0	0	0	0	0	0	7	9	0	0	0	0	0	0	0	0	8	0	0	0	0	0	0	0	20	18	29	0	0
d__Bacteria	k__norank_d__Bacteria	p__Acidobacteriota	c__Blastocatellia	o__Pyrinomonadales	f__Pyrinomonadaceae	g__RB41	s__unclassified_g__RB41	ASV12149	0	0	0	0	0	54	0	0	0	0	0	0	0	0	0	0	0	0	0	0	0	0	0	0	0	0	0	0	0	0	0	0	0	0	0	0	0	0	0	22	0
d__Bacteria	k__norank_d__Bacteria	p__Proteobacteria	c__Alphaproteobacteria	o__Rhizobiales	f__norank_o__Rhizobiales	g__norank_o__Rhizobiales	s__unclassified_g__norank_o__Rhizobiales	ASV4456	0	0	0	0	0	0	9	5	4	0	0	0	0	0	0	0	0	0	0	0	0	0	0	0	0	0	0	0	0	0	4	0	0	0	0	0	0	0	10	12	14
d__Bacteria	k__norank_d__Bacteria	p__Bacteroidota	c__Bacteroidia	o__Sphingobacteriales	f__Sphingobacteriaceae	g__Sphingobacterium	s__unclassified_g__Sphingobacterium	ASV5215	0	0	0	0	0	0	0	0	0	0	0	0	58	62	54	0	0	0	0	0	0	0	0	0	0	0	0	0	0	0	0	0	0	0	0	0	0	0	0	0	0
d__Bacteria	k__norank_d__Bacteria	p__Gemmatimonadota	c__Gemmatimonadetes	o__Gemmatimonadales	f__Gemmatimonadaceae	g__Gemmatimonas	s__unclassified_g__Gemmatimonas	ASV23539	0	0	0	0	0	0	0	0	4	0	0	0	0	0	0	3	0	0	13	10	11	0	0	0	0	0	0	2	0	0	0	0	0	0	0	0	7	2	0	8	7
d__Bacteria	k__norank_d__Bacteria	p__Verrucomicrobiota	c__Verrucomicrobiae	o__Pedosphaerales	f__Pedosphaeraceae	g__norank_f__Pedosphaeraceae	s__unclassified_g__norank_f__Pedosphaeraceae	ASV795	0	0	0	0	0	0	0	0	0	0	0	5	0	0	0	0	0	0	0	0	0	0	0	0	0	0	0	0	0	12	0	0	0	0	0	0	0	13	20	18	6
d__Bacteria	k__norank_d__Bacteria	p__Chloroflexi	c__Chloroflexia	o__Thermomicrobiales	f__JG30-KF-CM45	g__norank_f__JG30-KF-CM45	s__uncultured_bacterium_f__JG30-KF-CM45	ASV435	0	0	1	0	0	0	0	0	0	0	0	0	0	0	0	5	0	0	0	0	0	0	0	0	0	0	0	0	0	0	0	0	0	0	0	0	0	0	0	0	0
d__Bacteria	k__norank_d__Bacteria	p__Proteobacteria	c__Alphaproteobacteria	o__Rhodospirillales	f__norank_o__Rhodospirillales	g__norank_o__Rhodospirillales	s__unclassified_g__norank_o__Rhodospirillales	ASV643	0	0	0	0	0	0	0	0	0	0	0	0	6	0	0	0	0	0	0	0	0	0	0	0	2	0	0	0	0	4	0	0	0	0	0	0	6	6	5	5	0
d__Bacteria	k__norank_d__Bacteria	p__Myxococcota	c__Polyangia	o__Nannocystales	f__Nannocystaceae	g__Nannocystis	s__unclassified_g__Nannocystis	ASV1862	0	0	0	0	0	0	0	0	0	0	0	0	11	0	0	0	1	0	0	14	14	0	13	0	0	9	0	0	0	0	0	2	4	0	0	0	0	0	4	9	18
d__Bacteria	k__norank_d__Bacteria	p__Gemmatimonadota	c__Gemmatimonadetes	o__Gemmatimonadales	f__Gemmatimonadaceae	g__norank_f__Gemmatimonadaceae	s__unclassified_g__norank_f__Gemmatimonadaceae	ASV2338	0	0	0	0	5	0	0	0	7	0	0	0	0	0	0	0	11	0	4	0	0	0	0	0	0	0	0	0	0	0	0	0	0	0	2	0	0	0	0	0	0
d__Bacteria	k__norank_d__Bacteria	p__Proteobacteria	c__Gammaproteobacteria	o__Burkholderiales	f__Burkholderiaceae	g__Burkholderia-Caballeronia-Paraburkholderia	s__unclassified_g__Burkholderia-Caballeronia-Paraburkholderia	ASV11003	0	0	0	48	0	0	5	4	5	0	0	0	0	0	0	0	0	0	0	0	0	0	0	0	0	0	0	0	0	0	0	0	0	0	0	0	0	13	0	0	0
d__Bacteria	k__norank_d__Bacteria	p__Actinobacteriota	c__Actinobacteria	o__Propionibacteriales	f__Nocardioidaceae	g__Aeromicrobium	s__unclassified_g__Aeromicrobium	ASV1513	0	0	0	0	0	0	0	0	0	0	0	12	0	0	0	26	0	0	0	0	0	0	0	0	0	0	0	0	0	0	0	40	35	0	0	0	0	0	0	0	0
d__Bacteria	k__norank_d__Bacteria	p__Actinobacteriota	c__Actinobacteria	o__Propionibacteriales	f__Nocardioidaceae	g__Marmoricola	s__unclassified_g__Marmoricola	ASV8883	0	0	0	0	26	0	0	0	0	0	0	0	0	0	0	0	0	0	0	11	8	0	0	0	0	0	0	0	0	0	0	0	0	0	0	0	0	13	19	0	0
d__Bacteria	k__norank_d__Bacteria	p__Acidobacteriota	c__Vicinamibacteria	o__Vicinamibacterales	f__Vicinamibacteraceae	g__norank_f__Vicinamibacteraceae	s__unclassified_g__norank_f__Vicinamibacteraceae	ASV4436	0	0	0	0	0	0	8	14	8	0	0	0	0	0	0	17	0	0	12	0	0	0	0	0	0	0	0	0	0	0	0	0	0	0	0	0	0	0	0	0	0
d__Bacteria	k__norank_d__Bacteria	p__Bacteroidota	c__Bacteroidia	o__Chitinophagales	f__Chitinophagaceae	g__Taibaiella	s__unclassified_g__Taibaiella	ASV4556	0	0	0	0	3	0	0	0	0	0	0	0	0	0	0	0	0	0	0	0	0	2	0	0	0	0	0	0	0	0	0	0	0	0	0	0	0	3	0	0	0
d__Bacteria	k__norank_d__Bacteria	p__Bacteroidota	c__Bacteroidia	o__Cytophagales	f__Microscillaceae	g__norank_f__Microscillaceae	s__unclassified_g__norank_f__Microscillaceae	ASV1767	0	0	0	0	0	0	0	0	0	0	0	0	0	0	0	0	0	0	34	28	14	0	0	0	0	0	0	14	11	22	0	2	0	0	0	0	0	0	0	11	4
d__Bacteria	k__norank_d__Bacteria	p__Proteobacteria	c__Gammaproteobacteria	o__Burkholderiales	f__Comamonadaceae	g__Hydrogenophaga	s__unclassified_g__Hydrogenophaga	ASV7408	0	0	0	0	0	20	0	0	0	0	0	0	8	0	11	0	0	0	14	15	0	0	0	0	0	0	0	0	0	23	0	0	0	0	0	0	17	15	11	0	0
d__Bacteria	k__norank_d__Bacteria	p__Bacteroidota	c__Bacteroidia	o__Sphingobacteriales	f__Sphingobacteriaceae	g__Olivibacter	s__Olivibacter_sp._XZL5	ASV32887	0	0	0	0	0	0	0	0	0	0	0	0	0	0	0	0	0	0	0	0	0	0	0	0	0	0	0	0	0	0	0	0	0	0	0	0	0	0	0	0	0
d__Bacteria	k__norank_d__Bacteria	p__Proteobacteria	c__Gammaproteobacteria	o__Burkholderiales	f__Oxalobacteraceae	g__Noviherbaspirillum	s__unclassified_g__Noviherbaspirillum	ASV548	11	13	10	0	0	0	0	0	0	0	0	14	0	0	0	0	0	0	0	0	0	0	0	7	0	0	0	0	0	0	7	9	11	0	0	0	0	0	0	0	0
d__Bacteria	k__norank_d__Bacteria	p__Proteobacteria	c__Alphaproteobacteria	o__Rhizobiales	f__Methyloligellaceae	g__norank_f__Methyloligellaceae	s__metagenome_f__Methyloligellaceae	ASV4438	0	0	0	0	8	10	0	0	0	0	0	4	0	0	0	13	0	0	0	0	0	0	0	0	0	6	0	0	0	0	0	0	0	0	0	0	0	0	0	0	0
d__Bacteria	k__norank_d__Bacteria	p__Proteobacteria	c__Alphaproteobacteria	o__Sphingomonadales	f__Sphingomonadaceae	g__Sphingobium	s__unclassified_g__Sphingobium	ASV1511	0	0	0	0	0	0	3	0	0	11	6	14	0	0	0	0	0	0	0	0	0	0	0	0	0	0	0	0	0	0	29	31	42	0	0	0	0	0	0	0	0
d__Bacteria	k__norank_d__Bacteria	p__Proteobacteria	c__Alphaproteobacteria	o__Rhizobiales	f__Rhizobiaceae	g__Aureimonas	s__unclassified_g__Aureimonas	ASV86	0	0	0	0	0	0	0	0	0	0	0	0	0	0	0	0	0	0	0	0	0	0	0	0	0	0	0	0	0	0	0	0	0	0	0	0	0	0	0	0	0
d__Bacteria	k__norank_d__Bacteria	p__Proteobacteria	c__Alphaproteobacteria	o__Caulobacterales	f__Hyphomonadaceae	g__SWB02	s__unclassified_g__SWB02	ASV5493	0	0	0	0	0	0	0	0	6	0	0	0	0	1	0	0	0	0	0	0	0	0	0	0	12	0	0	5	0	5	0	0	0	0	0	0	0	0	0	0	0
d__Bacteria	k__norank_d__Bacteria	p__Gemmatimonadota	c__Longimicrobia	o__Longimicrobiales	f__Longimicrobiaceae	g__norank_f__Longimicrobiaceae	s__metagenome_f__Longimicrobiaceae	ASV189	0	0	0	0	0	0	0	0	0	0	0	0	0	0	0	0	0	0	0	0	0	0	0	0	0	0	0	0	6	0	0	0	0	0	0	0	0	10	6	0	0
d__Bacteria	k__norank_d__Bacteria	p__Proteobacteria	c__Alphaproteobacteria	o__Azospirillales	f__Azospirillaceae	g__Skermanella	s__unclassified_g__Skermanella	ASV5800	0	8	0	0	0	0	0	0	0	4	0	0	0	0	0	9	0	0	0	0	0	0	0	0	0	0	0	0	0	0	14	0	0	0	0	0	0	0	7	0	0
d__Bacteria	k__norank_d__Bacteria	p__Bacteroidota	c__Bacteroidia	o__Sphingobacteriales	f__Sphingobacteriaceae	g__unclassified_f__Sphingobacteriaceae	s__unclassified_f__Sphingobacteriaceae	ASV1568	0	21	20	0	0	0	0	0	0	27	32	32	0	0	0	0	0	0	0	0	0	16	13	0	0	0	0	0	0	0	10	18	0	0	0	0	0	0	0	0	0
d__Bacteria	k__norank_d__Bacteria	p__Proteobacteria	c__Alphaproteobacteria	o__Rhizobiales	f__Rhizobiaceae	g__Ensifer	s__unclassified_g__Ensifer	ASV230	0	0	0	0	0	0	0	0	0	0	0	0	0	0	0	0	0	0	0	0	0	0	0	0	0	0	0	0	0	0	0	0	0	0	0	0	0	0	0	0	0
d__Bacteria	k__norank_d__Bacteria	p__Myxococcota	c__Myxococcia	o__Myxococcales	f__Myxococcaceae	g__P3OB-42	s__uncultured_bacterium_g__P3OB-42	ASV41403	0	0	0	0	0	0	0	0	0	0	0	0	0	0	0	0	0	0	0	0	0	0	0	0	0	0	0	0	0	0	0	0	0	0	0	0	0	0	0	0	0
d__Bacteria	k__norank_d__Bacteria	p__Proteobacteria	c__Gammaproteobacteria	o__Burkholderiales	f__Oxalobacteraceae	g__Noviherbaspirillum	s__unclassified_g__Noviherbaspirillum	ASV4377	23	0	0	0	0	0	0	0	0	30	0	0	0	0	0	0	0	0	0	0	0	22	14	0	6	10	0	0	0	0	0	0	0	0	0	0	0	0	0	0	0
d__Bacteria	k__norank_d__Bacteria	p__Bacteroidota	c__Bacteroidia	o__Chitinophagales	f__Chitinophagaceae	g__Terrimonas	s__unclassified_g__Terrimonas	ASV25659	0	0	0	0	0	0	0	0	0	0	0	0	0	0	0	0	0	0	0	0	0	0	0	0	0	0	0	0	0	0	0	0	0	0	0	0	0	9	0	0	0
d__Bacteria	k__norank_d__Bacteria	p__Actinobacteriota	c__Actinobacteria	o__Frankiales	f__Geodermatophilaceae	g__Blastococcus	s__unclassified_g__Blastococcus	ASV4312	0	0	0	0	0	0	0	0	0	0	0	0	0	0	0	0	0	0	0	0	0	0	0	58	0	0	0	24	0	0	0	0	0	0	0	0	0	0	0	0	0
d__Bacteria	k__norank_d__Bacteria	p__Chloroflexi	c__KD4-96	o__norank_c__KD4-96	f__norank_c__KD4-96	g__norank_c__KD4-96	s__uncultured_bacterium_c__KD4-96	ASV17137	0	0	0	0	8	0	0	0	9	0	0	0	0	0	0	0	0	21	0	0	0	7	0	0	0	0	0	0	0	0	0	0	0	7	0	0	0	11	0	0	0
d__Bacteria	k__norank_d__Bacteria	p__Bacteroidota	c__Bacteroidia	o__Sphingobacteriales	f__Sphingobacteriaceae	g__Sphingobacterium	s__bacterium_A37T11	ASV14919	0	0	0	0	0	0	0	0	0	0	0	0	0	0	0	0	0	0	0	0	0	0	0	0	0	0	0	2	0	0	0	0	0	0	0	0	10	8	11	3	9
d__Bacteria	k__norank_d__Bacteria	p__Firmicutes	c__Bacilli	o__Bacillales	f__Bacillaceae	g__Bacillus	s__unclassified_g__Bacillus	ASV113919	0	0	0	0	0	0	0	0	0	0	0	0	0	0	0	0	0	0	0	0	0	0	0	0	0	0	0	0	0	0	0	0	0	0	0	0	0	0	0	3	0
d__Bacteria	k__norank_d__Bacteria	p__Proteobacteria	c__Gammaproteobacteria	o__Xanthomonadales	f__Xanthomonadaceae	g__Pseudoxanthomonas	s__unclassified_g__Pseudoxanthomonas	ASV14306	0	0	0	0	0	0	0	0	0	0	0	0	0	0	0	0	0	0	0	0	7	0	0	0	12	16	13	0	0	0	0	0	0	0	0	0	0	0	0	0	0
d__Bacteria	k__norank_d__Bacteria	p__Proteobacteria	c__Gammaproteobacteria	o__Burkholderiales	f__Oxalobacteraceae	g__Massilia	s__unclassified_g__Massilia	ASV24188	0	0	0	0	0	0	0	0	0	75	41	80	0	0	0	0	0	0	0	0	0	0	0	0	0	0	0	0	0	0	0	0	0	0	0	0	0	0	0	0	0
d__Bacteria	k__norank_d__Bacteria	p__Proteobacteria	c__Gammaproteobacteria	o__Burkholderiales	f__Oxalobacteraceae	g__Noviherbaspirillum	s__unclassified_g__Noviherbaspirillum	ASV3878	0	0	0	14	0	0	0	28	0	0	0	0	0	0	0	0	0	0	0	0	0	14	21	0	0	0	0	0	7	11	0	0	0	0	0	0	0	0	0	13	7
d__Bacteria	k__norank_d__Bacteria	p__Bacteroidota	c__Bacteroidia	o__Flavobacteriales	f__Flavobacteriaceae	g__Flavobacterium	s__unclassified_g__Flavobacterium	ASV11666	0	0	0	2	0	0	0	0	0	0	0	0	0	0	0	0	0	0	0	0	0	0	0	0	0	0	0	0	0	0	0	0	0	0	0	0	0	0	0	0	0
d__Bacteria	k__norank_d__Bacteria	p__Actinobacteriota	c__Acidimicrobiia	o__Microtrichales	f__Iamiaceae	g__Iamia	s__unclassified_g__Iamia	ASV8853	0	0	0	0	0	0	3	0	4	0	0	0	0	0	0	0	0	0	0	0	0	0	0	0	0	0	0	9	0	0	0	0	0	0	0	5	0	0	0	0	0
d__Bacteria	k__norank_d__Bacteria	p__Actinobacteriota	c__Actinobacteria	o__Propionibacteriales	f__Nocardioidaceae	g__Nocardioides	s__unclassified_g__Nocardioides	ASV1665	0	10	0	0	0	0	0	0	0	0	0	0	0	0	0	0	0	12	0	0	0	0	0	0	0	0	0	0	0	0	10	9	0	0	0	0	0	0	0	0	0
d__Bacteria	k__norank_d__Bacteria	p__Bacteroidota	c__Bacteroidia	o__Cytophagales	f__Microscillaceae	g__norank_f__Microscillaceae	s__unclassified_g__norank_f__Microscillaceae	ASV560	0	0	0	0	0	0	0	0	0	0	0	0	0	0	0	0	0	0	0	0	0	0	0	0	0	0	0	0	0	0	0	4	0	0	0	0	0	0	0	0	0
d__Bacteria	k__norank_d__Bacteria	p__Chloroflexi	c__Anaerolineae	o__Caldilineales	f__Caldilineaceae	g__norank_f__Caldilineaceae	s__unclassified_g__norank_f__Caldilineaceae	ASV4471	0	0	0	0	0	0	0	0	0	0	0	0	0	0	0	0	0	0	0	0	0	0	0	0	0	0	0	0	0	0	0	0	0	0	0	0	9	0	0	18	0
d__Bacteria	k__norank_d__Bacteria	p__Patescibacteria	c__Saccharimonadia	o__Saccharimonadales	f__S32	g__TM7	s__uncultured_bacterium_g__TM7	ASV28737	0	0	0	0	0	0	0	0	0	0	0	0	0	0	0	0	0	0	0	0	0	0	0	0	0	0	0	0	0	0	0	0	0	0	0	0	0	0	0	11	0
d__Bacteria	k__norank_d__Bacteria	p__Actinobacteriota	c__Actinobacteria	o__Micrococcales	f__Micrococcaceae	g__Arthrobacter	s__unclassified_g__Arthrobacter	ASV6166	0	0	0	0	0	0	0	0	0	0	0	0	0	0	0	0	7	0	0	0	0	0	0	0	0	0	0	0	0	0	0	0	0	18	13	0	0	0	0	0	0
d__Bacteria	k__norank_d__Bacteria	p__Bacteroidota	c__Bacteroidia	o__Cytophagales	f__Microscillaceae	g__norank_f__Microscillaceae	s__unclassified_g__norank_f__Microscillaceae	ASV38728	0	0	0	0	0	0	0	0	0	0	0	0	0	0	0	0	0	0	0	0	0	0	0	0	0	0	0	0	0	0	0	0	0	0	0	0	0	26	22	30	0
d__Bacteria	k__norank_d__Bacteria	p__Verrucomicrobiota	c__Verrucomicrobiae	o__Chthoniobacterales	f__Chthoniobacteraceae	g__Chthoniobacter	s__uncultured_bacterium_g__Chthoniobacter	ASV3753	0	0	0	0	0	0	0	0	0	0	0	0	0	0	0	0	0	0	0	0	0	0	0	0	0	0	0	42	14	18	0	0	0	0	0	0	0	0	0	11	0
d__Bacteria	k__norank_d__Bacteria	p__Acidobacteriota	c__Acidobacteriae	o__Bryobacterales	f__Bryobacteraceae	g__Bryobacter	s__unclassified_g__Bryobacter	ASV758	0	0	0	0	0	0	0	0	10	0	0	0	0	0	4	0	0	5	0	0	5	0	0	0	0	0	0	0	0	0	5	0	0	0	0	0	19	16	0	0	15
d__Bacteria	k__norank_d__Bacteria	p__Actinobacteriota	c__Thermoleophilia	o__Solirubrobacterales	f__67-14	g__norank_f__67-14	s__uncultured_Rubrobacteria_bacterium_f__67-14	ASV2329	0	0	0	0	0	0	0	0	0	0	0	0	0	0	0	15	13	0	0	0	0	0	0	0	0	0	18	0	0	0	0	0	0	0	0	0	0	0	29	0	0
d__Bacteria	k__norank_d__Bacteria	p__Actinobacteriota	c__Actinobacteria	o__Frankiales	f__Geodermatophilaceae	g__Blastococcus	s__unclassified_g__Blastococcus	ASV4362	0	0	0	0	0	0	0	0	0	0	0	0	0	0	0	0	32	0	0	0	0	0	0	0	0	0	0	0	0	0	0	0	0	0	0	0	0	0	0	0	0
d__Bacteria	k__norank_d__Bacteria	p__Proteobacteria	c__Alphaproteobacteria	o__Rhizobiales	f__Xanthobacteraceae	g__Xanthobacter	s__unclassified_g__Xanthobacter	ASV2839	0	0	0	0	0	0	0	3	0	0	0	0	0	0	0	0	0	0	0	0	0	0	0	0	15	17	13	0	0	0	0	0	0	0	0	0	0	0	0	0	0
d__Bacteria	k__norank_d__Bacteria	p__Actinobacteriota	c__Actinobacteria	o__Micrococcales	f__Microbacteriaceae	g__unclassified_f__Microbacteriaceae	s__unclassified_f__Microbacteriaceae	ASV1533	0	32	26	0	0	0	0	0	0	40	23	14	0	0	0	0	0	0	0	0	0	0	0	0	0	0	0	0	0	0	27	27	0	0	0	0	0	0	0	0	0
d__Bacteria	k__norank_d__Bacteria	p__Proteobacteria	c__Gammaproteobacteria	o__Cellvibrionales	f__Cellvibrionaceae	g__norank_f__Cellvibrionaceae	s__uncultured_bacterium_f__Cellvibrionaceae	ASV14872	0	0	0	0	0	0	0	0	0	0	0	0	0	0	0	0	0	0	0	0	0	0	0	0	0	0	0	0	0	0	0	0	0	0	0	0	0	0	0	0	0
d__Bacteria	k__norank_d__Bacteria	p__Bacteroidota	c__Bacteroidia	o__Sphingobacteriales	f__env.OPS_17	g__norank_f__env.OPS_17	s__unclassified_g__norank_f__env.OPS_17	ASV25974	0	0	0	0	0	0	0	0	0	0	0	0	0	0	0	0	0	0	0	0	0	0	0	0	0	0	0	0	0	0	0	0	0	0	0	0	0	0	0	0	0
d__Bacteria	k__norank_d__Bacteria	p__Bacteroidota	c__Bacteroidia	o__Chitinophagales	f__Chitinophagaceae	g__unclassified_f__Chitinophagaceae	s__unclassified_f__Chitinophagaceae	ASV545	0	0	0	0	0	0	4	0	0	0	0	0	4	4	3	0	0	0	11	7	11	0	0	0	0	0	0	9	9	11	0	0	0	0	0	0	7	4	3	7	5
d__Bacteria	k__norank_d__Bacteria	p__Actinobacteriota	c__Acidimicrobiia	o__Microtrichales	f__Iamiaceae	g__Iamia	s__unclassified_g__Iamia	ASV2305	0	0	0	0	0	0	0	0	0	0	0	0	0	3	0	4	18	0	4	0	0	0	0	0	0	0	0	0	0	0	0	0	0	2	0	0	0	0	0	0	0
d__Bacteria	k__norank_d__Bacteria	p__Proteobacteria	c__Alphaproteobacteria	o__Rhizobiales	f__Rhizobiaceae	g__unclassified_f__Rhizobiaceae	s__unclassified_f__Rhizobiaceae	ASV383	0	0	0	0	0	0	0	0	0	0	0	0	0	0	0	0	0	0	0	0	0	0	0	0	0	0	0	0	0	0	0	4	0	0	0	0	0	0	0	0	0
d__Bacteria	k__norank_d__Bacteria	p__Patescibacteria	c__Saccharimonadia	o__Saccharimonadales	f__unclassified_o__Saccharimonadales	g__unclassified_o__Saccharimonadales	s__unclassified_o__Saccharimonadales	ASV11455	0	0	0	40	45	0	0	0	0	0	0	0	0	0	0	0	0	0	0	0	0	6	0	0	0	0	0	0	0	0	7	0	0	0	0	0	0	0	3	0	0
d__Bacteria	k__norank_d__Bacteria	p__Bacteroidota	c__Bacteroidia	o__Flavobacteriales	f__Weeksellaceae	g__Chryseobacterium	s__unclassified_g__Chryseobacterium	ASV2205	0	0	16	0	0	0	0	0	0	0	0	0	0	0	0	0	0	0	0	0	0	10	0	0	0	0	0	0	0	0	0	0	0	0	0	0	0	0	0	29	30
d__Bacteria	k__norank_d__Bacteria	p__Bacteroidota	c__Bacteroidia	o__Sphingobacteriales	f__env.OPS_17	g__norank_f__env.OPS_17	s__unclassified_g__norank_f__env.OPS_17	ASV28725	0	0	0	0	0	0	0	0	0	0	0	0	0	0	0	0	0	0	0	0	0	0	0	0	7	0	0	0	0	0	0	0	0	0	0	0	0	0	0	0	0
d__Bacteria	k__norank_d__Bacteria	p__Bacteroidota	c__Bacteroidia	o__Cytophagales	f__Microscillaceae	g__norank_f__Microscillaceae	s__unclassified_g__norank_f__Microscillaceae	ASV28688	0	0	0	0	0	0	0	0	0	0	0	0	0	0	0	0	0	0	14	0	0	0	0	0	0	0	0	0	0	0	0	0	0	0	0	0	0	0	0	0	0
d__Bacteria	k__norank_d__Bacteria	p__Bacteroidota	c__Bacteroidia	o__Chitinophagales	f__Chitinophagaceae	g__Chitinophaga	s__unclassified_g__Chitinophaga	ASV3732	0	0	0	0	0	0	0	0	0	0	0	0	0	0	0	0	0	0	0	0	0	0	0	0	9	19	15	11	19	13	0	0	0	0	0	0	0	0	0	0	0
d__Bacteria	k__norank_d__Bacteria	p__Proteobacteria	c__Alphaproteobacteria	o__Caulobacterales	f__Hyphomonadaceae	g__SWB02	s__uncultured_soil_bacterium_g__SWB02	ASV29039	0	0	0	0	0	0	0	0	0	0	0	0	0	0	0	0	0	0	0	0	0	0	0	0	0	0	0	0	0	0	0	0	0	0	0	0	0	0	0	0	0
d__Bacteria	k__norank_d__Bacteria	p__Myxococcota	c__Polyangia	o__Polyangiales	f__BIrii41	g__norank_f__BIrii41	s__uncultured_bacterium_f__BIrii41	ASV3890	0	0	0	0	0	0	0	0	0	0	0	0	0	0	0	0	0	0	0	0	7	0	0	0	0	0	0	0	7	0	0	0	0	0	0	0	0	1	10	10	0
d__Bacteria	k__norank_d__Bacteria	p__Proteobacteria	c__Alphaproteobacteria	o__Rhizobiales	f__Xanthobacteraceae	g__Pseudolabrys	s__unclassified_g__Pseudolabrys	ASV1832	0	0	0	0	0	0	0	0	0	0	0	0	0	0	0	0	0	0	0	0	0	0	0	0	0	0	0	0	0	0	0	3	0	0	0	0	0	0	0	0	0
d__Bacteria	k__norank_d__Bacteria	p__Chloroflexi	c__Anaerolineae	o__SBR1031	f__A4b	g__norank_f__A4b	s__wastewater_metagenome_f__A4b	ASV6858	0	0	0	0	0	2	0	2	0	0	0	0	0	0	0	0	0	0	0	0	0	0	0	0	0	0	0	0	0	0	0	0	0	0	0	0	0	0	0	0	2
d__Bacteria	k__norank_d__Bacteria	p__Proteobacteria	c__Gammaproteobacteria	o__Enterobacterales	f__Erwiniaceae	g__Pantoea	s__unclassified_g__Pantoea	ASV4332	0	0	0	0	0	0	0	0	0	42	32	0	0	0	0	41	19	0	0	0	0	32	24	0	0	0	0	0	0	0	0	0	0	0	0	0	0	0	0	0	0
d__Bacteria	k__norank_d__Bacteria	p__Firmicutes	c__Bacilli	o__Bacillales	f__Bacillaceae	g__Bacillus	s__Bacillus_infernus	ASV8714	0	0	0	0	0	17	0	10	0	0	0	0	0	0	0	8	15	0	0	0	0	0	0	0	0	0	0	0	0	0	0	0	0	0	0	0	0	0	0	0	0
d__Bacteria	k__norank_d__Bacteria	p__Proteobacteria	c__Alphaproteobacteria	o__Sphingomonadales	f__Sphingomonadaceae	g__Sphingomonas	s__unclassified_g__Sphingomonas	ASV242	0	0	0	0	0	0	0	0	0	0	0	0	0	0	0	0	0	0	0	0	0	0	0	0	0	0	0	0	0	0	0	0	0	0	0	0	0	0	0	0	0
d__Bacteria	k__norank_d__Bacteria	p__Verrucomicrobiota	c__Verrucomicrobiae	o__Chthoniobacterales	f__Chthoniobacteraceae	g__Chthoniobacter	s__uncultured_bacterium_g__Chthoniobacter	ASV14338	0	0	0	0	0	0	0	0	0	4	0	0	0	0	0	0	0	0	0	0	0	7	0	0	0	13	31	9	0	11	0	0	0	0	0	0	0	0	0	10	0
d__Bacteria	k__norank_d__Bacteria	p__Acidobacteriota	c__Vicinamibacteria	o__Vicinamibacterales	f__norank_o__Vicinamibacterales	g__norank_o__Vicinamibacterales	s__unclassified_g__norank_o__Vicinamibacterales	ASV4551	0	0	0	0	0	0	0	3	0	0	0	0	0	0	0	12	20	10	0	0	0	0	0	0	0	0	0	0	0	0	0	0	0	0	0	0	6	0	9	0	0
d__Bacteria	k__norank_d__Bacteria	p__Patescibacteria	c__Saccharimonadia	o__Saccharimonadales	f__unclassified_o__Saccharimonadales	g__unclassified_o__Saccharimonadales	s__unclassified_o__Saccharimonadales	ASV28896	0	0	0	0	0	0	0	0	0	0	0	0	0	0	0	0	0	0	0	0	0	0	0	0	0	0	0	0	0	0	0	0	0	0	0	0	0	0	0	3	0
d__Bacteria	k__norank_d__Bacteria	p__Proteobacteria	c__Gammaproteobacteria	o__Burkholderiales	f__Oxalobacteraceae	g__unclassified_f__Oxalobacteraceae	s__unclassified_f__Oxalobacteraceae	ASV2186	0	0	23	0	0	0	0	0	0	0	0	34	0	0	0	0	0	0	0	0	0	0	0	0	0	0	0	0	0	0	0	0	0	0	0	0	0	0	0	0	0
d__Bacteria	k__norank_d__Bacteria	p__Firmicutes	c__Bacilli	o__Bacillales	f__Bacillaceae	g__Bacillus	s__unclassified_g__Bacillus	ASV2580	0	0	0	15	16	0	0	0	0	0	0	0	0	0	0	0	21	9	0	0	0	0	0	0	0	0	0	0	0	0	0	0	0	0	0	0	6	0	0	0	0
d__Bacteria	k__norank_d__Bacteria	p__Chloroflexi	c__Anaerolineae	o__Anaerolineales	f__Anaerolineaceae	g__norank_f__Anaerolineaceae	s__unclassified_g__norank_f__Anaerolineaceae	ASV5840	0	0	0	0	0	0	0	0	0	0	0	0	0	0	0	9	12	0	0	0	4	0	0	0	0	0	0	4	0	3	0	0	0	0	0	0	0	6	8	0	0
d__Bacteria	k__norank_d__Bacteria	p__Actinobacteriota	c__Thermoleophilia	o__Solirubrobacterales	f__Solirubrobacteraceae	g__Solirubrobacter	s__unclassified_g__Solirubrobacter	ASV41424	0	0	0	0	0	0	0	0	0	0	0	0	0	0	0	0	0	0	0	0	0	0	0	0	0	0	0	0	0	0	0	0	0	0	0	0	0	0	0	0	0
d__Bacteria	k__norank_d__Bacteria	p__Proteobacteria	c__Gammaproteobacteria	o__R7C24	f__norank_o__R7C24	g__norank_o__R7C24	s__uncultured_bacterium_o__R7C24	ASV23427	0	0	0	0	0	0	0	0	0	0	0	0	0	0	0	0	0	0	15	7	7	0	0	0	0	0	0	0	0	0	0	0	0	0	0	0	6	0	7	6	0
d__Bacteria	k__norank_d__Bacteria	p__Actinobacteriota	c__Actinobacteria	o__Pseudonocardiales	f__Pseudonocardiaceae	g__Pseudonocardia	s__unclassified_g__Pseudonocardia	ASV581	0	0	0	0	0	0	0	0	0	0	0	0	0	0	0	0	0	0	0	0	0	10	0	0	0	0	0	0	0	0	0	0	0	0	0	0	0	0	0	0	0
d__Bacteria	k__norank_d__Bacteria	p__Proteobacteria	c__Alphaproteobacteria	o__Sphingomonadales	f__Sphingomonadaceae	g__Sphingomonas	s__unclassified_g__Sphingomonas	ASV409	0	0	0	0	0	0	0	0	0	0	0	0	0	0	0	0	0	0	0	0	0	0	0	0	0	0	0	0	0	0	0	0	0	0	0	0	0	0	0	0	0
d__Bacteria	k__norank_d__Bacteria	p__Chloroflexi	c__Anaerolineae	o__SBR1031	f__A4b	g__norank_f__A4b	s__uncultured_sludge_bacterium_S14	ASV15148	0	0	0	0	0	0	0	0	0	0	0	0	0	0	0	0	0	0	0	0	0	0	0	1	0	0	0	0	0	0	0	0	0	0	0	0	0	0	0	0	0
d__Bacteria	k__norank_d__Bacteria	p__Proteobacteria	c__Gammaproteobacteria	o__Steroidobacterales	f__Steroidobacteraceae	g__Steroidobacter	s__unclassified_g__Steroidobacter	ASV3801	0	0	0	0	0	0	5	0	0	0	0	0	0	0	0	0	0	0	0	7	0	0	0	0	8	0	7	8	9	8	0	0	0	0	0	0	10	0	0	0	6
d__Bacteria	k__norank_d__Bacteria	p__unclassified_k__norank_d__Bacteria	c__unclassified_k__norank_d__Bacteria	o__unclassified_k__norank_d__Bacteria	f__unclassified_k__norank_d__Bacteria	g__unclassified_k__norank_d__Bacteria	s__unclassified_k__norank_d__Bacteria	ASV2544	0	0	0	3	3	4	6	9	13	5	4	0	0	0	0	6	0	4	0	0	0	0	0	0	0	0	0	0	0	0	10	0	0	4	0	0	0	0	5	3	0
d__Bacteria	k__norank_d__Bacteria	p__Actinobacteriota	c__Actinobacteria	o__Micromonosporales	f__Micromonosporaceae	g__norank_f__Micromonosporaceae	s__uncultured_actinobacterium_f__Micromonosporaceae	ASV14521	0	0	0	0	0	0	0	0	0	0	0	0	0	0	0	0	0	0	0	0	0	0	0	0	0	4	0	0	0	0	0	0	0	0	0	0	7	0	0	0	0
d__Bacteria	k__norank_d__Bacteria	p__Bacteroidota	c__Bacteroidia	o__Cytophagales	f__Microscillaceae	g__Chryseolinea	s__unclassified_g__Chryseolinea	ASV2464	0	0	0	0	0	0	0	0	0	0	0	0	0	0	0	0	0	0	0	5	0	0	0	0	4	10	0	0	0	0	0	0	0	0	0	0	0	0	0	0	0
d__Bacteria	k__norank_d__Bacteria	p__Proteobacteria	c__Alphaproteobacteria	o__Rhizobiales	f__Rhizobiaceae	g__unclassified_f__Rhizobiaceae	s__unclassified_f__Rhizobiaceae	ASV12255	0	0	0	0	0	0	0	0	0	0	0	0	0	0	0	0	0	0	0	0	0	0	0	0	0	0	0	0	0	0	0	0	0	16	0	0	0	0	0	0	47
d__Bacteria	k__norank_d__Bacteria	p__Acidobacteriota	c__Vicinamibacteria	o__Vicinamibacterales	f__norank_o__Vicinamibacterales	g__norank_o__Vicinamibacterales	s__unclassified_g__norank_o__Vicinamibacterales	ASV2420	0	0	0	15	0	0	0	5	0	0	0	0	0	0	0	14	17	5	4	0	0	0	0	0	0	0	0	0	0	0	0	0	0	0	0	0	5	16	0	0	0
d__Bacteria	k__norank_d__Bacteria	p__Actinobacteriota	c__Acidimicrobiia	o__Microtrichales	f__Ilumatobacteraceae	g__norank_f__Ilumatobacteraceae	s__unclassified_g__norank_f__Ilumatobacteraceae	ASV225	0	0	0	0	0	0	0	0	0	0	0	0	0	0	0	0	0	0	0	0	0	0	0	0	0	0	0	0	0	0	0	0	0	0	0	0	0	0	0	0	0
d__Bacteria	k__norank_d__Bacteria	p__Proteobacteria	c__Gammaproteobacteria	o__Burkholderiales	f__Alcaligenaceae	g__Verticiella	s__unclassified_g__Verticiella	ASV1706	0	0	0	0	17	0	18	17	29	0	0	0	0	0	0	0	6	0	12	0	0	0	0	0	0	0	0	0	0	0	0	5	0	0	13	0	0	0	0	0	0
d__Bacteria	k__norank_d__Bacteria	p__Proteobacteria	c__Gammaproteobacteria	o__Burkholderiales	f__TRA3-20	g__norank_f__TRA3-20	s__unclassified_g__norank_f__TRA3-20	ASV23433	0	0	0	0	0	0	0	0	0	0	0	0	0	0	0	0	0	0	0	0	0	0	0	0	0	0	0	0	0	0	0	0	0	0	0	0	0	0	0	0	0
d__Bacteria	k__norank_d__Bacteria	p__Proteobacteria	c__Gammaproteobacteria	o__Burkholderiales	f__Comamonadaceae	g__Pseudorhodoferax	s__uncultured_bacterium_g__Pseudorhodoferax	ASV11512	9	13	0	9	0	22	9	0	0	13	8	13	0	0	0	0	0	0	0	0	0	7	0	0	0	0	0	0	0	0	0	0	0	0	0	0	0	0	0	0	0
d__Bacteria	k__norank_d__Bacteria	p__Actinobacteriota	c__Actinobacteria	o__Propionibacteriales	f__Nocardioidaceae	g__Nocardioides	s__unclassified_g__Nocardioides	ASV1580	0	0	13	0	0	0	0	0	0	0	0	11	0	0	0	0	0	0	0	0	0	0	21	19	0	0	0	0	0	0	14	18	14	0	0	0	0	0	0	0	0
d__Bacteria	k__norank_d__Bacteria	p__Proteobacteria	c__Alphaproteobacteria	o__Rhizobiales	f__Beijerinckiaceae	g__unclassified_f__Beijerinckiaceae	s__unclassified_f__Beijerinckiaceae	ASV270	2	0	0	0	0	0	0	0	0	0	0	0	0	0	0	0	0	0	0	0	0	0	0	0	0	0	0	0	0	0	0	0	0	0	0	0	0	0	0	0	0
d__Bacteria	k__norank_d__Bacteria	p__Actinobacteriota	c__Actinobacteria	o__Streptomycetales	f__Streptomycetaceae	g__Streptomyces	s__unclassified_g__Streptomyces	ASV4418	0	0	0	0	0	0	0	0	0	0	0	0	0	0	0	0	0	0	0	0	0	0	0	0	0	0	0	0	0	0	0	0	0	0	0	0	0	0	0	0	0
d__Bacteria	k__norank_d__Bacteria	p__Firmicutes	c__Bacilli	o__Paenibacillales	f__Paenibacillaceae	g__Cohnella	s__unclassified_g__Cohnella	ASV7355	0	0	0	0	0	0	0	0	0	0	0	0	0	0	0	0	0	0	0	0	0	0	0	0	0	0	0	0	0	0	0	0	0	0	0	0	0	0	36	0	0
d__Bacteria	k__norank_d__Bacteria	p__Proteobacteria	c__Alphaproteobacteria	o__Sphingomonadales	f__Sphingomonadaceae	g__Sphingobium	s__unclassified_g__Sphingobium	ASV31443	0	0	0	0	0	0	0	0	0	0	0	0	0	0	0	0	0	0	0	0	0	10	0	0	0	0	0	0	0	0	0	0	0	0	0	0	0	0	0	0	0
d__Bacteria	k__norank_d__Bacteria	p__Proteobacteria	c__Gammaproteobacteria	o__Burkholderiales	f__Comamonadaceae	g__norank_f__Comamonadaceae	s__uncultured_Leptothrix_sp.	ASV41410	0	0	0	0	0	0	0	0	0	0	0	0	0	0	0	0	0	0	0	0	0	0	0	0	0	0	0	0	0	0	0	0	0	0	0	0	0	0	0	0	0
d__Bacteria	k__norank_d__Bacteria	p__Acidobacteriota	c__Vicinamibacteria	o__Subgroup_17	f__norank_o__Subgroup_17	g__norank_o__Subgroup_17	s__metagenome_o__Subgroup_17	ASV16501	0	0	0	0	0	0	0	0	0	0	0	0	0	0	0	0	1	0	0	0	0	0	0	0	0	0	2	0	0	0	0	0	0	0	0	0	0	0	0	0	0
d__Bacteria	k__norank_d__Bacteria	p__Actinobacteriota	c__Actinobacteria	o__Micrococcales	f__Microbacteriaceae	g__unclassified_f__Microbacteriaceae	s__unclassified_f__Microbacteriaceae	ASV28707	0	0	0	0	0	0	0	0	0	0	0	0	0	0	0	0	0	22	0	0	0	0	0	0	0	0	0	0	0	0	0	0	0	0	0	0	0	0	0	0	0
d__Bacteria	k__norank_d__Bacteria	p__Chloroflexi	c__Ktedonobacteria	o__Ktedonobacterales	f__Ktedonobacteraceae	g__1959-1	s__uncultured_bacterium_g__1959-1	ASV4498	0	0	0	0	0	0	0	0	0	0	0	0	0	0	0	0	0	0	0	0	0	0	0	0	0	0	0	0	0	0	4	0	0	0	0	0	0	0	0	32	0
d__Bacteria	k__norank_d__Bacteria	p__Acidobacteriota	c__Vicinamibacteria	o__Vicinamibacterales	f__Vicinamibacteraceae	g__norank_f__Vicinamibacteraceae	s__unclassified_g__norank_f__Vicinamibacteraceae	ASV1618	0	0	0	0	0	0	0	14	18	0	0	0	0	0	0	15	0	29	0	0	0	0	0	0	0	0	0	0	0	0	0	13	0	0	0	0	0	0	0	0	0
d__Bacteria	k__norank_d__Bacteria	p__Bacteroidota	c__Bacteroidia	o__Flavobacteriales	f__Crocinitomicaceae	g__Fluviicola	s__unclassified_g__Fluviicola	ASV691	0	0	0	0	0	0	0	0	0	0	0	2	12	0	0	0	0	0	0	0	0	0	0	0	0	0	0	0	10	0	0	0	0	0	0	0	9	0	0	0	3
d__Bacteria	k__norank_d__Bacteria	p__Firmicutes	c__Bacilli	o__Bacillales	f__Bacillaceae	g__Bacillus	s__unclassified_g__Bacillus	ASV2268	0	0	8	14	0	0	0	0	0	0	0	0	0	0	0	11	0	0	0	0	0	0	0	0	0	0	0	0	0	0	0	0	0	0	10	0	0	9	17	0	0
d__Bacteria	k__norank_d__Bacteria	p__Actinobacteriota	c__Acidimicrobiia	o__Microtrichales	f__norank_o__Microtrichales	g__norank_o__Microtrichales	s__unclassified_g__norank_o__Microtrichales	ASV2562	0	0	0	0	0	0	0	3	0	0	0	0	0	0	0	0	0	0	0	0	0	0	0	0	0	0	0	0	0	0	0	0	0	0	0	0	0	0	0	0	22
d__Bacteria	k__norank_d__Bacteria	p__Proteobacteria	c__Gammaproteobacteria	o__Burkholderiales	f__Comamonadaceae	g__Variovorax	s__unclassified_g__Variovorax	ASV28675	0	0	0	0	0	0	0	0	0	0	0	0	0	0	0	0	0	0	0	0	0	0	0	0	0	0	0	0	0	0	0	0	0	0	0	0	0	0	0	0	0
d__Bacteria	k__norank_d__Bacteria	p__Proteobacteria	c__Gammaproteobacteria	o__Enterobacterales	f__unclassified_o__Enterobacterales	g__unclassified_o__Enterobacterales	s__unclassified_o__Enterobacterales	ASV13830	53	65	28	0	0	0	0	0	0	0	0	0	0	0	0	0	0	0	0	0	0	0	0	0	0	0	0	0	0	0	38	0	0	0	0	0	0	0	0	0	0
d__Bacteria	k__norank_d__Bacteria	p__Proteobacteria	c__Alphaproteobacteria	o__Sphingomonadales	f__Sphingomonadaceae	g__Altererythrobacter	s__unclassified_g__Altererythrobacter	ASV337	0	0	0	0	0	0	0	0	0	0	0	0	0	0	0	0	0	0	0	0	0	0	0	0	0	0	0	0	0	0	0	0	0	0	0	0	0	0	0	0	0
d__Bacteria	k__norank_d__Bacteria	p__Verrucomicrobiota	c__Verrucomicrobiae	o__Chthoniobacterales	f__Chthoniobacteraceae	g__Chthoniobacter	s__unclassified_g__Chthoniobacter	ASV25667	0	0	0	0	0	0	0	0	0	0	0	0	0	0	0	0	0	0	0	0	0	0	0	0	0	0	6	0	0	0	0	0	0	0	0	0	0	0	0	0	0
d__Bacteria	k__norank_d__Bacteria	p__Chloroflexi	c__Anaerolineae	o__SBR1031	f__A4b	g__norank_f__A4b	s__metagenome_f__A4b	ASV33454	0	0	0	0	0	0	0	0	0	0	0	0	0	0	0	0	0	0	16	5	0	0	0	0	0	0	0	0	0	0	0	0	0	0	0	0	0	0	0	0	0
d__Bacteria	k__norank_d__Bacteria	p__Proteobacteria	c__Alphaproteobacteria	o__Rhizobiales	f__Rhizobiaceae	g__unclassified_f__Rhizobiaceae	s__unclassified_f__Rhizobiaceae	ASV614	0	0	0	0	0	0	0	0	0	0	0	0	0	0	0	0	0	0	0	0	0	0	0	0	0	0	0	0	0	0	0	0	0	0	0	0	21	34	32	0	0
d__Bacteria	k__norank_d__Bacteria	p__Proteobacteria	c__Gammaproteobacteria	o__Burkholderiales	f__Comamonadaceae	g__unclassified_f__Comamonadaceae	s__unclassified_f__Comamonadaceae	ASV7348	0	0	0	11	9	0	7	6	10	11	0	0	0	0	0	0	0	0	7	12	6	0	0	0	8	0	0	0	0	4	0	0	0	0	0	0	0	0	0	0	0
d__Bacteria	k__norank_d__Bacteria	p__Proteobacteria	c__Gammaproteobacteria	o__Oceanospirillales	f__Pseudohongiellaceae	g__BIyi10	s__uncultured_bacterium_g__BIyi10	ASV3866	0	0	0	9	0	0	0	0	0	0	0	0	0	0	0	0	0	0	0	0	0	0	0	0	0	0	0	0	7	0	0	0	0	0	0	0	0	0	0	0	0
d__Bacteria	k__norank_d__Bacteria	p__Proteobacteria	c__Alphaproteobacteria	o__Sphingomonadales	f__Sphingomonadaceae	g__Sphingomonas	s__unclassified_g__Sphingomonas	ASV210	0	0	0	0	0	0	0	2	18	0	0	0	0	0	0	0	0	0	0	0	0	0	0	0	0	0	0	0	0	0	0	0	0	0	0	0	0	0	0	0	0
d__Bacteria	k__norank_d__Bacteria	p__Actinobacteriota	c__Actinobacteria	o__Micrococcales	f__Intrasporangiaceae	g__unclassified_f__Intrasporangiaceae	s__unclassified_f__Intrasporangiaceae	ASV4376	20	23	0	0	0	0	0	0	8	17	0	0	0	0	0	0	8	0	0	4	0	0	0	0	0	0	0	0	0	0	0	0	12	0	0	0	0	0	0	0	0
d__Bacteria	k__norank_d__Bacteria	p__Chloroflexi	c__Anaerolineae	o__SBR1031	f__A4b	g__norank_f__A4b	s__unclassified_g__norank_f__A4b	ASV25896	0	0	0	0	0	0	0	0	0	0	0	0	0	0	0	0	0	0	0	0	0	0	0	0	0	0	0	0	0	0	0	0	0	0	0	0	0	0	0	0	0
d__Bacteria	k__norank_d__Bacteria	p__Proteobacteria	c__Alphaproteobacteria	o__Rhizobiales	f__Xanthobacteraceae	g__unclassified_f__Xanthobacteraceae	s__unclassified_f__Xanthobacteraceae	ASV5278	0	0	0	4	0	0	0	0	0	0	0	0	14	9	14	5	3	0	0	0	0	0	0	0	0	11	0	0	0	0	0	0	0	0	0	0	0	0	0	0	0
d__Bacteria	k__norank_d__Bacteria	p__Bacteroidota	c__Bacteroidia	o__Cytophagales	f__Microscillaceae	g__norank_f__Microscillaceae	s__unclassified_g__norank_f__Microscillaceae	ASV4338	0	0	0	0	0	0	0	0	0	0	0	0	0	0	0	0	0	0	0	0	0	0	0	0	0	0	0	0	0	0	0	0	0	0	0	0	0	0	0	0	0
d__Bacteria	k__norank_d__Bacteria	p__Proteobacteria	c__Alphaproteobacteria	o__Sphingomonadales	f__Sphingomonadaceae	g__Sphingomonas	s__unclassified_g__Sphingomonas	ASV1572	0	0	13	0	0	0	0	0	0	15	0	18	0	0	0	0	0	0	0	0	0	0	0	0	0	0	0	0	0	0	0	11	0	0	0	0	0	0	0	0	0
d__Bacteria	k__norank_d__Bacteria	p__Bacteroidota	c__Bacteroidia	o__Sphingobacteriales	f__NS11-12_marine_group	g__norank_f__NS11-12_marine_group	s__unclassified_g__norank_f__NS11-12_marine_group	ASV14911	0	0	0	0	0	0	0	0	0	0	0	0	0	0	0	0	0	0	17	8	17	0	0	0	3	0	2	0	0	8	0	0	0	0	0	0	6	0	6	0	0
d__Bacteria	k__norank_d__Bacteria	p__RCP2-54	c__norank_p__RCP2-54	o__norank_p__RCP2-54	f__norank_p__RCP2-54	g__norank_p__RCP2-54	s__unclassified_g__norank_p__RCP2-54	ASV6066	0	0	0	0	0	0	0	0	0	0	0	0	0	0	0	0	0	0	0	0	0	0	0	0	0	0	0	0	0	0	0	0	0	0	0	0	0	18	0	0	0
d__Bacteria	k__norank_d__Bacteria	p__Proteobacteria	c__Gammaproteobacteria	o__Steroidobacterales	f__Steroidobacteraceae	g__Steroidobacter	s__unclassified_g__Steroidobacter	ASV50125	0	0	0	0	0	0	0	0	0	0	0	0	0	0	0	0	0	0	0	0	33	0	0	0	0	0	0	0	0	0	0	0	0	0	0	0	0	0	0	0	13
d__Bacteria	k__norank_d__Bacteria	p__Proteobacteria	c__Gammaproteobacteria	o__Burkholderiales	f__Nitrosomonadaceae	g__Nitrosospira	s__unclassified_g__Nitrosospira	ASV2218	0	0	0	0	0	0	0	0	23	0	0	0	0	0	0	0	0	7	0	0	0	0	0	0	0	0	0	0	0	0	0	0	3	0	0	0	0	0	0	0	0
d__Bacteria	k__norank_d__Bacteria	p__Bacteroidota	c__Bacteroidia	o__Cytophagales	f__Microscillaceae	g__norank_f__Microscillaceae	s__unclassified_g__norank_f__Microscillaceae	ASV14924	0	0	0	0	0	0	0	0	0	0	0	0	0	0	0	0	0	0	0	0	0	0	0	0	0	0	0	15	0	0	0	0	0	0	0	0	0	0	0	17	0
d__Bacteria	k__norank_d__Bacteria	p__Proteobacteria	c__Alphaproteobacteria	o__Rhizobiales	f__Xanthobacteraceae	g__norank_f__Xanthobacteraceae	s__unclassified_g__norank_f__Xanthobacteraceae	ASV9045	0	0	0	0	0	0	0	0	0	0	0	0	0	0	0	0	0	0	0	23	21	0	0	0	0	0	0	0	0	0	0	0	0	0	0	0	0	0	0	0	0
d__Bacteria	k__norank_d__Bacteria	p__Sumerlaeota	c__Sumerlaeia	o__Sumerlaeales	f__Sumerlaeaceae	g__Sumerlaea	s__uncultured_Desulfocaldus_sp._g__Sumerlaea	ASV576	0	0	0	0	0	0	0	0	0	12	0	0	0	0	0	0	0	0	0	0	0	0	7	9	0	0	0	0	0	0	5	9	0	0	0	0	0	0	0	0	0
d__Bacteria	k__norank_d__Bacteria	p__Proteobacteria	c__Alphaproteobacteria	o__Rhizobiales	f__Rhizobiaceae	g__unclassified_f__Rhizobiaceae	s__unclassified_f__Rhizobiaceae	ASV14842	0	0	0	0	0	0	0	0	0	0	0	0	0	0	0	0	0	0	0	0	0	0	0	0	0	0	0	0	0	0	0	0	0	0	0	0	0	0	0	0	0
d__Bacteria	k__norank_d__Bacteria	p__Firmicutes	c__Bacilli	o__Bacillales	f__Bacillaceae	g__Bacillus	s__unclassified_g__Bacillus	ASV117677	0	0	0	0	0	0	0	0	0	0	0	0	0	0	0	0	0	0	0	0	0	0	0	0	0	0	0	0	0	0	0	0	0	0	0	0	0	0	0	0	0
d__Bacteria	k__norank_d__Bacteria	p__Gemmatimonadota	c__Gemmatimonadetes	o__Gemmatimonadales	f__Gemmatimonadaceae	g__norank_f__Gemmatimonadaceae	s__unclassified_g__norank_f__Gemmatimonadaceae	ASV4578	0	0	0	0	0	0	0	0	0	0	0	0	0	4	0	0	0	0	0	0	0	0	0	0	0	0	0	0	0	0	0	0	0	0	0	0	19	0	15	0	0
d__Bacteria	k__norank_d__Bacteria	p__Chloroflexi	c__KD4-96	o__norank_c__KD4-96	f__norank_c__KD4-96	g__norank_c__KD4-96	s__unclassified_g__norank_c__KD4-96	ASV8146	11	0	0	0	0	0	0	0	11	0	0	0	0	0	0	0	3	14	0	0	0	0	0	0	17	0	0	0	0	0	0	0	0	0	0	0	0	0	0	0	0
d__Bacteria	k__norank_d__Bacteria	p__Deinococcota	c__Deinococci	o__Deinococcales	f__Trueperaceae	g__Truepera	s__uncultured_Deinococcales_bacterium	ASV522	0	0	0	0	0	0	0	0	0	0	0	0	0	1	0	0	0	2	0	0	0	0	0	0	0	1	0	0	0	0	0	0	0	0	0	0	0	0	0	0	0
d__Bacteria	k__norank_d__Bacteria	p__Proteobacteria	c__Alphaproteobacteria	o__Rhizobiales	f__Devosiaceae	g__unclassified_f__Devosiaceae	s__unclassified_f__Devosiaceae	ASV5987	0	0	0	0	0	0	0	0	0	0	0	0	0	0	0	0	0	0	0	0	0	0	0	0	0	0	0	0	0	0	0	0	0	0	0	0	0	0	0	0	0
d__Bacteria	k__norank_d__Bacteria	p__Proteobacteria	c__Gammaproteobacteria	o__Burkholderiales	f__Nitrosomonadaceae	g__Ellin6067	s__metagenome_g__Ellin6067	ASV61599	0	0	0	0	0	0	0	0	1	0	0	0	0	0	0	0	0	0	2	0	1	0	0	0	0	0	0	0	0	0	0	0	0	0	0	0	0	0	0	3	7
d__Bacteria	k__norank_d__Bacteria	p__Gemmatimonadota	c__Gemmatimonadetes	o__Gemmatimonadales	f__Gemmatimonadaceae	g__norank_f__Gemmatimonadaceae	s__unclassified_g__norank_f__Gemmatimonadaceae	ASV2325	0	0	0	0	6	5	0	0	5	0	0	0	0	0	0	11	0	0	0	0	0	0	0	0	5	0	0	0	0	0	0	0	0	0	0	0	0	0	7	0	6
d__Bacteria	k__norank_d__Bacteria	p__Proteobacteria	c__Alphaproteobacteria	o__Rhizobiales	f__Beijerinckiaceae	g__Methylobacterium-Methylorubrum	s__unclassified_g__Methylobacterium-Methylorubrum	ASV1753	0	0	0	8	7	0	0	7	0	0	0	0	5	3	0	5	9	0	0	0	0	0	5	5	8	6	9	0	0	0	0	3	0	0	0	0	0	0	0	3	0
[truncated: 61,548 more rows]
[truncated: 52 more columns]

## Sheet: DPR
domain	kingdom	phylum	class	order	family	genus	species	asv	DPR_M44_SS1_140d	DPR_M44_SS2_140d	DPR_M44_SS3_140d	DPR_CK_SS1_140d	DPR_CK_SS2_140d	DPR_CK_SS3_140d	DPR_M44_SS1_185d	DPR_M44_SS2_185d	DPR_M44_SS3_185d	DPR_CK_SS1_185d	DPR_CK_SS2_185d	DPR_CK_SS3_185d	DPR_M44_SS1_230d	DPR_M44_SS2_230d	DPR_M44_SS3_230d	DPR_CK_SS1_230d	DPR_CK_SS2_230d	DPR_CK_SS3_230d	DPR_M44_SS1_285d	DPR_M44_SS2_285d	DPR_M44_SS3_285d	DPR_CK_SS1_285d	DPR_CK_SS2_285d	DPR_CK_SS3_285d	DPR_M44_SS1_320d	DPR_M44_SS2_320d	DPR_M44_SS3_320d	DPR_CK_SS1_320d	DPR_CK_SS2_320d	DPR_CK_SS3_320d	total
[truncated: 63,039 more rows]

[truncated: 6 more sheets: SSR, NTR, Significant ASVs , DPR Significant ASVs , SSR Significant ASVs  , NTR Significant ASVs  ]
